# Supplementary material for: Trait-based meta-analysis of microbial guilds in the iron redox cycle
Source: mSystems. 2026 Jan 26;11(2):e01488-25. doi: 10.1128/msystems.01488-25 (PMC12911419; doi:10.1128/msystems.01488-25)
Supplement: Table S1 — Microbial iron redox cycle representatives included in the metanalysis. [file msystems.01488-25-s0003.xlsx]

## Sheet: Legend
Table S1. Microbial Iron Redox Cycle representatives included in the metanalysis. Species-level assignments of 387 MIRC spp. (documented across 314 publications) to first-order guilds: Fe(III)-reducers (RED), Fe(II)-oxidizers (OXI), and dual-capacity Fe-oxidizers/reducers (O/R). Each entry includes the guild assignment, NCBI Taxonomy ID, 16S rRNA accession number used for phylogenetic inference, …
Abbreviations:
ACI	acidophilic			Fe	iron		NEU	neutrophilic
ACIT	acid-tolerant			FIL	filaments		NHAT	non-halo-tolerant
AEB	aerobic			FLT	filter		O/R	oxidizing/reducing
ALK	alkaliphilic			GRA	graphic		O2	oxygen
ALKT	alkali-tolerant			HACI	hyper acidophilic		OPT	optimum
ANA	analysis			HALK	hyper alkaliphilic		ORG	organotrophic
ANB	anaerobic			HAT	halo-tolerant		OTH	other
ANT	anthropogenic			HHAL	hyper halophilic		OVO	ovoid
ARC	archaea			KIN	kingdom		OXI	oxidizing
AVG	average			LIT	lithotrophic		PHO	phototrophic
BAC	bacteria			LON	long		PLE	pleomorphic
CHE	chemotrophic			MACI	moderate acidophilic		RED	reducing
COC	cocci			MALK	moderate alkaliphilic		RGN	range
DOI	digital object identifier			MAX	maximum		ROD	rod
DTA	data			MED	# medium MediaDive		SAL	salinity
EACI	extreme acidophilic			MHAL	moderate halophilic		SHAL	slight halophilic
EALK	extreme alkaliphilic			MIA	microaerobic		SPI	spirilla
EHAL	extreme halophilic			MIN	minimum		TOL	tolerance
FAC	facultative			NA	not available		VIB	vibriod
				NAT	natural		WID	wide

## Sheet: seq_out
ID	16S-seq_NCBI	assembly_accession	locus_tag	16S-seq
sp-1	NR_144620	GCF_900083515.1		ACTCCGGTTGATCCTGCCGGCGGCTACTGCTATCAGGTTTCGACTAAGCCATGCGAGTCAAGGGGTCGTAAGACACCGGCGTACTGCTCAGTAACACGCGGACAATCTACCCCCAGGTGGGGGATAACCTCGGGAAACTGAGGCTAATACCCCATAGTTGTCATGTGCTGGAATGCTTTGACGATGAAAGAATTTCGCCTGAGGATGAGTCTGCGGCCTATCAGGTAGTATGTGGTGTAAAGGACCACATAGCCTAAGACGGGTACGGGCCTTGAAAGAGGGAGCCCGGAGATGGACTCTGAGACACTAGTCCAGGCCCTACGGGGCGCAGCAGGCGCGAAAACTGTGCAATGCGCGCAAGCGCGACACGGGAAGCCTGAGTGCCTTAACTATGTTAAG…
sp-2	NR_115093	GCF_001399695.1		TGCGAGTCAAGGTATCGTAAGATGCCGGCATACTGCTCAGTAACACGTGGATAATTTACCCTTGGGAAAGGGATAACCTCGGAAAACTGAGGCTAATACCTTATAGTTGCTTAAAACTGGAAGGTTTAGGCAATGAAAGTTTCGACGCCCAAGGATAAGTCTGCGGCCTATCAGGTAGTAGGTGGTGTAACGGACCACCTAGCCTTAGACGGGTACGGGCCCTGGGAGGGGTAGCCCGGAGATGGACTCTGAGACATAAGTCCAGGCCCTACGGGGCGCAGCAGGCGCGAAAACTGTGCAATGCGCGAAAGCGCGACACGGGGAGCTTGAGTGTCTTGGCATAGCCAAGACTTTTCTTATACCTAAAAAGTATAAGGAATAAGTGCTGGGTAAGACGGG…
sp-3	NR_028210	GCF_001402935.1		TTCTGGTTNGATCCTGCCGGGCGGCCACTGCTATCAAGTTCCGACTAAGCCATGCGAGTCAAGGTATCGTAAGATGCCGGCATACTGCTCAGTAACACGTGGATAATTTACCCTTGGGAAAGGGATAACCTCGGAAAACTGAGGCTAATACCTTATAGTTGCTTAAAACTGGAAGGTTTAGGCAATGAAAGTTTCGACGCCCAAGGATAAGTCTGCGGCCTATCAGGTAGTAGGTGGTGTAACGGACCACCTAGCCTTAGACGGGTACGGGCCCTGGGAGGGGTAGCCCGGAGATGGACTCTGAGACATAAGTCCAGGCCCTACGGGGCGCAGCAGGCGCGAAAACTGTGCAATGCGCGAAAGCGCGACACGGGGAGCTTGAGTGTCTTGGCATAGCCA…
sp-4	NR_103941	GCF_000152265.2		AACTCCGGTTGATCCTGCCGGCGGCCACTGCTATCAAGTTCCGACTAAGCCATGCGAGTCAAGGTATCGTAAGATGCCGGCACACTGCTCAGTAACACGTGGATAATCTAACCTTGAGTAAGGGATAACTTCGGGAAACTGAAGGTAATACCTTATAATTGCTTAAAACTGGAATGTTTTTGCAATAAAAGTTACGACGCTCAAGGATGAGTCTGCGACCTATCAGGTAGTAGGTGGTGTAATGGACCACCTAGCCTCAGACGGGTACGGGCCCTGGGAGGGGTAGCCCGGAGATGGACTCTGAGACATAAGTCCAGGCCCTACGGGGCGCAGCAGGCGCGAACACTGTGCAATGCGCGAAAGCGCGACACGGGGAGCTTGAGTGTCTTGGCATAGCCA…
sp-5	NR_028183	GCF_002078355.1		CTCGCTCGCCCATCYGGTTGATCCTGCCGGCGGCCACTGCTATCAAGTTCCGACTAAGCCATGCGAGTCAAGGTATCGTAAGATGCCGGCAAACTGCTCAGTAACACGTGGATAATCTAACCTTGAGTAAGGGATAACTTCGGGAAACTGAAGGTAATACCTTATAATTGCTTAAAACTGGAATGTTTTTGCAATAAAAGTTACGACGCTCAAGGATGAGTCTGCGACCTATCAGGTAGTAGGTGGTGTAATGGACCACCTAGCCTCAGACGGGTACGGRCCCTGGGAGGGGTAGCCCGGAGATGGACTCTGAGACATAAGTCCAGGCCCTACGGGGCGCAGCAGGCGCGAACACTGTGCAATGCGCGAAAGCGCGACACGGGGAGCTTGAGTGTCTTG…
sp-6	NR_115944	NA		CGGCCACTGCTATCAAGTTCCGACTAAGCCATGCGAGTCAAGGTATCGTAAGATGCCGGCATACTGCTCAGTAACACGTGGATAATTTACCCTTGGGAAAGGGATAACCTCGGAAAACTGAGGCTAATACCTTATAGTTGCTTAAAACTGGAAGGTTTAGGCAATGAAAGTTTCGACGCCCAAGGATAAGTCTGCGGCCTATCAGGTAGTAGGTGGTGTAACGGACCACCTAGCCTTAGACGGGTACGGGCCCTGGGAGGGGTAGCCCGGAGATGGACTCTGAGACATAAGTCCAGGCCCTACGGGGCGCAGCAGGCGCGAAAACTGTGCAATGCGCGAAAGCGCGACACGGGGAGCTTGAGTGTCTTGGCATAGCCAAGACTTTTCTTATACCTAAAA…
sp-7	NR_028235	GCF_000195915.1		ACTCCGGTCGATCCTGCCGGCGGTCACTGCTATCAGGTTCCGACTAAGCCATGCAAGTCATGGGGCCGTAAGGCACCGGCGAACAGCTCAGTAACACGTGGATAATTTACCCTCAGGCGGGGCATAACCTCGGGAAACTGAGGCTAATTCCCCATAGTCATTACAAACTGGAATGGTTGTAATGATGAAAGCTTCTGCACCTGAGGATAAGTCTGCGGCCTATCAGGTAGTAGGTGGTGTAAAGGACCACCTAGCCTAAGACGGGTACGGGCCCTGAAAGGGGGAGCCCGGAGATGGACTCTGAGACAACAGTCCAGGCCCTACGGGGCGCAGCAGGCGCGAAAACTGTGCAATGCGCGAAAGCGCGACACGGGGAGCCTGAGTGCCTTGACTTTTTGT…
sp-8	NR_074223	GCF_000011185.1		TTAACTCCGGTCGATCCTGCCGGCGGTCACTGCTATCAGGTTCCGACTAAGCCATGCAAGTCACGGGGCCGTAAGGCACCGGCGAACAGCTCAGTAACACGTGGATAATTTACCCTCAGGTGGGGTATAACCTCGGGAAACTGAGGCTAATCCCCCATAGTCATTACAAACTGGAACGTTGTAATGATGAAAGCTCCGGCGCCTGAGGATAAGTCTGCGGCCTATCAGGTAGTAGGTGGTGTAAAGGACCACCTAGCCTAAGACGGGTACGGGCCCTGAAAGGGGGAGCCCGGAGATGGACTCTGAGACAACAGTCCAGGCCCTACGGGGCGCAGCAGGCGCGAAAACTGTGCAATGCGCGAAAGCGCGACACGGGGAACCTGAGTGCCTTGACTTTTC…
sp-9	NR_151959	GCF_001412615.1		TAGCATGGGAGTCGTGCGCCCCCGGATGCGGGGGCGCGGCGGACGGCTGAGTAACACGTGGCCAACCTACCCTCGGGACGGGGATAACCCCGGGAAACTGGGGCTAATCCCCGATAGGCGAGGGGGCCTGGAACGGGTCCCTCGCCGAAAGGGCGCGCGGAGCTTCCCCGCGCGCCGCCCGAGGATGGGGCTGCGGCCCATCAGGTAGTTGGCGGGGTAACGGCCCGCCAAGCCGATAACGGGTAGGGGCCGTGGGAGCGGGAGCCCCCAGATGGGCACTGAGACAAGGGCCCAGGCCCTACGGGGCGCACCAGGCGCGAAACCTCCGCAATGCGGGCAACCGTGACGGGGTCACCCCGAGTGCCGCCGATAAGGCGGCTGTTCCCCGCTGTAGGAAGG…
sp-10	NR_043409	GCF_003201835.2		ATTCCGGTTGATCCTGCCGGACCAGATCGCTATGGGGATAGGGCTAAGCCATGGGAGTCGTACGCTCTCGGTAAGAGGGCGTGGCGGACGGCTGAGTAACACGTGGTCAACCTAACCTCGGGACTTGGATACCTCCGGGAAACTGGAGCTAATCCAAGATAGGCAAAGGAATCTGGAACGATCCTTTGCTTAAAGGCCTCTAGGCTAATACTGTCTAGAGGTGCCCGAGGATGGGACTGCGGCCCATCAGGCTGTTGGTGGGGTAATGGCCCACCAAACCGATAACGGGTAGGGGCCGTGGGAGCGGGAGCCCCCAGTTGGGCACTGAGACAATGGCCCAGGCTACGGGGCGCACCAGGCGCGAAACGTCCCCAATGCGGGAAACCGTGAGGGCGCTAT…
sp-11	JQ513288	GCF_000632495.1		TCCGGTTGATCCTGCCGGACCAGACCGCTATGGGAGTAGGGATAAGCCATGGGAGTCGAACGCTTCCGGGAAGGAGGCGTGGCAGACGGCTGAGTAACACGTGGTTAACTTACCCTCGGGACCTGGATAACTCCGGGAAACTGGAGCTAATCCGGGGCAGATAAAGGTTGCTGGAATGCTCCTTTATCTAAAGGCCTCTAGGCTGTTCCCGTCTAGAGGTGCCCGAGGATAGGACTGCGACCCATCAGGTTGTTGGGGGAGTAATGGTCCCCCAAGCCTATAACGGGTAGGGGCCCTGAGAGGGGGAGCCCCCAGTTGGGCACTGAGACAAGGGCCCAGGCCCTACGGGGCGCACCAGGCGCGAAACGTCTCCAATGCGGGGAACCGTGAGAGCGCTAC…
sp-12	AB182498	NA		TTCCGGTTGATCCCGCCGGACCCGACTGCTATGGGGGTAGGGCTAAGCCATGGGAGTCGAACGCTCTCGGTAAGAGGGCATGGCAGACGGCTGAGTAACACGTGGCTAACTTACCCTCGGGACCTGGATAACTCCGGGAAACTGGAGCTAATCCAGGATAGACAAAGAGTTCTGGAACGATTCTTTGTCGAAAGGCCCTTAGGCTGTATCCCGTCTAAGGGTGCCCGAGGATAGGGCTGCGGCCCATCAGGCTGTTGGCGAGGTAACGGCTCGCCAAACCGATAACGGGTAGGGGCCGTGAGAGCGGGAGCCCCCAGTTGGGCACTGAGACAAGGGCCCAGGTCCTACGGGGCGCACCAGGCGCGAAACGTCTCCAATGCGGGAAACCGTGAGAGCGCT…
sp-13	NR_028211	GCF_003201765.2		TCNGGTTGATNCCTGCCGGACCCGACTGCTATAGGGGTAGGGCTAAGCCATGGGAGTCGTACGCTCTCGGTAAGAGGGCGTGGCAGACGGCTGAGTAACACGTGGCTAACTTACCCTCGGGATCCGGATAACTCCGGGAAACTGGAGCTAATCCGGAATAGACAAAGGGTTCTGGGACGATCCTTTGTCGAAATGCCCTTAAGCTGTATCCCGCTTAAGGGCGCCCGAGGATAGGGCTGCGGCCCATCAGGCTGTTGGCGAGGTAATGGCTCGCCAAACCGATAACGGGTAGGGGCCGTGAGAGCGGGAGCCCCCAGTTGGGCACTGAGACAAGGGCCCAGGTCCTACGGGGCGCACCAGGCGCGAAATGTCCCCAATGCGGGAAACCGTGAGGGCGCT…
sp-14	OM179834	GCF_022064045.1		CTAATTCCGGTTGATCCTGCCGGACCCGATCGCTATAGGGGTAGGGCTAAGCCATGGGAGTCGTACGCTCTCGGGAAGAGGGCGTGGCGGACGGCTGAGTAACACGTGGCTAACCTGCCCTTGGGATCTGGATAACCCCGGGAAACTGGGGCTAATCCGGAGCGGGTAAGGGAATCTGGAACGATCCCTTACCTAAATGCCTCTCGGCTGATCCCGTCGAGAGGTGCCCAAGGATGGGGCTGCGGCCCATCAGGCTGTTGGGGGAGTAAAGGTCCCCCAAACCGATAACGGGTAGGGGCCGTGGGAGCGGGAGCCCCCAGTTGGGCACTGAGACAAGGGCCCAGGCCCTACGGGGCGCACCAGGCGCGGAACGTCCCCAATGCGGGAAACCGTGAGGGC…
sp-15	NR_043410	GCF_000016605.1		ATTCCGGTTGATCCTGCCGGACCCGATCGCTATAGGGGTAGGGCTAAGCCATGGGAGTCGTACGCTCTCGGGAAGAGGGCGTGGCGGACGGCTGAGTAACACGTGGCTAACCTGCCCTTGGGATCTGGATAACCCCGGGAAACTGGGGCTAATCCGGAGCGGGCAAGGGAATCTGGAATGATCTCTTGCCTAAAAGCCTCTCGGCTGATCCCGTCGAGAGGCGCCCAAGGATGGGGCTGCGGCCCATCAGGCTGTTGGGGGAGTAAAGGTCCCCCAAACCGATAACGGGTAGGGGCCGTGGGAGCGGGAGCCCCCAGTTGGGCACTGAGACAAGGGCCCAGGCCCTACGGGGCGCACCAGGCGCGGAACGTCCCCAATGCGGGAAACCGTGAGGGCGTT…
sp-16	JN971014	GCF_000243315.1		CTCGATCGCTATAGGGGTAGGGCTAAGCCATGGGAGTCGTACGCTCTCGGGAAGAGGGCGTGGCGGACGGCTGAGTAACACGTGGCTAACCTGCCCTTGGGATCCGGATAACCCCGGGAAACTGGGGCTAATCCGGAATAGGTAAGGGGCTCTGGAACGACTCCTTGCCTAAAGGCCCCTCGGCTGATCCCGTCGGGGGGCGCCCAAGGATGGGGCTGCGGCCCATCAGGCTGTTGGCGGGGTAAAGGCCCGCCAAACCGATAACGGGTAGGGGCCGTGGGAGCGGGAGCCCCCAGTTGGGCACTGAGACAAGGGCCCAGGCCCTACGGGGCGCACCAGGCGCGGAACGTCCCCAATGCGGGAAACCGTGAGGGCGTTACCCCTAGTGCCCTCGCAAGA…
sp-17	NR_163621	GCF_020886315.1		GCCGGACCCGACCGCTATCGGGGTAGGGCTAAGCCATGGGAGTCGTACGCCCCTGGGTAAGGGGGCGTGGCGGACGGCTGAGTAACACGTGGCTAACCTACCCTGGGGAGGGGGATAACCCCGGGAAACTGGGGATAATCCCCCATAGGCGAGGAGTCCTGGAACGGTTCCTCGCTGAAAGGCCCATAGGCTATTTCCCGCTTATGGGCGCCCCAGGATGGGGCTGCGGCCCATCAGGTAGTTGGGGGGGTAAAGGCCCCCCAAGCCTATAACGGGTAGGGGCCGTGAGAGCGGGAGCCCCCAGTTGGGCACTGAGACAAGGGCCCAGGCCCTACGGGGCGCACCAGGCGCGAAACGTCCCCAATGCGCGAAAGCGTGAGGGCGCTACCCCGAGTGTCC…
sp-18	NR_044677	GCF_019175345.1		AATCCGGTTGATCCTGCCGGACCCGACCGCTATCGGGGTGGGGCTAAGCCATGGGAGTCGTACGCTCCCGGGCAAGGGAGCGTGGCGGACGGCTGAGTAACACGTGGCTAACCTACCCTGAGGAGGGAGATAACCCCGGGAAACTGGGGATAATCTCCCATAGGCGAGGAGTCCTGGAACGGTTCCTCGCTGAAAGGTTCATGGGCTATTTCCCGCTCATGAGCGCCTCAGGATGGGGCTGCGGCCCATCAGGTAGTTGGGGGGGTAAGGGCCCCCCAAGCCTATAACGGGTAGGGGCCGTGAGAGCGGGAGCCCCCAGTTGGGCACTGAGACAAGGGCCCAGGCCTACGGGGCGCACCAGGCGCGAAACGTCCCCAATGCGCGGAAGCGTGAGGGCGC…
sp-19	NR_119198	NA		TCCTGCCGGTCCCGACCGCTATCGGGGTGGGGCTAAGCCATGGGAGTCGTACGCTCCCGGGCAAGGGAGCGTGGCGGACGGCTGAGTAACACGTGGCTAACCTACCCTGAGGAGGGAGATAACCCCGGGAAACTGGGGATAATCTCCCATAGGCGAGGAGTCCTGGAACGGTTCCTCGCTGAAAGGCTCATGGGCTATTCCCCGCTCATGAGCGCCTCAGGATGGGGCTGCGGCCCATCAGGTAGTTGGGGGGGTAAGGGCCCCCCAAGCCTATAACGGGTAGGGGCCGTGAGAGCGGGAGCCCCCAGTTGGGCACTGAGACAAGGGCCCAGGCCTACGGGGCGCACCAGGCGCGAAACGTCCCCAATGCGCGGAAGCGTGAGGGCGCCACCCCGAGTG…
sp-20	NR_074267	GCF_028472365.1		GATCCTGCCGGACCCGACCGCTATCGGGGTAGGGATAAGCCATGGGAGTCTTACACTCCCGGGTAAGGGAGTGTGGCGGACGGCTGAGTAACACGTGGCTAACCTACCCTCGGGACGGGGATAACCCCGGGAAACTGGGGATAATCCCCGATAGGGAAGGAGTCCTGGAATGGTTCCTTCCCTAAAGGGCTATAGGCTATTTCCCGTTTGTAGCCGCCCGAGGATGGGGCTACGGCCCATCAGGCTGTCGGTGGGGTAAAGGCCCACCGAACCTATAACGGGTAGGGGCCGTGGAAGCGGGAGCCTCCAGTTGGGCACTGAGACAAGGGCCCAGGCCCTACGGGGCGCACCAGGCGCGAAACGTCCCCAATGCGCGAAAGCGTGAGGGCGCTACCCCGA…
sp-21	NR_043433	GCF_009729515.1		CCGGACCCGATCGCTATCGGGGTAGGGCTAAGCCATGGGAGTCGTACATCCCGCAAGGGTGTGGCGGACTGCTGAGTAACACGTGGTCAACCTAACCTAGGGAAGGGAATAACCCCGGGAAACTGGGGATAATTCCCTATAGCTGAGGAGTCCTGGAGCGGTTTCTCGGCGAAAGCCGCAAGGGCCGCCCTAGGATGGGACTGCGGCCCATCAGGTAGTTGGGGGGTTAAAGGCCCTCCAAGCCGATAACGGGTAGGGGCCCTGGGAGGGGGAGCCCCCAGATGGGCACTGAGACAATGGCCCAGGTCTACGGGGCGCACCAGGCGCGCAACGTCTTCAATGCACGAAAGTGTGAAAGCGCTACCCCGAGTGCCCCTTTGGGGCTTTTCTACGCTCTAA…
sp-22	NR_177351	GCF_041154675.1		GCCGGACCCGACCGCTATCGGGGTAGCATTAAGCCATGGGAGTCGCACGCTCCCGGGCAAGGGAGCGTGGCGGACGGCTGAGTAACACGTGGCTAACCTACCCTCGGGAGGGGGATAACCCCGGGAAACTGGGGATAATCCCCCATAGGGGAGGAGTCCTGGAACGGTTCCTCCCTTAAAGGGATATGGGCTATTTCCCGCTCATATCCGCCCGAGGATGGGGCTGCGGCCCATCAGGCTGTTGGCGGGGTAATGGCCCGCCAAACCTATAACGGGTAGGGGCCGTGGGAGCGGGAGCCCCCAGTTGGGCACTGAGACAAGGGCCCAGGCCCTACGGGGCGCACCAGGCGGGAAACGTCCCCAATGCGCGCAAGCGTGAGGGCGCTACCCCGAGTGCTC…
sp-23	NR_043432	GCF_009729055.1		ATTCCGGTTGATCCTGCCGGACCCGACCGCTATCGGGGTAGCACTAAGCCATGGGAGTCTTACACCCCCGGGCAAGGGGGTGTGGCGGACGGCTGAGTAACACGTGGCTAACCTACCCTCGGGAGGGGGATAACCCCGGGAAACTGGGGATAATCCCCCATAGGGGAGGAGTCCTGGAACGGTTCCTCCCTTAAAGGGGTATGGGCTATTTCCCGCTCATACCCGCCCGAGGATGGGGCTGCGGCCCATCAGGCTGTTGGCGGGGTAACGGCCCGCCAAACCTATAACGGGTAGGGGCCGTGGGAGCGGGAGCCCCCAGTTGGGCACTGAGACAAGGGCCCAGGCCCTACGGGGCGCACCAGGCGGGAAACGTCCCCAATGCGCGAAAGCGTGAGGGCG…
sp-24	NR_028609	GCF_000011205.1		ATTCCGGTTGATCCTGCCGGACCCGACCGCTATCGGGGTAGCACTAAGCCATGGGAGTCGTACACCCCCGGGCAAGGGGGTGTGGCGGACGGCTGAGTAACACGTGGCTAACCTACCCTCGGGAGGGGGATAACCCCGGGAAACTGGGGATAATCCCCCATAGGGGAGGAGTCCTGGAACGGTTCCTCCCTTAAAAGGGTATGGGCTATTTCCCGCTCATACCCGCCCGAGGATGGGGCTGCGGCCCATCAGGCTGTTGGCGGGGTAACGGCCCGCCAAACCTATAACGGGTAGGGGCCGTGGGAGCGGGAGCCCCCAGTTGGGCACTGAGACAAGGGCCCAGGCCCTACGGGGCGCACCAGGCGGGAAACGTCCCCAATGCGCGAAAGCGTGAGGGCG…
sp-25	NR_134837	GCF_000234805.1		CCGGTTGATCCTGCCGGACCCGACCGCTATCGGGGTAGGGCTAAGCCATGCGAGTCGCGCGCCCGGGGGCGCCCGGGAGCGGCGCACGGCTCAGTAACACGTGCCTAACCTACCCTCGGGAGGGGGACACCCCCGGGAAACTGGGGCCAATCCCCCATAGGGGAAGGGCGCTGGAAGGCCCCTTCCCCCAAAGGGGCGGCGGCCGATCCGCCGCCGCCCGCCCGAGGATGGGGGCACGGCCCATCAGGTAGTTGGCGGGTTAAAGGCCCGCCAAGCCGAAGACGGGTAGGGGCGGTGAGAGCCGCGAGCCCCGAGATCGGCACTGAGACAAGGGCCGAGGCCCTACGGGGTGCAGCAGGCGCGAATACTCCGCAAAATGCGGGCAACCGCGACGGGGCT…
sp-26	NR_156961	NA		AAACCGGTTGATCCTGCCGGACCCGACCGCTATCGGGGTAGGGCTAAGCCATGCGAGTCGCGCGCCCGGGGGCGCCCGGGAGCGGCGCACGGCTCAGTAACACGTGCCCAACCTACCCTCGGGAGGGGGACACCCCCGGGAAACTGGGGCCAATCCCCCATAGGGGAAGGGCGCTGGAAGGCCCCTTCCCCGAAAGGGACTGCGGCCGATCCGCCGCAGTCCGCCCGAGGATGGGGGCACGGCCCATCAGGTAGTTGGCGGGTTAAAGGCCCGCCAAGCCGAAGACGGGTAGGGGCGGTGAGAGCCGCGAGCCCCGAGATCGGCACTGAGACAAGGGCCGAGGCCCTACGGGGTGCAGCAGGCGCGAATACTCCGCAATGCGGGCAACCGCGACGGGGC…
sp-27	NA	NA		NA
sp-28	NA	NA		NA
sp-29	NR_074531	GCF_000025505.1		ATTCTGGTTGATCCTGCCAGAGGCCGCTGCTATCCGGCTGGGACTAAGCCATGCGAGTCATGGGGCGCAGGCCGCTCTTGCGGTCTGCGCACCGGCGGACGGCTCAGTAACACGTGGACAACCTACCCTCGGGAGGGGGATAACCCCGGGAAACTGGGGCTAAACCCCCATAGGGGATAGGTGCTGGAATGCCCTATCCCCGAAAGTGCACGGTTGCCGTAAGGCGCCGTGCAGCCCGAGGATGGGTCTGCGGCGGATTAGGTAGTTGGCGGGGTAACGGCCCGCCAAGCCGAAGATCCGTACGGGCCATGAGAGTGGGAGCCCGGAGATGGCCCCTGAGACACGGGGCCAGGCCCTACGGGGCGCAGCAGGCGCGAAACCTCCGCAATGCGGGAAACC…
sp-30	NR_116582	GCF_039641995.1		ATGCGAGTCAAGGGGCTTGTATCCCTTCGGGGATGCAGGCACCGGCGGACGGCTCAGTAACACGTGGACAACCTGCCCTCGGGAGGGGGATAACCCCGGGAAACTGGGGCTAAACCCCCATAGGTGATAGGTGCTGGAATGCCCTATCACCGAAAGTGCCTTCGGGCAGCCCGAGGATGGGTCTGCGGCGGATTAGGTAGTTGGCGGGGTAACGGCCCGCCAAGCCGAAGATCCGTACGGGCCATGAGAGTGGGAGCCCGGAGATGGACCCTGAGACACGGGTCCAGGCCCTACGGGGCGCAGCAGTCGCGAAACCTCCGCAATGCGGGAAACCGCGACGGGGTTAGCCGGAGTGCCGATGCCTCGCATCGGCTGTCGGGGAGCCTAAAAAGCTCCCCA…
sp-31	NR_041788	GCF_001006045.1		GCTGCTATCCGGCTGGGACTAAGCCATGCGAGTCAAGGGGCTTGTACCCCTTCGGGGGTGCAAGCACCGGCGGACGGCTCAGTAACACGTGGACAACCTGCCCTCGGGTGGGGGATAACCCCGGGAAACTGGGGCTAATCCCCCATAGGTGATGGGTGCTGGAATGCCCCATCACCGAAAGCGCTCAGCGCCCGAGGATGGGTCTGCGGCGGATTAGGTAGTTGGCGGGGTAACGGCCCGCCAAGCCGAAGATCCGTACGGGCCATGAGAGTGGGAGCCCGGAGATGGACCCTGAGACACGGGTCCAGGCCCTACGGGGCGCAGCAGGCGCGAAACCTCCGCAATGCGGGAAACCGCGACGGGGCTAGCCGGAGTGCCGATGCCTCGCATCGGCTGTCG…
sp-32	NA	NA		NA
sp-33	NA	GCF_000685155.1	ANME2D_RS06450	ATTCTGGTTGATCCTGCCAGAGGTTACTGCTATCGGGGTCCGACTAAGCCATGCGAGTTGAGAGGGGAAAGCCCTCAGCATACTGCTCAGTAACACGCGGATAACCTGCCCTTGGGTCCGGGATAACCCCGGGAAACTGGGACTAATACCGGATAGGCCATAGATGCTGGAATGCCCTATGGCTGAAAGCTCCGGTGCCCAAGGATGGATCTGCGGCCTATCAGGTTGTAGTGGGTGTAACGTACCTACTAGCCTACGACGGGTAAGGGTTGTGAGAGCAAGAGCCCTGAGATGGATTCTGAGACATGAATCCAGGCCCTACGGGGTGCAGCAGGCGCGAAACCTTTACAATGCGGGCAACCGCGATAAGGGGACCCCGAGTGCCAGCACCTAGTGCTG…
sp-34	NR_028149	GCF_000966265.1		GCCGGAGGCCACTGCTATCGGGGTCCGACTAAGCCATGCGAGTCAAGGGGCGCTTGCGCGCACCGGCACACGGCTCAGTAACACGTCGGTAACCTACCCTCGGGAGGGGGACAACCCCGGGAAACTGGGGCTAATCCCCCATAGGTTTGGGGCGCTGGAAAGCCCCCAAACCGAAAGCTCCGGCGCCCGAGGATGGGCCGGCGGCCGATTAGGTAGTTGGTGGGGTAACGGCCCACCAAGCCGACAATCGGTACGGGCAGTGAGAGCTGGAGCCCGGAGATGGACACTGAGACACGGGTCCAGGCCCTACGGGGCGCAGCAGGCGCGAAACCTCCGCAATGCGGGAAACCGCGACGGGGGGACCCCGAGTGCCGTGGACAACCACGGCTTTTCCGGAGT…
sp-35	NR_040969	GCF_001484195.1		ATTCCGGTTGATCCTGCCGGAGGCCACTGCTATGGGGGTCCGACTAAGCCATGCGAGTCATGGGGCGCCTTGCGCGCACCGGCGGACGGCTCAGTAACACGTCGGTAACCTACCCTCGGGAGGGGGATAACCCCGGGAAACTGGGGCTAATCCCCCATAGGCCTGAGGTACTGGAAGGTCCTCAGGCCGAAAGGGGCTTTGCCCGCCCGAGGATGGGCCGGCGGCCGATTAGGTAGTTGGTGGGGTAACGGCCCACCAAGCCGAAGATCGGTACGGGCCATGAGAGTGGGAGCCCGGAGATGGACACTGAGACACGGGTCCAGGCCCTACGGGGCGCAGCAGGCGCGAAACCTCCGCAATGCGGGCAACCGCGACGGGGGGACCCCCAGTGCCGTGGCA…
sp-36	NR_177404	GCF_006274605.1		GCCACTGCTATCGGGGTCCGACTAAGCCATGCGAGTCATGGGGCGCCTTGTGCGCACCGGCGGACGGCTCAGTAACACGTCGGTAACCTACCCTCGGGAGGGGGATAACCCCGGGAAACTGGGGCTAATCCCCCATAGGCCTGAGGTACTGGAAGGTCCTCAGGCCGAAAGGGGCTCTGCCCGCCCGAGGATGGGCCGGCGGCCGATTAGGTAGTTGGTGGGGTAACGGCCCACCAAGCCGAAGATCGGTACGGGCCATGAGAGTGGGAGCCCGGAGATGGACACTGAGACACGGGTCCAGGCCCTACGGGGCGCAGCAGGCGCGAAACCTCCGCAATGCGGGCAACCGCGACGGGGGGACCCCCAGTGCCGTGGCATCGCCACGGCTTTTCCGGAGTG…
sp-37	NR_028195	GCF_002214505.1		GAGGCCACTGCTATGGGGGTCCGACTAAGCCATGCGAGTCATGGGGCGCGCTCTGCGCGCACCGGCGGACGGCTCAGTAACACGTCGGTAACCTACCCTCGGGAGGGGGATAACCCCGGGAAACTGGGGCTAATCCCCCATAGGCCTGAGGTACTGGAAGGTCCTCAGGCCGAAAGGGTCTCTGACCGCCCGAGGATGGGCCGGCGGCCGATTAGGTAGTTGGTGGGGTAACGGCCCACCAAGCCGAAGATCGGTACGGGCCATGAGAGTGGGAGCCCGGAGATGGACACTGAGACACGGGTCCAGGCCCTACGGGGCGCAGCAGGCGCGAAACCTCCGCAATGCGGGCAACCGCGACGGGGGGACCCCCAGTGCCGTGGCATCGCCACGGCTTTTCCG…
sp-38	NR_074110	GCF_000007345.1		ATTCTGGTTGATCCTGCCAGAGGTTACTGCTATCGGTGTTCGCCTAAGCCATGCGAGTCATATGTTCTTTGTGAACATGGCGTACTGCTCAGTAACACGTGGATAACCTGCCCTTGGGTCCGGCATAACCCCGGGAAACTGGGGATAATACCGGATAACGCACATATGCTGGAATGCTTTCTGCGTAAAACGGATTCGTCTGCCCAAGGATGGGTCTGCGGCCTATCAGGTAGTAGTGGGTGTAACGTACCTACTAGCCGACAACGGGTACGGGTTGTGAGAGCAAGAGCCCGGAGATGGATTCTGAGACATGAATCCAGGCCCTACGGGGCGCAGCAGGCGCGAAAACTTTACAATGCGGGAAACCGTGATAAGGGGACACCGAGTGCCAGCATCATA…
sp-39	NR_177357	GCF_013340765.1		ATTCCGGTTGATCCTGCCGGACCCGACTGCTATCGGGGTGAGACTAAGCCATGCGAGTCGTGCGCCCTCGGGCATGCGAGGGCGCGGCGCACGGCTCAGTAACACGTAGCTAACCTGCCCTGAGGAGGGGGATACCCCCGGGAAACTGGGGTTAATCCCCCATAGGTCTGGATACCTGGAATGGGTTCAGGCCCAAATGGATCTGCGCGCATCCTGCGCAGGTCCGCCTCAGGATGGGGCTGCGGCCCATCAGGTAGTTGGCGGGGTAAAGGCCCACCAAGCCGATAACGGGTGCGGGCTCTGGAAGGAGGAGCCCGGAGATGGGCACTGAGACAAGGGCCCAGGTCCTACGGGGCGCAGCAGGCGCGAAACCTCCACAATGCGGGAAACCGCGATGGG…
sp-40	NA	NA		NA
sp-41	DQ492260	NA		TCCGGTTGATCCTGCCGGGCCCGACCGCTATCGGGGTGGGACTAAGCCATGGGAGTCGTGCGCCCCCGGACGCGGGGGCGCGGCGGACGGCTGAGTAACACGTGGCCAACCTACCCTCGGGACGGGGATAACCCCGGGAAACTGGGGCTAATCCCCGATAGGCGAGGGGGCCTGGAACGGGTCCCTCGCCGAAAGGGCGCGCGGAGCTTCCCCGCGCGCCGCCCGAGGATGGGGCTGCGGCCCATCAGGTAGTTGGCGGGGTAACGGCCCGCCAAGCCGATAACGGGTAGGGGCCGTGGGAGCGGGAGCCCCCAGATGGGCACTGAGACAAGGGCCCAGGCCCTACGGGGCGCACCAGGCGCGAAACCTCCGCAATGCGGGCAACCGTGACGGGGTCAC…
sp-42	DQ492259	NA		TTTCCGGTTGATCCTGCCGGGCCCGACCGCTATCGGGGTGGGACTAAGCCATGGGAGTCGTGCGCCCCCGGATGCGGGGGCGCGGCGGACGGCTGAGTAACACGTGGCCAACCTACCCTCGGGACGGGGATAACCCCGGGAAACTGGGGCTAATCCCCGATAGGCGAGGGGGCCTGGAACGGGTCCCTCGCCGAAAGGGCGCGCGGAGCTTCCCCGCGCGCCGCCCGAGGATGGGGCTGCGGCCCATCAGGTAGTTGGCGGGGTAACGGCCCGCCAAGCCGATAACGGGTAGGGGCCGTGGGAGCGGGAGCCCCCAGGTGGGCACTGAGACAAGGGCCCAGGCCCTACGGGGCGCACCAGGCGCGAAACCTCCGCAATGCGGGCAACCGTGACGGGGTC…
sp-43	NR_102764	GCF_000007225.1		AAACCGGTTGATCCTGCCGGACCCGACCGCTATCGGGGTAGGGCTAAGCCATGCGAGTCGCGCGCCCGGGGGCGCCCGGGAGCGGCGCACGGCTCAGTAACACGTGCCTAACCTAACCTCGGGAGGGGGACACCCCCGGGAAACTGGGGTCAATCCCCCATAGGGGAAGGGCGCTGGAAGGCCCCTTCCCCGAAAGGGATGGCGGCCGATCCGCCGCCGTCCGCCCGAGGGTGGGGGCACGGCCCATCAGGTAGTTGGCGGGTTAAAGGCCCGCCAAGCCGAAGACGGGTAGGGGCGGTGAGAGCCGCGAGCCCCGAGATCGGCACTGAGACAAGGGCCGAGGCCCTACGGGGTGCAGCAGGCGCGAATACTCCGCAATGCGGGCAACCGCGACGGGGC…
sp-44	NR_118661	GCF_000015205.1		CGACCGCTATCGGGGTAGGGCTAAGCCATGCGAGTCNCGCGCCCGGGCGCGCGGGAGCGGCGCACGGCTCAGTAACACGTGCCTAACCTACCCTCGGGAGGGGGATACCCCCGGGAAACTGGGGTCAATCCCCCATAGGGGAGGGGTGCTGGAAGGCCCCCTCCCCNAAAGGGATGCCGATCCGCCGCCATCCGCCCGAGGATGGGGNCACGGCCCATCAGGTAGTTGGCGGGTTAAAGGCCCGCCAAGCCGAAGACGGGTAGGGGCGGTGAGAGCCGTGAGCCCCGAGATCGGCACTGAGACAAGGGCCGAGGCCCTACGGGGCGCAGCAGGCGCGAATACTCCGCAATGCGGGCAACCGCGACGGGGCTACCCCGAGTGCCGGGCGAAGAGCCCGGC…
sp-45	OM856340	GCF_022808885.1		AGAGTTTGATCCTGGCTCAGAATGAACGCTGGCGGCGTGCCTAACACATGCAAGTCGGATGTGCCGCAAGGTGCATGGCAGACGGGTGAGTAACGCGTGGGGAATCTACCTTTTAGTGGGGAATAACGCTCCGAAAGGAGTGGTAATACCGCATGAGACCTTCGGCTGGGATGCTGGAGGTGAAACCTGGGGACCGCAAGGCCTGGGGCTAAGAGAGGATCCTGCGTCTGATTAGCTAGTTGGCGGGGTAATGGCCCACCAAGGCGACGATCAGTAGCCGGCCTGAGAGGGTGATCGGCCACACTGGAACTGAGACACGGTCCAGACTCCTACGGGAGGCAGCAGTGGGGAATTTTGCGCAATGGACGAGAGTCTGACGCAGCAACGCCGCGTGGGTGA…
sp-46	NR_036779	GCF_000428885.1		TGAACGCTGGCGGCGTGCCTAACACATGCAAGTCGGATGTGCCGCAAGGTGCATGGCAGACGGGTGAGTAACGCGTGGGGAATCTACCTCTTTGTGGGGAATAACGCTCCGAAAGGAGTGGTAATACCGCATGAGACCTTCGGCTGGGATGCTGGAGGTGAAACCTGGGGACCGCAAGGCCTGGGGCAAGGAGAGGATCCTGCGTCTGATTAGCTAGTTGGCGGGGTAATGGCCCACCAAGGCGACGATCAGTAGCCGGCCTGAGAGGGTGATCGGCCACACTGGAACTGAGACACGGTCCAGACTCCTACGGGAGGCAGCAGTGGGGAATTTTGCGCAATGGACGAGAGTCTGACGCAGCAACSCCGCGTGGGTGATGAAGGTCTTCGGACTGTAAAA…
sp-47	OM855548	GCF_022808865.1		AGAGTTTGATCCTGGCTCAGAATGAACGCTGGCGGCGTGCCTAACACATGCAAGTCGGATGTGCCGCAAGGTGCATGGCAGACGGGTGAGTAACGCGTGGGGAATCTACCTTTTTGTGGGGAATAACGCTCCGAAAGGAGTGGTAATACCGCATGAGACCTTTGGCTGGGATGCTGGAGGTGAAACCTGGGGACCGCAAGGCCTGGGGCAAAAAGAGGATCCTGCGTCTGATTAGCTAGTTGGCGGGGTAATGGCCCACCAAGGCGACGATCAGTAGCCGGCCTGAGAGGGTGATCGGCCACACTGGAACTGAGACACGGTCCAGACTCCTACGGGAGGCAGCAGTGGGGAATTTTGCGCAATGGACGAGAGTCTGACGCAGCAACGCCGCGTGGGTGA…
sp-48	OM855545	GCF_022808775.1		AGAGTTTGATCCTGGCTCAGAATGAACGCTGGCGGCGTGCCTAACACATGCAAGTCGGATGTGCCGCAAGGTGCATGGCAGACGGGTGAGTAACGCGTGGGGAATCTACCTTTTAGTGGGGAATAACGCTCCGAAAGGAGTGGTAATACCGCATGAGACCAGTGGCTGGGATGCTGCTGGTGAAACCTGGGGACCGCAAGGCCTGGGGCTAAGAGAGGATCCTGCGTCTGATTAGCTAGTTGGCGGGGTAATGGCCCACCAAGGCGACGATCAGTAGCCGGCCTGAGAGGGTGATCGGCCACACTGGAACTGAGACACGGTCCAGACTCCTACGGGAGGCAGCAGTGGGGAATTTTGCGCAATGGACGAGAGTCTGACGCAGCAACGCCGCGTGGGTGA…
sp-49	NR_134120	GCF_015277775.1		GAGTTTGATCATGGCTCAGAATCAACGCTGGCGGCGCGCTTAACACATGCAAGTCGAACGAGAAAGGGAGCAATCCTGAGTAAAGTGGCGCACTGGTGAGTAACACGTGGGTAATTTACCTTCTTGTGGGGAATAACCCTGGGAAACTAGGGCTAATACCGCATACGTCCGAGAGGAGAAAGCCGTAAGGCGCAGGAAGAGAAGCCCGCGGCCGATTAGCTAGTTGGTGAGGTAATGGCTCACCAAGGCGACGATCGGTAGCCGGCCTGAGAGGGCACACGGCCACACTGGCACTGAAACACGGGCCAGACTCCTACGGGAGGCAGCAGTGGGGAATCTTGCACAATGGGGGAAACCCTGATGCAGCGACGCCGCGTGAACGATGAAGCCCTTCGGGGT…
sp-50	NR_148579	NA		GGGGAGCAATCCCTGAGTACAGTGGCGCACGGGTGAGTAACACGTGACTAACCTACCCTCGAGCGGGGAATAACCAAGGGAAACCTTAGCTAATACCGCATAATACCTACGGGTCAAAGGAGTAATCCACTTGAGGAGGGGGTCGCGGCCGATTAGCTAGTTGGCGGGGTAATGGCCCACCAAGGCAGTGATCGGTATCCGGCCTGAGAGGGCGCACGGACACACTGGAACTGAAACACGGTCCAGACTCCTACGGGAGGCAGCAGTGGGGAATTTTGCGCAATGGGGGAAACCCTGACGCAGCAACGCCGCGTGGAGGATGAAGTCCCTTGGGACGTAAACTCCTTTCGATCGGGACGATTATGACGGTACCGGAAGAAGAAGCCCCGGCTAACTTCG…
sp-51	NR_149202	NA		TGAGTACAGTGGCGCACGGGTGAGTAACACGTGACTAACCTACCCTCGAGCGGGGAATAACCAAGGGAAACCTTGGCTAATACCGCATAATACCTACGGGTCAAAGGAGTAATCCACTTGAGGAGGGGGTCGCGGCCGATTAGCTAGTTGGCGGGGTAATGGCCCACCAAGGCAGTGATCGGTATCCGGCCTGAGAGGGCGCACGGACACACTGGAACTGAAACACGGTCCAGACTCCTACGGGAGGCAGCAGTGGGGAATTTTGCGCAATGGGGGAAACCCTGACGCAGCAACGCCGCGTGGAGGATGAAGTCCCTTGGGACGTAAACTCCTTTCGATCGGGACGATTATGACGGTACCGGAAGAAGAAGCCCCGGCTAACTTCGTGCCAGCAGCCGC…
sp-52	D26171	GCF_000022565.1		AATCAACGCTGGCGGCGTGCCTAACACATGCAAGTCGAACAAGAAAGGGACTTCGGTCCTGAGTACAGTGGCGCACGGGTGAGTAACACGTGACTAACCTACCCTCGAGTGGGGAATAACTTCGGGAAACCGAGGCTAATACCGCATAATACCCACGGGTCAAAGGAGCAATTCGCTTGAGGAGGGGGTCGCGGCCGATTAGCTAGTTGGCGGGGTAATGGCCCACCAAGGCAGTGATCGGTATCCGGCCTGAGAGGGCGCACGGACACACTGGAACTGAAACACGGTCCAGACTCCTACGGGAGGCAGCAGTGGGGAATTTTGCGCAATGGGGGAAACCGTGACGCAGCAACGCCGCGTGGAGGATGAAGTCTCTTGGGACGTAAACTCCTTTCGATC…
sp-53	NR_109681	GCF_000687145.1		AATGAACGCTGGCGGCGCGCCTAACACATGCAAGTCGAGCGAGGCCACGGCTTCGGCCGTGAGTCGAGCGGCGAACGGGTGAGTAACGCGTGGGTAACGTACCCGGGAGTGGGGGATAGCTCCGGGAAACTGGAGGTAATACCGCATACGCTCACTTCACCGCATGGTGGAGTGAGGAAAGGTTGGGACCCTTCGGGGCCAGCCGCTCCCGGATCGGCCTGCGTCCGATTAGCTAGTTGGTAGGGTAACGGCCTACCAAGGCTACGATCGGTAGCCGGCCTGAGAGGGTGACCGGCCACATTGGGACTGAGACACGGCCCAGACTCCTACGGGAGGCAGCAGTGGGGAATCTTGGGCAATGGGCGAAAGCCTGACCCAGCGACGCCGCGTGGGGGATGA…
sp-54	NR_170414	GCA_009697115.1		GGAGAAGACCTAGTGGCGAACGGGTGAGTAACACGTGAGCAACCTGCCCCGAAGTTCGGGATAACAGCGGGAAACCGCTGCTAATACCGAATGCCCCCACCGGGCCGCATGACCTGGTGAGGAAAGAATTTCGCTTCGGGAGGGGCTCGCGGCCTATCAGCTTGTTGGTGGGGTGATGGCCTACCAAGGCGACGACGGGTAGCTGGTCTGAGAGGACGATCAGCCACACTGGGACTGAGACACGGCCCAGACTCCTACGGGAGGCAGCAGTGGGGAATCTTGCGCAATGGGCGAAAGCCTGACGCAGCAACGCCGCGTGAGGGATGAAGGCCTTCGGGTTGTAAACCTCTTTCGAGCAGGGACGATGATGACGGTACCTGCAGAAGAAGCTCCGGCCAA…
sp-55	NR_027584	GCF_000023265.1		AGAGTTTGATCATGGCTCAGGACGAACGCTGGCGGCGTGCCTAACACATGCAAGTCGTACGCGGTGGCTTGCCACCGAGTGGCGAACGGGTGCGTAACACGTGAGGAACCCACCCCGACGTGGGGGATAACACCGGGAAACCGGTGCTAATACCGCATGTGCTCCCCTGACCGCATGGTCGAGGGAGCAAAGCCTTCGGGCGCGACGGGACGGCCTCGCGGCCTATCAGCTTGTTGGTGGGGTAACGGCCCACCAAGGCGACACGGGTAGCTGGTCTGAGAGGACGATCAGCCACACTGGGACTGAGACACGGCCCAGACTCCTACGGGAGGCAGCAGTGGGGAATATTGCGCAATGGGCGAAAGCCTGACGCAGGAACGCCGCGTGGAGGACGAAGGC…
sp-56	NR_112972	GCF_042431745.1		AGGACGAACGCTGGCGGCGTGCCTAACACATGCAAGTCGAACGAGGTCCAGCCGGTGGCAACACCGGGGAAGGCCGAGTGGCGAACGGGTGAGTAACACGTGAGCAACCTGCCCCGGAGACCGGGATAACACCGGGAAACCGGTGCTAATACCGGATGCCCCCACCGGGCCGCATGGCCTGGTGAGGAAATGGGTTTCCGCTCCGGGAGGGGCTCGCGGCCTATCAGCTTGTTGGTGGGGTAACGGCCCACCAAGGCGACGACGGGTAGCTGGTCTGAGAGGACGATCAGCCACACTGGGACTGAGACACGGCCCAGACTCCTACGGGAGGCAGCAGTGGGGAATCTTGCGCAATGGGCGAAAGCCTGACGCAGCAACGCCGCGTGAGGGACGAAGGCC…
sp-57	NR_178567	GCF_000949295.1		GGCTTGCCCTTATAGATAGTGGCGAACGGGTGCGTAACACGTGAGCAACCTGCCCCAAAGTTTGGAATAACACCGGGAAACCGATGCTAATACCAAATATGCTCACACTATCACAAGATAGAGTGAGGAAAGTTTTTCGCTTTGGGAGGGGCTCGCGGCCTATCAGCTTGTTGGTGAGGTAACGGCTCACCAAGGCATCGACGGGTAGCTGGTCTGAGAGGACGATCAGCCACACTGGGACTGAGACACGGCCCAGACTCCTACGGGAGGCAGCAGTGGGGAATATTGCGCAATGGGCGAAAGCCTGACGCAGCAACGCCGCGTGGAGGATGAAGGCCTTAGGGTCGTAAACTCCTTTCAGCAGGAACGAAAATGACGGTACCTGCAGAAGAAGCTCCG…
sp-58	NR_041798	GCF_000949255.1		AGAGTTTGATCCTGGCTCAGGACGAACGCTGGCGGCGTGCTTAACACATGCAAGTCGAACGGGGTATCAGGGTAGTAATACCCGAAGTACCTAGTGGCGAACGGGTGCGTAACACGTGAGCAACCTACCCCAGAGCTTGGAATAACACCGGGAAACCGGTGCTAATACCGAATACTCTCATTCGGCCGCATGACTGAATGAGGAAAGATTTATCACTCTGGGACGGGCTCGCGGCCTATCAGCTTGTTGGTGAGGTAACGGCTCACCAAGGCTACGACGGGTAGCTGGTCTGAGAGGACGATCAGCCACACTGGGACTGAGACACGGCCCAGACTCCTACGGGAGGCAGCAGTGGGGAATATTGCGCAATGGGCGAAAGCCTGACGCCGCAACGCCGCG…
sp-59	NR_042751	GCF_900128965.1		AGAGTTTGATCATGGCTCAGGACGAACGCTGGCGGCGTGCTTAACACATGCAAGTCGAACGGGGTACCAAGGTAGCAATACTAGAAGTACCTAGTGGCGAACGGGTGAGTATCACGTGAGTAACCTGCCTCAAAGTAAGGGATAACACCGGGAAACCGGTGCTAATACCAGATACCCTCTCTCCTTCGCATGAAGGGTTGAGGAAAGATTTATCGCTTTGAGAGGGGCTCGCGGCCTATCAGCTTGTTGGTGAGGTAACGGCTCACCAAGGCTTCGACGGGTAGCTGGTCTGAGAGGACGATCAGCCACACTGGGACTGAGACACGGCCCAGACTCCTACGGGAGGCAGCAGTGGGGAATATTGCGCAATGGGCGAAAGCCTGACGCAGCAACGCCGCG…
sp-60	MG589453	NA		TGAGAGTTTGATCCTGGCTCAGGACGAACGCTGGCGGCGTGCTTAACACATGCAAGTCGAACGGGGTACCAAGGTAGCAATACTAGAAGTACCTAGTGGCGAACGGGTGAGTATCACGTGAGTAACCTGCCTCAAAGTAAGGGATAACACCGGGAAACCGGTGCTAATACCGAATACTCTCATTCGGCCGCATGACTGAATGAGGAAAGATTTATCACTCTGGGACGGGCTCGCGGCCTATCAGCTTGTTGGTGAGGTAACGGCTCACCAAGGCTACGACGGGTAGCTGGTCTGAGAGGACGATCAGCCACGCTGGGACTGAGACACGGCCCAGACTCCTACGGGAGGCAGCAGTGGGGAATATTGCGCAATGGGGGAAACCCTGACGCCGCGACGCCG…
sp-61	NR_041495	GCF_001571045.1		CACATGCAAGTCGAACGATGATGCCCAGCTTGCTGGGTGGATTAGTGGCGAACGGGTGAGTAACACGTGAGTAACCTGCCCCTGACTCTGGGATAAGCGTTGGAAACGACGTCTAATACTGGATATGACAACTGATCGCATGGTCTGGTTGTGGAAAGATTTTTTGGTTGGGGATGGACTCGCGGCCTATCAGCTTGTTGGTGAGGTAATGGCTCACCAAGGCGACGACGGGTAGCCGGCCTGAGAGGGTGACCGGCCACACTGGGACTGAGACACGGCCCAGACTCCTACGGGAGGCAGCAGTGGGGAATATTGCACAATGGGCGCAAGCCTGATGCAGCAACGCCGCGTGAGGGATGACGGCCTTCGGGTTGTAAACCTCTTTTAGTAGGGAAGAAG…
sp-62	NR_179925	NA		TGCAAGTCGAACGGTGACGAGGAGCTTGCTCCTCTGATCAGTGGCGAACGGGTGAGTAACACGTGAGCAACCTACCCTTGACACTGGGATAACAGTTGGAAACAGCTGCTAATACCGGATACGACCCCGGCAGGCATCTGCTGGGGTGGAAAGCTCCGACGGTCAAGGATGGGCTCGCGGCCTATCAGCTTGTTGGTGAGGTAACGGCTCACCAAGGCGACGACGGGTAGCCGGCCTGAGAGGGCGACCGGCCACACTGGGACTGAGATACGGCCCAGACTCCTACGGGAGGCAGCAGTGGGGAATATTGCGCAATGGGCGAAAGCCTGACGCAGCAACGCCGCGTGCGGGATGAAGGCCTTCGGGTTGTAAACCGCTTTCAGCAGGGACGAAGGATTT…
sp-63	OP389241	GCF_023371205.1		TCTTCCACGGAGAGTTTGATCCTGGCTCAGGATGAACGCTGGCGGCGTGCTTAACACATGCAAGTCGAGCGGTAAGGCCCCTTCGGGGGTACACGAGCGGCGAACGGGTGAGTAACACGTGAGGAACCTACCCCCCTCTCTGGGATAACTCCGGGAAACCGGAGCTAATACCGGATACTCCGGCGAGATCGCATGGTCTTGCCGGGAAAGCTCCGGCGGAGGGGGATGGCCTCGCGGCCCATTAGCTGGTTGGTGGGGTAACGGCCTACCAAGGCGACGATGGGTAGCCGAGCTGAGAGGCTGATCGGCCACACTGGGACTGAGACACGGCCCAGACTCCTACGGGAGGCAGCAGTGGGGAATATTGCGCAATGGGCGAAAGCCTGACGCAGCAACGCC…
sp-64	NR_102858	GCF_000021545.1		AGAGTTTGATCCTGGCTCAGCGCGAACGTTGGCGGCGTGCCTAACACATGCAAGTCGTGGGGCAGCAGGCTATTACCTTCGGGTAATAGTGCTGGCGACCGGCAAACGGGTGAGTAACGCGTAGCTAACCTACCCATAGGTTGGGGATAACCATCCGAAAGGGTGGCTAATACCCAATAATGAGGAGACTCCAAAGCCCTTTTGGGCGCCTATGGATGGGGCTGCGTCCCATCAGCTAGTTGGTGAGGTAATGGCTCACCAAGGCTACGACGGGTAACCGGTCTGAGAGGATGATCGGTCACAGCGGGACTGAGACACGGCCCGCACCCCTACGGGGGGCAGCAGTGGGGAATATTGGGCAATGGCCGAAAGGCTGACCCAGCAACGCCGCGTGGTGGA…
sp-65	NR_036883	GCF_000619805.1		CCTGGCTCAGCGCGAACGTTGGCGGCGTGCCTAACACATGCAAGTCGAGGGGCAGCAGGCTACTACCTTCGGGTAGTAGTGCTGGCGACCGGCAAACGGGTGAGTAACACGTAGCTAACCTACCCATAGGTTGGGGATAACCATCCGAAAGGGTGGCTAATACCCAATAAAGAGGGGACTCCAAAGCCCTTACGGGTGCCTATGGATGGGGCTGCGTCCCATCAGCTAGTTGGTGAGGTAAAGGCTCACCAAGGCTACGACGGGTAACCGGTCTGAGAGGATGATCGGTCACAGTGGGACTGAGACACGGCCCGCACCCCTACGGGGGGCAGCAGTGGGGAATATTGGGCAATGGCCGAAAGGCTGACCCAGCAACGCCGCGTGGTGGAAGGAGCCCTT…
sp-66	NR_116896	NA		AGAGTTTGATCCTGGCTCAGGACGAACGCTGGCGGCGTGCCTAATACATGCAAGTCGAGCGGACCCTTCGGGGTCAGCGGCGGACGGGTGAGTAACACGTGGGCAATCTGCCTGTCAGACTGGAATAACGCCTGGAAACGGGTGCTAATGCCAGATAGGCAGCGAGAAGGCATCTTCTTGCTGGGAAAGGCGCAATTGCGTCACTGACAGAGGAGCCCGCGGCGCATTAGCTAGTTGGTGGGGTAACGGCCTACCAAGGCGACGATGCGTAGCCGACCTGAGAGGGTGACCGGCCACACTGGGACTGAGACACGGCCCAGACTCCTACGGGAGGCAGCAGTAGGGAATCTTCCGCAATGGGCGCAAGCCTGACGGAGCAACGCCGCGTGAGTGAGGAAG…
sp-67	NR_126173	GCF_014647315.1		GACGAACGCTGGCGGCGGCGTGCCTAATACATGCAAGTCGGGCGGGTGCGGCGGGGCTTGCCTTGCCGCACCAGCGGCGGACGGGTGAGTAACACGTGGGTAATCTGCCTGTCAGACCGGAATAACGCCTGGAAACGGGTGCTAATGCCGGATAGGGCAATGGGGAGGCATCTCCCTGTTGGGAAAGGGCGCGATATGTGCCGCTGACAGATGAGCCCGCGGCGCATTAGCTGGTTGGCGGGGTAACGGCCCACCAAGGCGACGATGCGTAGCCGGCCTGAGAGGGTGGACGGCCACACTGGGACTGAGACACGGCCCAGACTCCTACGGGAGGCAGCAGTAGGGAATCTTCCGCAATGGGCGCAAGCCTGACGGAGCGACGCCGCGTGAGCGAGGAAG…
sp-68	NR_181542	GCF_017298655.1		AGAGTTTGATCCTGGCTCAGGACGAACGCTGGCGGCGTGCCTAATACATGCAAGTCGCGCGGGTGCCTTCGGGCATCAGCGGCGGACGGGTGAGTAACACGTGGGCAATCTGCCTTTCAGACCGGAATAACGCCTGGAAACGGGTGCTAATGCTGGATAGCGCAATGGGTAGGCATCTACCTGTTGGGAAAGGTGCTACGGCACCACTGAAAGAGGAGCCCGCGGCGCATTAGCTAGTTGGTGGGGTAATGGCCTACCAAGGCGACGATGCGTAGCCGACCTGAGAGGGTGACCGGCCACACTGGGACTGAGACACGGCCCAGACTCCTACGGGAGGCAGCAGTAGGGAATCTTCGGCAATGGGCGCAAGCCTGACCGAGCAACGCCGCGTGAGCGAAG…
sp-69	NR_118875	GCF_028751525.1		AGTTTGATCCTGGCTCAGGACGAACGCTGGCGGCGTGCCTAATACATGCAAGTCGAGCGGACCTTCGGGGTCACGCGGCGGACGGGTGAGTAACACGTGGGTAATCTGCCCAACTGACCGGAATAACGCCTGGAAACGGGTGCTAATGCCGGATAGGCANCGAGCAGGCATCTGCTCGCTGGGAAAGGTGCAAATGCACCGCAGATGGAGGAGCCCGCGGCGCATTAGCTGGTTGGTGGGGTAACGGCTCACCAAGGCGACGATGCGTAGCCGACCTGAGAGGGTGGACGGCCACACTGGGACTGAGACACGGCCCAGACTCCTACGGGAGGCAGCAGTAGGGAATCTTCCGCAATGGGCGCAAGCCTGACGGAGCAACGCCGCGTGAGCGAAGAAGGC…
sp-70	NR_118804	NA		AGAGTTTGATCCTGGCTCAGGACGAACGCTGGCGGCGTGCCTAATACATGCAAGTCGAGCGGACTCCTACGGGAGTGAGCGGCGGACGGGTGAGGAACACGTGGGCAATCTGCCCATTGGACTGGAATAACGCCTGGAAACGGGTGCTAAGGCCAGATAGACACAGAAGAGGCCTCTCTTGTGTGGGAAAGATGCTACGGCATCGCCAGTGGAGGAGCCCGCGGCGCATTAGCTGGTTGGCGGGGTAACGGACCACCAAGGCGACGATGCGTAGCCGACCTGAGAGGGTGAACGGCCACACTGGGACTGAGACACGGCCCAGACTCCTACGGGAGGCAGCAGTAGGGAATCTTCCGCAATGGGCGCAAGCCTGACGGAGCAACGCCGCGTAAGCGAAGA…
sp-71	NR_044413	GCF_001399675.1		AGAGTTTGATCCTGGCTCAGGACGAACGCTGGCGGCGTGCCTAATACATGCAAGTCGCGCGGACTTCTTCGGAAGTCAGCGGCGGACGGGTGAGTAACACGTGGGCAATCTGCCTCTTAGACTGGAATAACGCCTGGAAACGGGTGCTAATGCCAGATAGAGCAACGGACAGGCATCTGTTTGTTGGGAAAGGTGCTACGGCATCGCTAAGAGAGGAGCCCGCGGCGCATTAGCTAGTTGGTGGGGTAACGGCCTACCAAGGCGACGATGCGTAGCCGACCTGAGAGGGTGACCGGCCACACTGGGACTGAGACACGGCCCAGACTCCTACGGGAGGCAGCAGTAGGGAATCTTCGGCAATGGGCGCAAGCCTGACCGAGCAACGCCGCGTGAGCGAAG…
sp-72	NR_178913	GCF_900142255.1		ATGCAGTCGAGCGGGTATCGAAAGATACCAGCGGCGGACGGGTGAGGAACACGTGGGGAATCTGCCTAACAGACAGGCAACGCTGCAAGGGTGCTAAGGCCGGATAGGCGCATGAGGCGCATGCCTGATGCGGGAAAGGATGCTACGGCATCGCTGAGAGAGGACCCCGCGGCGCATTAGCTAGTTGGTAGGGTAAAGGCCTACCAAGGCGACGATGCGTAGCCGACCTGAGAGGGTGACCGGCCACACTGGGACTGAGACACGGCCCAGACTCCTACGGGAGGCAGCAGTAGGGAATCTTCCGCAATGGGCGCAAGCCTGACGGAGCAACGCCGCGTGAGCGAGGAAGGCCTTCGGGTTGTAAAGCTCAGTCAAGGGGGAAGAGCGGCAAGGAGAGGG…
sp-73	NR_024801	GCF_000472905.1		AGAGTTTGATCCTGGCTCAGGACGAACGCTGGCGGCGTGCCTAATACATGCAAGTCGAGCGGACGGAAGGGAGCTTGCTCCCGGAAGTCAGCGGCGGACGGGTGAGTAACACGTGGGCAATCTGCCTGTCAGACCGGAATAACGCCTGGAAACGGGTGCTAATGCCGGATAGGCAATCTGGAGGCATCTCTGGATTGGGAAAGGCGCGGATGCGCCACTGACAGAGGAGCCCGCGGCGCATTAGCTAGTTGGTGGGGTAACGGCTCACCAAGGCGACGATGCGTAGCCGACCTGAGAGGGTGACCGGCCACACTGGGACTGAGACACGGCCCAGACTCCTACGGGAGGCAGCAGTAGGGAATCTTCGGCAATGGGCGAAAGCCTGACCGAGCAACGCCG…
sp-74	NR_036984	GCF_048984885.1		AGAGTTTGATCCTGGCTCAGGACGAACGCTGGCGGCGTGCCTAATACATGCAAGTCGAGCGGGTATCGAAAGATACCAGCGGCGGACGGGTGAGGAACACGTGGGGAATCTGCCTAACAGACCGGAATAACGCCTGGAAACGGGTGCTAAGGCCGGATACGGGCATGGGGCCGATGCTGATGCGGGAAAGGATGCTACGGCATCGCTGAGAGACCCCGCGGCGCATTAGCTAGTTGGTAGGGTAAAGGCCTACCAAGGCGACGATGCGTAGCCGACCTGAGAGGGTGACCGGCCACACTGGGACTGAGACACGGCCCAGACTCCTACGGGAGGCAGCAGTAGGGAATCTTCCGCAATGGGCGCAAGCTGACGGAGCAACGCCGCGTGAGCGAGGAAGGC…
sp-75	NR_042184	GCF_000376225.1		AACGCTGGCGGCGTGCCTAATACATGCAAGTCGAGCGGGCGGAAGGGGAGCTTGCTCTCTGGAAGCCAGCGGCGGACGGGTGAGTAACACGTGGGCAACCTGCCCGGCAGACCGGGATAACGCCTGGAAACGGGTGCTAATACCGGATAGGCGCAGAGGACGCATGTTCTGTGCGGGAAAGGCGCTACGGCGCCACTGTCGGATGGGCCCGCGGCGCATTAGCTAGTTGGTGGGGTAACGGCTCACCAAGGCGACGATGCGTAGCCGACCTGAGAGGGTGAGCGGCCACACTGGGACTGAGACACGGCCCAGACTCCTACGGGAGGCAGCAGTAGGGAATCTTCCACAATGGGCGCAAGCCTGATGGAGCAACGCCGCGTGAGTGAAGAAGGCCTTCGG…
sp-76	NR_178293	GCF_001642725.1		AGGACGAACGCTGGCGGCGTGCCTAATACATGCAAGTCGAGCGCTCTTTTCCTTCGGGGAAAGGGAGCGGCGGACGGGTAAGTAACACGTGGGTAACCTGCCGTTCAGATGGGGATAACGCCTGGAAACGGGTGCTAATCCCGAATGGGATCCCTGCTCGCATGGNCGGGGAAGGAAAGGCGCTTCTGGCGTCGCTGAACGATGGGCCCGCGGCGCATTAGCTAGTTGGTGGGGTAACGGCCTACCAAGGCGACGATGCGTAGCCGACCTGAGAGGGTGACCGGCCACACTGGGACTGAGACACGGCCCAGACTCCTACGGGAGGCAGCAGTAGGGAATCTTCCGCAATGGGCGAAAGCCTGACGGAGCAACGCCGCGTGAATGAAGACGGTCTTCGGA…
sp-77	MF163175	GCF_022606465.1		GCAGTCGAGCGGATAGATCTTCGGATCTATGAGCGGCGGACGGGTGAGTAACACGTGGGTAACCTACCTTTTAGATGGGGATAACGCCTGGAAACGGGTGCTAATCCCGAATGGGATCTTTCTTCGCATGAAGAGAGAAGGAAAGGCGCTGCAAGGCGTTGCTAAGAGATGGGCCCGCGGCGCATTAGCTAGTTGGTGAGGTAACGGCCCACCAAGGCGACGATGCGTAGCCGACCTGAGAGGGTGACCGGCCACACTGGGACTGAGACACGGCCCAGACTCCTACGGGAGGCAGCAGTAGGGAATCTTCCGCAATGGGCGAAAGCCTGACGGAGCAACGCCGTGTGAGCGATGACGGTCTTCGGATTGTAAAGCTCTGTCAATTGGGACGAGCGGCAT…
sp-78	NR_178807	GCF_003144315.1		CCATGAGCGGCGGACGGGTGAGTAACACGTGGGTAACCTACCTTTTAGACGGGGATAACGCCNGGAAACGGGTGCTAATCCCGGATGGGATCTTTCTTCGCATGAAGGAGGAAGGAAAGGCGCAGACAAGCGCTGCTAANAGATGGGCCCGCGGCGCATTAGCTAGTTGGTGGGGTAAAGGCTCACCAAGGCGACGATGCGTAGCCGACCTGAGAGGGTGACCGGCCACACTGGGACTGAGACACGGCCCAGACTCCTACGGGAGGCAGCAGTAGGGAATCTTCCGCAATGGGCGAAAGCCTGACGGAGCAACGCCGTGTGAGCGAAGACGGTCTTCGGATTGTAAAGCTCTGTCATTTGGGACGAGAGGCATGGAGAGGGAATGCTCGATGTGAGACG…
sp-79	NR_179118	NA		GGGGGGCCCTGCTATACATGCAGTCGAGCGATCATTAGGAGCTTGCTCCTGATGGTTAGCGGCGGACGGGTGAGTAACACGTGGGCAACCTGCCTGTAAGACTGGGATAACACCGGGAAACCGGTGCTAATACCGGATAATTCTTTCCCTCACATGAGGGAAAGTTGAAAGTCGGTTTCGGCTGACACTTACAGATGGGCCCGCGGCGCATTAGCTAGTTGGTGAGGTAACGGCTCACCAAGGCGACGATGCGTAGCCGACCTGAGAGGGTGATCGGCCACACTGGGACTGAGACACGGCCCAGACTCCTACGGGAGGCAGCAGTAGGGAATCTTCCGCAATGGACGAAAGTCTGACGGAGCAACGCCGCGTGAGTGATGAAGGCCTTCGGGTCGTAAA…
sp-80	NR_027227	NA		GATCCTGGCTCAGGACGAACGCTGGCGGCGTGCCTAATACATGCAAGTCGGGCGGACGANTGAAAGCTTGCTTTTGATCGTCAGCGGCGAACGGGTGAGTAACACGTGGGCAACCTGCCTGTAAGACCGGGATAACTTGCGGAAACGTGAGCTAATACCGGATAATCTCCTTCTTCGCATGAAGAAGGACTGAAAGACGGCGCAAGCTGTCACTTACAGATGGGCCCGCGGCGCATTAGCTGGTTGGTGAGGTAACGGCTCACCAAGGCGACGATGCGTAGCCGACCTGAGAGGGTGATCGGCCACACTGGGACTGAGACACGGCCCAGACTCCTACGGGAGGCAGCAGTAGGGAATCTTCCGCAATGGACGCAAGTCTGACGGAGCAACGCCGCGTGA…
sp-81	NR_165681	NA		TGGGGGCGTGCTTAATACATGCAAGTCGAGCGGAGATTTTAAAAAAGCTTGCTTTTCTAAAATCTTAGCGGCGGACGGGTGAGTAACACGTGGGCAACCTGCCTGTAAGACTGGGATAACCTCGGGAAACCGAAGCTAATACCAGATAGATCAGAAATCCGCATGGATTTCTAAAGAAAGATGGCGAAAGCTATCACTTACAGATGGGCCCGCGGCGCATTAGCTAGTTGGTAGGGTAATGGCCTACCAAGGCAACGATGCGTAGCCGACCTGAGAGGGTGATCGGCCACACTGGGACTGAGACACGGCCCAGACTCCTACGGGAGGCAGCAGTAGGGAATCTTCCGCAATGGACGAAAGTCTGACGGAGCAACGCCGCGTGAGTGATGAAGGTCTTCG…
sp-82	NR_104749	GCF_003937825.1		GTTTGATCCTGGCTCAGGACGAACGCTGGCGGCGTGCCTAATACATGCAAGTCGAGCGGATCTTCATTAGCTTGCTTTTGAAGATCAGCGGCGGACGGGTGAGTAACACGTGGGCAACCTGCCTGTAAGACTGGGATAACTTCGGGAAACCGGAGCTAATACCGGATAATCCTTTCCCTCACATGAGGGAAAGCTGAAAGACGGTTTCGGCTGTCACTTACAGATGGGCCCGCGGCGCATTAGCTAGTTGGTGAGGTAACGGCTCACCAAGGCGACGATGCGTAGCCGACCTGAGAGGGTGATCGGCCACACTGGGACTGAGACACGGCCCAGACTCCTACGGGAGGCAGCAGTAGGGAATCTTCCGCAATGGACGAAAGTCTGACGGAGCAACGCCGC…
sp-83	PP757991	GCF_006094495.1		CTATACATGCAGTCGAGCGAACTGATTAGAAGCTTGCTTCTATGACGTTAGCGGCGGACGGGTGAGTAACACGTGGGCAACCTGCCTGTAAGACTGGGATAACTTCGGGAAACCGAAGCTAATACCGGATAGGATCTTCTCCTTCATGGGAGATGATTGAAAGATGGTTTCGGCTATCACTTACAGATGGGCCCGCGGTGCATTAGCTAGTTGGTGAGGTAACGGCTCACCAAGGCAACGATGCATAGCCGACCTGAGAGGGTGATCGGCCACACTGGGACTGAGACACGGCCCAGACTCCTACGGGAGGCAGCAGTAGGGAATCTTCCGCAATGGACGAAAGTCTGACGGAGCAACGCCGCGTGAGTGATGAAGGCTTTCGGGTCGTAAAACTCTGTT…
sp-84	NR_109676	NA		GACGAACGCTGGCGGCGTGCCTAATACGTGCAAGTCGAGCGGATGAAGGGGAGCTTGCTCTTCGGATTCAGCGGCGGACGGGTGAGTAACACGTGGGCAACCTGCCTGTAAGACTGGGATAACTCCGGGAAACCGGGGCTAATACCGGATAACTTCTTTCTTCGCATGAAGAGAGGTTGAAAGACGGTTTATGCTGTCACTTACAGATGGGCCCGCGGCGCATTAGCTAGTTGGTGGGGTAACGGCCTACCAAGGCGACGATGCGTAGCCGACCTGAGAGGGTGATCGGCCACACTGGGACTGAGACACGGCCCAGACTCCTACGGGAGGCAGCAGTAGGGAATCTTCCGCAATGGACGAAAGTCTGACGGAGCAACGCCGCGTGAGTGAAGAAGGCCT…
sp-85	NR_109677	GCF_016909185.1		GACGAACGCTGGCGGCGTGCCTAATACATGCAAGTCGAGCGGACAAAAGAGGAGCTTGCTCCTTTTTAGTCAGCGGCGGACGGGTGAGTAACACGTGGGCAACCTGCCTGTAAGACTGGGATAACTCCGGGAAACCGGGGCTAATACCGGATAATTTCTTTTTCCGCATGGAGAAAGGATAAAAGACGGCTCTGCTGTCACTTACAGATGGGCCCGCGGCGCATTAGCTAGTTGGTGGGGTAACGGCCTACCAAGGCAACGATGCGTAGCCGACCTGAGAGGGTGATCGGCCACACTGGGACTGAGACACGGCCCAGACTCCTACGGGAGGCAGCAGTAGGGAATCTTCCGCAATGGACGCAAGTCTGACGGAGCAACGCCGCGTGAGTGATGAAGGTC…
sp-86	NR_152058	GCF_001561915.1		GACGAACGCTGGCGGCGTGCCTAATACATGCAAGTCGAGCGAGGAATTGGAAGCTTGCTTCTAATTCCTAGCGGCGGACGGGTGAGTAACACGTGGGCAACCTGCCTGTAAGACTGGGATAACCCCGGGAAACCGGAGCTAATACCAGATAAGAGAACATCTCGCATGAGATGAACTAGAAAGGTGGCGCAAGCTACCACTTACAGATGGGCCCGCGGCGCATTAGCTAGTTGGTAGGGTAACGGCCTACCAAGGCGACGATGCGTAGCCGACCTGAGAGGGTGATCGGCCACACTGGGACTGAGACACGGCCCAGACTCCTACGGGAGGCAGCAGTAGGGAATCTTCCGCAATGGACGAAAGTCTGACGGAGCAACGCCGCGTGAGTGATGAAGGTTT…
sp-87	NA	GCF_000168695.2	LMRG_RS01115	TTTAAAGAGAGTTTGATCCTGGCTCAGGACGAACGCTGGCGGCGTGCCTAATACATGCAAGTCGAACGAACGGAGGAAGAGCTTGCTCTTCCAATGTTAGTGGCGGACGGGTGAGTAACACGTGGGCAACCTGCCTGTAAGTTGGGGATAACTCCGGGAAACCGGGGCTAATACCGAATGATAAAGTGTGGCGCATGCCACGCTTTTGAAAGATGGTTTCGGCTATCGCTTACAGATGGGCCCGCGGTGCATTAGCTAGTTGGTAGGGTAATGGCCTACCAAGGCAACGATGCATAGCCGACCTGAGAGGGTGATCGGCCACACTGGGACTGAGACACGGCCCAGACTCCTACGGGAGGCAGCAGTAGGGAATCTTCCGCAATGGACGAAAGTCTGACG…
sp-88	NR_134114	GCF_009363075.1		AGAGTTTGATCCTGGCTCAGGACGAACGCTGGCGGCGTGCCTAATACATGCAAGTCGAGCGGAGTTATTCCTTCGGGGATAACTTAGCGGCGGACGGGTGAGTAACACGTAGGCAACCTGCCTGTAAGATCGGGATAACTACCGGAAACGGTAGCTAAGACCGGATAATCAACGAGGTCGCATGACTTTGTTGGGAAAAGCGGAGTAATCTGCTGCTTACAGATGGGCCTGCGGCGCATTAGCTAGTTGGTGGGGTAACGGCTCACCAAGGCGACGATGCGTAGCCGACCTGAGAGGGTGAACGGCCACACTGGGACTGAGACACGGCCCAGACTCCTACGGGAGGCAGCAGTAGGGAATCTTCCGCAATGGACGCAAGTCTGACGGAGCAACGCCGCG…
sp-89	NR_074633	GCF_000016985.1		AGAGTTTGATCCTGGCTCAGGATGAACGCTGGCGGCGTGCCTAACACATGCAAGTCGAGCGGGTTAATCTGACGGAAGCCTTCGGGTGGAAGAAAGTGAAACTAGCGGCGGACGGGTGAGTAACGCGTGGGCAACCTACCTTGTACAGGGGGACAACAACGGGAAACCGTTGCTAATACCCCATAAAACCCTAGAGGGGCATCCCTTAAGGGTCAAAGAATTTCGGTACAAGATGGGCCCGCGTCTGATTAGCTAGTTGGTGAGGTAATGGCTCACCAAGGCGACGATCAGTAGCCGACCTGAGAGGGTGATCGGCCACACTGGAACTGAGACACGGTCCAGACTCCTACGGGAGGCAGCAGTGGGGAATATTGCACAATGGGCGAAAGCCTGATGCAG…
sp-90	NR_156981	NA		GATCCTGGCTCAGGATGAACGCTGGCGGCGTGCCTAACACATGCAAGTCGAGCGGAGTTTATTAAAGGAAGTTTTCGGACGGAATTTAATAAACTTAGCGGCGGACGGGTGAGTAACGCGTGGGCAACCTACCCTGTACAGAGGGACAACAACGGGAAACCGTTGCTAATACCTCATAAAACCCTAAAGGGGCATCCCTTATGGGTCAAACAATTTCGGTACAGGATGGGCCCGCGTCTGATTAGCTAGTTGGTGGGGTAATGGCCCACCAAGGCGACGATCAGTAGCCGACCTGAGAGGGTGATCGGCCACACTGGAACTGAGACACGGTCCAGACTCCTACGGGAGGCAGCAGTGGGGAATATTGCACAATGGGCGAAAGCCTGATGCAGCAACGCC…
sp-91	NR_116002	GCF_900101495.1		GTTTGATCCTGGCTCAGGATGAACGCTGGCGGCGTGCCTAACACATGCAAGTCGGGGGATTCAAATCTTCCAAGTCGAATAATCGTTATTAATCATTGTTTTTTGAGTGATTTTAATTTGATTAAGATGGATCTAGCGGCGGACGGGTGAGTAACGCGTGGGCAACCTACCCTGTACAGAGGGACAACAACGGGAAACCGTTGCTAATACCTCATAAAACCCTAAAGGGGCATCCCTTATGGGTCAAAGAATTTCGGTACAGGATGGGCCCGCGTCTGATTAGCTAGTTGGTGGGGTAATGGCCCACCAAGGCGACGATCAGTAGCCGACCTGAGAGGGTGATCGGCCACACTGGAACTGAGACACGGTCCAGACTCCTACGGGAGGCAGCAGTGGGGA…
sp-92	NR_178620	GCF_014205875.1		TGGCGGCGTGCCTACACATGCAAGTCGAGCGGAGCTGATGATTAGCTTGCTATGATTCAGCTTAGCGGCGGACGGGTGAGTAACGCGTGGGTAACCTGCCCTATACAGGGGGATAACACACCGAAAGGTGTGCTAATACCCCATAATACTGGAGTATCGCATGGTATTTCAGTCAAAGATTTATCGGTATAGGATGGACCCGCGTCTGATTAGCTAGTTGGTGAGGTAACGGCTCACCAAGGCGACGATCAGTAGCCGACCTGAGAAGGGTGATCGGCCACACTGGAACTGAGACACGGTCCAGACTCCTACGGGAGGCAGCAGTGGGGAATATTGCACAATGGGGGAAACCCTGATGCAGCAACGCCGCGTGAGCGATGAAGGCCTTCGGGTCGTAAA…
sp-93	NR_044489	GCF_000297115.1		GAGTTTGATCCTGGCTCAGGACGAACGCTGGCGGCGTGCCTAACACATGCAAGTCGAGCGGAGATGCCAAGGAGCAATCCAAGGTGTCTTAGCGGCGGACGGGTGAGTAACACGTGGGTAACCTACCCCAAGGAGGGGGATAACAGGTCGAAAGGCCTGCTAATACCGCATAAAGCTTGTGTGTCGCATGATACATAAGCCAAAGGAGGAATCCGCCTTGGGATGGGCCCGCGGCCCATTAGCTAGTTGGTGAGGTAACGGCTCACCAAGGCGACGATGGGTAGCCGGCCTGAGAGGGTGGTCGGCCACACTGGGACTGAGACACGGCCCAGACTCCTACGGGAGGCAGCAGTGGGGAATATTGCGCAATGGGGGAAACCCTGACGCAGCGACGCCGCG…
sp-94	NR_104504	GCF_000601455.1		ACCTTAGCGGCGGACGGGTGAGTAACACGTGGGCAACCTGCCTCTAAGAGGGGGATAACACAGAGAAATCTGTGCTAATACCGCATAAAGCTGGGACTTTGCATGAAGTAACAGCCAAAGGAGAAATCCGCTTAGAGATGGGCCCGCGGCGCATTAGCTAGTTGGTGAGGTAACGGCTCACCAAGGCGACGATGCGTAGCCGACCTGAGAGGGTGATCGGCCACATTGGAACTGAGACACGGTCCAGACTCCTACGGGAGGCAGCAGTGGGGAATATTGCACAATGGGGGAAACCCTGATGCAGCAACGCCGCGTGAGCGACGAAGGCCTTCGGGTTGTAAAGCTCTGTCTTCGCTGAAGAAACCTGACGGTAAGCGAGGAGGAAGCCACGGCTAACTA…
sp-95	NR_148302	GCF_001750685.1		TGCAAGTCGAGCGGGATTGTGGAGTAGCTTGCTACGAAGCAATCTAGCGGCGGACGGGTGAGTAACGCGTGGGCAACCTGCCCTATACAGGGGGATAACACACCGAAAGGTGTGCTAATACCCCATAACACCGATGCTTCGCATGGAGCGCCGGTCAAAGATTTATCGGTATAGGATGGGCCCGCGTCTGATTAGCTAGTTGGTGAGGTAAAGGCTCACCAAGGCGACGATCAGTAGCCGACCTGAGAGGGTGATCGGCCACACTGGAACTGAGACACGGTCCAGACTCCTACGGGAGGCAGCAGTGGGGAATATTGCACAATGGGGGAAACCCTGATGCAGCAACGCCGCGTGAGCGATGAAGGCTTTCGGGTCGTAAAGCTCTGTCCTAAGGGAAGA…
sp-96	NR_181065	GCF_009910325.1		TATAAGAGTTTGATCCTGGCTCAGGATGAACGCTGGCGGCGTGCCTAACACATGCAAGTCGAGCGGAGTGCCCCGAGAAAAATTTTCGAATGGATCTCGGACGTACTTAGCGGCGGACGGGTGAGTAACGCGTGGGCAACCTGCCCTGTACAGAGGAATAACATTGGGAAACCAGTGCTAATACCTCATAACACTTTTTAGTGGCATCACTGAAAAGTCAAAGTTTTTCGGTACAGGATGGGCCCGCGTCTGATTAGTTAGTTGGTGGGGTAATGGCCTACCAAGACGATGATCAGTAGCCGACCTGAGAGGGTGATCGGCCACACTGGAACTGAGACACGGTCCAGACTCCTACGGGAGGCAGCAGTGGGGAATATTGCACAATGGGGGAAACCCTGA…
sp-97	NR_116488	GCF_900100845.1		GTTTGATCCTGGCTCAGGATGAACGCTGGCGGCGTGCCTAACACATGCAAGTCGAGCGAGGCAAATATCTAACATTGAGTATTTGATAAAACATGGGAGCAAGAAAAGCCAGCGTCAAGCACTCTTGCAGCCGGTTTTGTGAGCAAGAGAGTCCTTCACGCACAAACAAGAGCCAACCCATGAAACAATAGCGTTTTGGATGTTAGATATTAGCCTAGCGGCGGACGGGTGAGTAACGCGTGGGCAACCTACCTTGTACAGGGGGATAACAGTGGGAAACCATTGCTAATACCCCATAAGACTACACTAGGGCATCCTAGAGTAGCCAAAGAACATCGGTACAAGATGGGCCCGCGTCTGATTAGCTAGTTGGTGGGGTAAAGGCCTACCAAGGCGACG…
sp-98	NR_044503	GCF_001562415.1		AGAGTTTGATCCTGGCTCAGGATGAACGCTGGCGGCGTGCCTTACACATGCAAGTCGAGCGGTCCAATGTTCAACACTGATTATTCAGTAGATTGAGCCGCGTCTAGGACGGAAACGAAGTTGGAGTCCTACACGCGTTAATAAAAAGCCAACACATGCTCAAAGGTTTTATGTGATACTGAGTATTGAGTGTTGAACATTGGACAGCGGCGGACGGGTGAGTAACGCGTGGGCAACCTGCCCTATGCAGGGGGATAACACAGCGAAAGTTGTGCTAATACCCCATATAGCCGGACATACGCATGTATGGATGGTGAAAGATTTTATCGGCATAGGATGGGCCCGCGTCTGATTAGCTAGTTGGTGAGGTAACGGCTCACCAAGGCGACGATCAGTAGC…
sp-99	EF092457	NA		GCTCAGGATGAACGCTGGCGGCGTGCCTAACACATGCAAGTCGAGCGGAGCCGTGAGGGAGCTTGCTCCTGAGCGGCTTAGCGGCGGACGGGTGAGTAACGCGTGAGCAACCTGCCCTTCAGACAGGGATAACACCGCGAAAGTGGTGCTAATACCTGGTACACTCTTTGCTTCGCATGAAGCAGGGAGGAAAGGTGGCCTCTGGAACAAGCTACCGCTGAAGGATGGGCTCGCGTCCCATTAGCTAGTTGGTGAGGTAACGGCTCACCAAGGCGACGATGGGTAGCCGGCCTGAGAGGGTGACCGGCCACACTGGGACTGAGACACGGCCCAGACTCCTACGGGAGGCAGCAGTGGGGAATCTTCCGCAATGGGCGAAAGCCTGACGGAGCAACGCCG…
sp-100	NR_108839	NA		GCTCAGGATGAACGCTGGCGGCGTGCCTAACACATGCAAGTCGAGCGGAGCCGTGAGGGAGCTTGCTCTCAAGCGGCTTAGCGGCGGACGGGTGAGTAACGCGTGAGCAACCTGCCCTTCAGACAGGGATAACACCGCGAAAGTGGTGCTAATACCTGGTACACTCTTTAGTCTGCATGGACTGGAGAGGAAAGGTGGCCTCTGARATAAGCTACCGCTGAAGGATGGGCTCGCGTCCCATTAGCTAGTTGGTGAGGTAACGGCTCACCAAGGCGACGATGGGTAGCCGGCCTGAGAGGGTGACCGGCCACACTGGGACTGAGACACGGCCCAGACTCCTACGGGAGGCAGCAGTGGGGAATCTTCCGCAATGGGCGAAAGCCTGACGGAGCAACGCCG…
sp-101	NA	GCA_902809825.1	R50_RRNA2	CGAGTTTGATCCTGGCTCAGGACGAACGCTGGCGGCGTGCCTCATACATGCAAGTCGGGCGGAGCCGGCGGGCAACCGCCGGTCGAGCGGCGGACGGGTGCGTAACACGTGAGCAACCTACCCCGGGGTGGGGGATAGCGGGCCGAAAGGCCCGGTAATCCCGGCATACGCCCCCGGCGCGCCAGGCGGCGGGGGGAAAGCCGGCGACGGCGCCCCGGGCGGGGCTCGCGGCCCATTAGCTAGTTGGGGGGGTCACGGCCTCCCAAGGCGACGATGGGTAGCCGGCCTGAGAGGGTGACCGGCCACACTGGGACTGAGAGACGGCCCAGACTCCTACGGGGGGCAGCAGTAGGGAATCTTCCACAATGGGCGCAAGCCTGATGGAGCAACGCCGCGTGG…
sp-102	NR_114437	GCF_000237975.1		ACCAACGCTGGCGGCGTGCGTAATACATGCAAGTCGAGCGGTCGACGGCTCTTCGGAGGCGTCGGCAGCGGCGGACGGGTGAGGAACACGTGAGTAACCGGGCGTCCGGTGGGGGATATCGGGCCGAAAGGCGCGGCAATCCCGCATACGCCCCGGGCGGCGCCAGCCGCCGGGGGGAAAGGCCTTCGGGTCTCCTGACNGGGGGCTCGCGGCCCATTAACTAGTTGGGGGGGTAACGGCCTCCCAANGCGACGATAGGTATCCTGCCTGAGAGGGTGATCTGCCACACTGGGACTGAGACACGGCCCAGACTCCTACGGGAGGCAGCACTAGGGAATTTTCCACAATGGGCGCAAGCCTGATNGAGCAACGCCGCTGTGAGTGAAGACTGCCTTTGGG…
sp-103	NR_044352	NA		AGAGTTTGATCATGGCTCAGGACAAACGCTGGCGGCGTGCGTAATACATGCAAGTCGAGCGGACCTTCGGGTCAGCGGCGGACGGGTGAGGAACACGTGAGTGATCGAGCGAGGAGTGGGGGATATCGGGCCGAAAGGCGCGGCAATCCCGCATACGTTCCGGGAGACCGGAAGAAAGCCGGGGAACTGGCGCTCCTTGGGGAGCTCGCGGCCCATTAGCTAGTTGGGGGGGTAAGGGCCTCCCAAGGCGACGATGGGTAGCCGGCCTGAGAGGGTGATCGGCCACACTGGGACTGAGACACGGCCCAGACTCCTACGGGAGGCAGCAGTAGGGAATCTTCCACAATGGGCGCAAGCCTGATGGAGCAACGCCGCGTGAGTGAAGACGGCCTTCGGGTT…
sp-104	NR_180574	GCF_012933365.1		AGAGTTTGATCATGGCTCAGGACGAACGCTGGCGGCGTGCTTAATACATGCAAGTCGAGCGGTTCTTCTTCGGAAGAGCAGCGGCGGACGGGTGAGGAACACGTGAGTAACCGGGCATCCAGTGGGGGATATCGGGCCGAAAGGCGCGGCAATCCCGCATACGTCCCGGTCCCGCAAGGGGCCGGGGGAAAGGCCTTCGGGTCGCTGGATGGGGGGCTCGCGGCCCATTAGCTAGTTGGGGGGGTAACGGCCTCCCAAGGCGACGATGGGTAGCCGGCCTGAGAGGGTGATCGGCCACACTGGGACTGAGACACGGCCCAGACTCCTACGGGAGGCAGCAGTAGGGAATCTTCCACAATGGGCGCAAGCCTGATGGAGCAACGCCGCGTGAGTGAAGAC…
sp-105	NR_042730	NA		CCTGGCTCAGGACGAACGCTGGCGGCGTGCGTAATACATGCAAGTCGAGCGGACCTTCGGGTCAGCGGCGGACGGGTGAGGAACACGTGAGTGATCGAGCTGTGAGTGGGGGATATCGGGCCGAAAGGCGCGGCAATCCCGCATACGTTCCGGGGAACCGGAAGAAAGCTTGGCAACAGGCACTCATAGGGGAGCCCGCGGCCCATTAGCTAGTTGGGGGGGTAAGGGCCTCCCAAGGCGATGATGGGTAGCCGGCCTGAGAGGGTGAACGGCCACACTGGGACTGAGACACGGCCCAGACTCCTACGGGAGGCAGCAGTAGGGAATCTTCCACAATGGGCGAAAGCCTGATGGAGCAACGCCGCGTGAGTGAAGACGGCCTTCGGGTTGTAAAGCTCT…
sp-106	NA	GCF_000497695.1	L801_RS0111680	AACCGGAAGAAAGCTTGGCAACAGGCGCTCACAGGGGAGCTCGCGGCCCATTAGCTAGTTGGGGGGGTAAGGGCCTCCCAAGGCGACGATGGGTAGCCGGCCTGAGAGGGTGAACGGCCACACTGGGACTGAGACACGGCCCAGACTCCTACGGGAGGCAGCAGTAGGGAATCTTCCACAATGGGCGCAAGCCTGATGGAGCAACGCCGCGTGAGTGAAGACGGCCTTCGGGTTGTAAAGCTCTGTCTGTCGGGACGAAGACCGGCCCGGAAGGGCCGGGGAGCCGGTACCGACGGAGGAAGCCCCTGCAAACTACGTGCCAGCAGCCGCGGTAAGACGTAGGGGGCAAGCGTTGTCCGGAATTACTGGGCGTAAAGGGCGTGTAGGCGGTGCGATACG…
sp-107	NR_043568	GCA_002951815.1		GGCGGCGTGCGTAATACATGCAAGTCGAGCGGACCTTCGGGTCAGCGGCGGACGGGTGAGGAACACGTGAGTGATCTATCGATGAGTGGGGGATATCGGGCCGAAAGGCGCGGCAATCCCGCATACGTTCCTACGGGAAGAAAGCTGGGCAACTGGCGCTCATCGCGGAGCTCGCGGCCCATTAGCTAGTTGGGGGGGTAACGGCCTCCCAAGGCGACGATGGGTAGCCGGCCTGAGAGGGTGAACGGCCACACTGGGACTGAGACACGGCCCAGACTCCTACGGGAGGCAGCAGTAGGGAATCTTCCACAATGGGCGCAAGCCTGATGGAGCAACGCCGCGTGAGTGAAGACGGCCTTCGGGTTGTAAAGCTCTGTCTGTCGGGACGAAGACCGGGAC…
sp-108	NR_121797	GCF_000021925.1		AGAGTTTGATCCTGGCTCAGGACGAACGCTGGCGGCGTGCCTAACACATGCAAGTCGAACGGACTAACGTTTAGCACTGAGTGTTCAGTGAAGTTGGTTAAAGCGAGAGCTCGAACGTAGTGAAGCGAAGAGAGAGCTCCAGGCTTTATAAAGTGCCAACACAGTGTGCTAAAGGGAAACAGTAAGAACACTGAGTGCTAGACGTTAGTTAGTGGCGGACGGGTGAGTAACGCGTGGATAACCTACCTAGTAGACCGGGACAACCCTTGGAAACGAGGGCTAATACCGGATGAGCTTAATTAGTGGCATCACTGATTAAGGAAAGATGGCCTCTGAAAATGCTATCGTTAGTAGATGGATCCGCGTCTGATTAGCTAGTTGGTGGGGTAAAGGCCTACC…
sp-109	AF297871	GCF_000231405.2		AACGCTGGCGGCGTGCCTAACACATGCAAGTCGAACGGAGAACTCAATAAGCTTGCTTAGCGAGTTTTTAGTGGCGGACGGGTGAGTAACGCGTGGGTAACCTACCCATTAAATCGGGACAACCCTTGGAAACGAGGGCTAATACCGGATACGTTTAACTGATGGCATCATCGGTTAAAGAAAGATGGCCTCTGAACATGCTATCGATAATGGATGGACCCGCGTCTGATTAGCTAGTTGGTGGGGTAAAGGCCTACCAAGGCGACGATCAGTAGCCGGCCTGAGAGGGTGAACGGCCACACTGGGACTGAGACACGGCCCAGACTCCTACGGGAGGCAGCAGTGGGGAATCTTCCGCAATGGACGAAAGTCTGACGGAGCAACGCCGCGTGTATGATG…
sp-110	NR_134719	GCF_001029285.1		CTGGCTCAGGACGAACGCTGGCGGCGTGCCTAACACATGCAAGTCGAACGGAGATATTTTGAAGTTTACTTTAGAATATCTTAGTGGCGGACGGGTGAGTAACGCGTGGGTAACCTACCCAACAAACCGGGACAACCCTTGGAAACGAGGGCTAATACCGGATACGCTTATAGGTTGGCATCAACGTATAAGGAAAGGCGGCCTCTGAATATGCTGCCGATGATGGATGGACCCGCGTCTGATTAGCTAGTTGGTGGGGTAAAGGCCTACCAAGGCGACGATCAGTAGCCGGCCTGAGAGGGTGAACGGCCACACTGGGACTGAGACACGGCCCAGACTCCTACGGGAGGCAGCAGTGGGGAATCTTCCGCAATGGACGAAAGTCTGACGGAGCAACGC…
sp-111	AJ582757	GCF_900129935.1		GATCCTGGCTCAGGACGAACGCTGGCGGCGTGCCTAACACATGCAAGTCGAACGGAGAATTTCAATAAGTTTACTTAGAGAAGTTTTTAGTGGCGGACGGGTGAGTAACGCGTGGGTAACCTACCCATAAAGCCGGGACAACCCTTGGAAACGAGGGCTAATACCGGATAATCTTTGATGTTGGCATCAAGGTTAAAGGAAAGGTGGCCTCTGAAGATGCTACCGATTATGGATGGACCCGCGTCTGATTAGCTAGTTGGTGGGGTAAAGGCCTACCAAGGCGACGATCAGTAGCCGGCCTGAGAGGGTGAACGGCCACACTGGGACTGAGACACGGCCCAGACTCCTACGGGAGGCAGCAGTGGGGAATCTTCCGCAATGGACGAAAGTCTGACGGAG…
sp-112	AJ493052	GCF_000235605.1		GAACGCTGGCGGCGTGCCAACACATGCAAGTCGAACGGAGAATTGAATAAGCTTGCTTAGACAATTCTTAGTGGCGGACGGGTGAGTAACGCGTGGTTAACCTGCCCATAAAGCCGGGACAACCCTTGGAAACGAGGGCTAATACCGGATAATCTTAGANNTTGGCATCAAGGATATAAGGAAAGATGGCCTCTGAACATGCTATCGATTATGGAGGGACCCGCGTCTGATTAGCTAGTTGGTGGGGTAAAGGCCTACCAAGGCGACGATCAGTAGCCGGCCTGAGAGGGTGAACGGCCACACTGGGACTGAGACACGGCCCAGACTCCTACGGGAGGCAGCAGTGGGGAATCTTCCGCAATGGACGAAAGTCTGACGGAGCAACGCCGCGTGTATGAT…
sp-113	KX055837	GCF_001655685.1		GTTTGATCCTGGCTCAGGACGAACGCTGGCGGCGTGCCTAACACATGCAAGTCGAGCGGGTAACGGAAGTCAGTCATCGGAGGTCAGAAGCCGGATAAAGAAGCCAAAGGCCATAGGCCGAAGGCGGAAACAATCCGACATCCGATTTCCGACGACTGACCTCCGTTGCTAGCGGCGGACGGGTGAGTAACACGTGGATAACCTGCCTGACAGACCGGGATAACGCCGGGAAACTGGTGCTAATACCGGATAAGCTCTTTTTCCTGCATGGGAGGAAGAGGAAAGGGGAAACCCGCTGACAGATGGGTCCGCGGCCCATTAGCTGGATGGTGGGGTAACGGCCCACCATGGCGACGATGGGTAGCCGGCCTGAGAGGGCGACCGGCCACACTGGGACTG…
sp-114	NR_181660	GCF_015352425.1		CAAAGAGAAGACAAGGAAAGCGGCGGACGGGTGAGTAACGCGTGGGTAACCTGCCCCATACAAAGGGATAGCCACTGGAAACGGTGATTAATACCCTATAAGACTACAGAATCGCATGATTCAGTAGCCAAAGATTTATCGGTATGGGATGGACCCGCGTCTGATTAGCTAGTTGGTGAGGTAACGGCTCACCAAGGCAACGATCAGTAGCCGACCTGAGAGGGTGATCGGCCACACTGGAACTGAGACACGGTCCAGACTCCTACGGGAGGCAGCAGTGGGGAATATTGCACAATGGGCGCAAGCCTGATGCAGCAACGCCGTGTGAGTGATGAAGGTCTTCGGATTGTAAAACTCTGTCCTATGGGAAGAAAAAAATGACGGTACCATAGGAGGAAG…
sp-115	MF953294	GCF_003201285.1		GATGAACGCTGGCGGCGTGCTTAACACATGCAAGTCGAACGAAGCATTTTGGAGTTTTCGGACAAAGAAATGACTGAGTGGCGGACGGGTGAGTAACGCGTGGGTAACCTGCCTTATACAGGGGGATAACAGTTAGAAATGACTGCTAATACCGCATAACCCGCTAGTACCGCATGGTACGGACGGAAAAGATTTATCGGTATAAGATGGACCCGCGTCTGATTAGCTAGTTGGTGAGGTAATGGCTCACCAAGGCAACGATCAGTAGCCGGCTTGAGAGAGTGAACGGCCACATTGGGACTGAGACACGGCCCAAACTCCTACGGGAGGCAGCAGTGGGGAATATTGCACAATGGGGGAAACCCTGATGCAGCAACGCCGCGTGAAGGAAGAAGTATT…
sp-116	NR_151899	GCF_002005145.1		GACGAACGCTGGCGGCGTGCCTAACACATGCAAGTCGAACGGTTCTCGAGGTTCGACATTCGAGGTTCGAAGTTCGAGTGAACGCAAGCCTTTGGGGTCCTTGACCCGAAAGGAATGCTTGAATCGAACCACGAATTTCGAACGTCGAACTTCGAGGATAGTGGCGGACGGGTGAGTAACGCGTGGATAACCTGCCTGGTAGACCGGGATAACAGCTGGAAACGGCTGCTAATACCGGATACGCTCGGGAGTTCGCATGAACACTCGAGGAAAGCTTTCGTGCTATCAGATGGGTCCGCGTCCCATTAGCTAGTTGGTGGTGTAAAGGACCACCAAGGCGACGATGGGTAGCCGGCCTGAGAGGGCGACCGGCCACACTGGGACTGAGACACGGCCCAG…
sp-117	NR_044074	GCF_000315365.1		TAGAGTTTGATCCTGGCTCAGGACGAACGCTGGCGGCGTGCCTAACACATGCAAGTCGAACGGTTTTCGAGGTTCGACATTCGAGGTTCGAAGTTCGAGTAAAAGCAAATCGAACTTCGAATTTCGAACGTCGAACTTCGAGAATAGTGGCGCACGGGTGAGTAACGCGTGGATAACCTGCCTGGTAGACCGGGATAACAGCTGGAAACGGCTGCTAATACCGGATACGCTCTGGCTGTCGCATGACAGTGAGAGGAAAGAATTATCGCTATCAGATGGGTCCGCGTCCCATTAGCTGGTTGGTGGTGTAAGAGACCACCAAGGCGACGATGGGTAGCCGGCCTGAGAGGGCGACCGGCCACACTGGGACTGAGACACGGCCCAGACTCCTACGGGAGG…
sp-118	NR_102770	GCF_000016165.1		AGAGTTTGATCCTGGCTCAGGACGAACGCTGGCGGCGTGCTTAACACATGCAAGTCGAACGGTCTTCGAGGTTCGACATTCGAGGTTACGAATTTCGAACGTCGAACTTCGAAGATAGTGGCGAACGGGTGAGTAACGCGTGGATAACCTGCCTGATAGACCGGGATAACAGCTGGAAACGGCTGCTAATACCGGATACGCTTGCGGAGTCGCATGGCTCTGCAAGGAAAGCTATTGTGCTATCAGATGGATCCGCGTCCCATTAGCTAGTTGGTGGTGTAACGGACCACCAAGGCGACGATGGGTAGCCGGCCTGAGAGGGCGAACGGCCACACTGGGACTGAGACACGGCCCAGACTCCTACGGGAGGCAGCAGTGGGGAATCTTCCGCAATGGGCG…
sp-119	NR_116427	NA		AATCTTAATAAGCTTGCTTAGAAAGATTTTTAGTGGCGGACGGGTGAGTAACGCGTGGGTAACCTACCCATAAGACCGGGACAACCCTTGGAAACGAGGGCTAATACCGGATAAGCTTAAGGCTCGGCATCGGGCTTTAAGGAAAGGTGGCCTCTGAACATGCTACCGTTTATGGATGGACCCGCGTCTGATTAGCTAGTTGGTGGGGTAAAGGCCTACCAAGGCAACGATCAGTAGCCGGCCTGAGAGGGTGAACGGCCACACTGGGACTGAGACACGGCCCAGACTCCTACGGGAGGCAGCAGTGGGGAATCTTCCGCAATGGACGAAAGTCTGACGGAGCAACGCCGCGTGTATGATGAAGGCCTTCGGGTTGTAAAGTACTGTCTTTGGGGACGA…
sp-120	NR_173626	GCF_017310645.1		AGTGGCGGACGGGTGAGTAACGCGTGGGTAACCTACCCATAAGACCGGGACAACCCCTGGAAACGGGGGCTAATACCGGATGAGCTTAGCTTGAGGCATCTCAAGCTAAGGAAAGGCGGCCTCTGAAGATGCTGCCGTTTATGGATGGACCCGCGTCTGATTAGCTAGTTGGTGGGGTAGAGGCCTACCAAAGCAACGATCAGTAGCCGGCCTGAGAGGGTGAACGGCCACACTGGGACTGAGACACGGCCCAGACTCCTACGGGAGGCAGCAGTGGGGAATCTTCCGCAATGGACGAAAGTCTGACGGAGCAACGCCGCGTGTATGACGAAGGCCTTCGGGTTGTAAAGTACTGTCTTTGGGGACGAACGGTATCTATGTAAATAATGCAGATACATG…
sp-121	NR_043042	GCF_001263415.1		AACACATGCAAGTCGRACTCCTAATTTCCAACTTCCAACCTCTAAGGGGAGTGGCGGACGGGTGAGTAACGCGTGGGCAATCTGCCCGTAAGAGGGGGATAACATCGGGAAACCGGTGCTAATACCGCATAATATCTGTATACCGCATGGTAGGCAGATTAAAGGAGCGATCCGCTTACGGATGAGCCCGCGTCTGATTAGCTAGTTGGTGGGGTAACGGCCTACCAAGGCGACGATCAGTAGCCGGCCTGAGAGGGTGACCGGCCACACTGGAACTGAGACACGGTCCAGACTCCTACGGGAGGCAGCAGTGGGGAATCTTCCGCAATGGGCGAAAGCCTGACGGAGCGACGCCGCGTGAACNAAGAAGGCCTTCGGGTTGTAAAGCTCTGTCATCAG…
sp-122	NR_136776	NA		GTTTGATCCTGGCTCAGGACGAACGCTGGCGGCGTGCCTAACCCATGCAAGTTGTGCGAGAACACTACCTTCGGGTAGTTAGTACAGCAGCGAACGGGTGAGTAACGCGTAAGTAATCTACCTTTAAGTTGGGGATAACTGCTCGAAAGGGTAGCTAATACTCAATATTATATTCAAAGCATATGCTTTGAATAGCAAAGCTGGCTTTTAGCTAGCGCTTAAAGATGAGCTTGCGTCCCATTAGCTTGTTGGTGAGATAACAGCTCACCAAGGCCACAATGGGTAGCCGACCTGAGAGGGTGATCGGCCACACTGGGACTGAGACACGGCCCAGACTCCTACGGGAGGCTGCAGTGGGGAATCTTCCGCAATGAGCGAAAGCTTGACGGAGCAACGCCG…
sp-123	NR_152057	GCF_003001995.1		TTTGATCCTGGCTCAGGACGAACGCTGGCGGCGTGCTTAACACATGCAAGTTGAACGCGAAAGTTTTCTTCGGAAAACAAGTAGAGTAGCGGACGGGTGAGTAACGCGTGGGTAATCTACCTTTAAGTTAGGAATAACTTTTCGAAAGAGGAGCTAATACCTAATAATCTCTTACGAGCAAAGATGGCTTCTTCTTAGCTATCGCTTAAAGATGAGCCTGCGTCCCATTAGCTTGTTGGTGAGGTAAAAGCTCACCAAGGCAACAATGGGTAGCCGACCTGAGAGGGTGATCGGCCACACTGGGACTGAGACACGGCCCAGACTCCTACGGGAGGCTGCAGTGGGGAATCTTCCGCAATGGACGAAAGTCTGACGGAGCAACGCCGCGTGAACGATGAA…
sp-124	NR_178587	GCF_003991135.1		TCAGGACGAACGCTGGCGGCGTGCCTAACACATGCAAGTCGAACGGCCTGCTCTGACGGAGGCCTTCGGGCTGAAGTTGGAAGTCAGGCAGTGGCGGACGGGTGAGTAACGCGTGGGTAATCTACCTCCGAAACGGGGATAACCCACCGAAAGGTGGGCTAATACCGGATGAGCTTCCGGGGGCGCATGTTCCTGGAAGGAAAGGTGGCGTTAAGCTGCCGATCGGAGATGAGCCCGCGTCCCATTAGCTAGTTGGTGAGGTAACGGCTCACCAAGGCGACGATGGGTAGCCGGCCTGAGAGGGTGTACGGCCACACTGGGACTGAGACACGGCCCAGACTCCTACGGGAGGCAGCAGTGGGGAATATTCCGCAATGGGGGAAACCCTGACGGAGCAAC…
sp-125	NR_114349	GCF_002207765.1		GACGAACGCTGGCGGCGTGCCTAACACATGCAAGTCGAGCGGGCCTTGCTACTGGAGTGCCCTAGGTACGAAAGTAGTGAGGCTAGCGGCGGACGGGTGAGTAACGCGTGGGCAACCTACCCTTCAGACCGGGATAACACCGGGAAACCGGTGCTAATACCGGATGGACTCCTTGTGCTGAGGCATGAGGAGGAAAGGAGGCCTCTCGGTGAAGCTTCCGCTGAGGGATGGGCCCGCGTCCCATTAGCTAGTTGGTGAGGTAACGGCTCACCAAGGCGACGATGGGTAGCCGGCCTGAGAGGGTGACCGGCCACACTGGGACTGAGACACGGCCCAGACTCCTACGGGAGGCAGCAGTGGGGAATATTGCGCAATGGGCGAAAGCCTGACGCAGCGACG…
sp-126	NR_108634	GCF_039233145.1		CGGCGTGCCTAACACATGCAAGTCGAGCGGTCTTTACTTGGTGGAATCTTCGGAGGAAGCCTGGTAGAGATAGCGGCGGACGGGTGAGTAACGCGTGGGCAATCTACCCTTCAGACCGGGATAACACTGGGAAACTGGTGCTAATACCGGATACGTTCCCTGGGAGGCATCTTCTGGGGAAGAAAAGGGAGGCGACGACCGCTGAAGGATGAGCCCGCGTCCCATTAGCTAGTTGGTGAGGTAACGGCTCACCAAGGCGACGATGGGTAGCCGGCCTGAGAGGGTGGTCGGCCACACTGGGACTGAGACACGGCCCAGACTCCTACGGGAGGCAGCAGTGGGGAATCTTGCGCAATGGGCGAAAGCCTGACGCAGCGACGCCGCGTGAGCGATGAAGGC…
sp-127	NR_135711	NA		GAGTTTGATCCTGGCTCAGGACGAACGCTGGCGGCGTGCCTAACACATGCAAGTCGAGCGAACCTCCGGTTCATTTGGTTTCGATCAATTGAACCGATCGGGTTAGCGGCGGACGGGTGAGTAACACGTGGATAACCTGCCCTAGAGACCGGGATAACAGTTCGAAAGGGCTGCTAATACCGGATAATCTTTAACTATCGCATGATAGTTAAAGCAAAAGGTTCACTGCTCTAGGATGGATCCGCGTCCCATTAGCTAGTTGGTAGGGTAACGGCCTACCAAGGCGACGATGGGTAGCCGACCTTAGCGGGTGATCGGCCACACTGGGACTGAGACACGGCCCAGACTCCTACGGGAGGCAGCAGTGGGGAATCTTGCGCAATGGGCGAAAGCCTGACG…
sp-128	NR_116003	GCF_900111615.1		GTTTGATCCTGGCTCAGGATGAACGCTGGCGGCGTGCCTAACACATGCAAGTCGAGCGAGAGAAATTTTCAGAAGCCTTCGGGTGGAAGAAGATGGATCTAGCGGCGGACGGGTGAGTAACGCGTGGGCAACCTACCTTATACAGGGGGATAACAGTGGGAAACCATTGCTAATACCCCATAAAGCTAACTTAAGGCATCTTAAGGTAGCCAAAGATTTATCGGTATAAGATGGGCCCGCGTCTGATTAGCTAGTTGGTAAGGTAAAGGCTTACCAAGGCGACGATCAGTAGCCGACCTAGGAGGGTGACCGGCCACACTGGAACTGAGACACGGTCCAGACTCCTACGGGAGGCAGCAGTGGGGGATATTGCACAATGGGGGAAACCCTGATGCAGCG…
sp-129	NR_118851	GCF_000427565.1		TCTCGGACGCACTGTGGGGGTGCGCAAAACACATACATGTAGCGGGGTCCTGGAGGTTGGTTTCCCAACTTTCTCGATAGCGGCGGACGGGTGAGTAACGCGTGGGTGACCTACCTGTAAGACCGGGATAACCCTGGGAAACCGGGGCTAATACCGGATACGCTATCGGGTTTAGAGACCTGATAGGAAAGGTGGCTGAGGCGGGAGCATGCTACCGCTACCGCTTACAGATGGTGCCCGTCGTCTATTAGCTAGTTGGTGGGGTAATGGCCTACCAAGGCGACGATGGGTAGCCGGCCTGAGAGGGTGGACGGCCACACTGGGACTGAGACACGGCCCAGACTCGTACGGGAGGCAGCAGTGGGGTGTATTCCGCAATGGGCGAAAGCCTGACGGAGC…
sp-130	NR_113200	GCF_001950255.1		CTCAGGACGAACGCTGGCGGCGTGCCTAACACATGCAAGTCGAGCGGGGGAAGTCGTAGAGCTTGCTTTACGACTTTCCAAGCGGCGGACGGGTGAGTAACGCGTGGGTGACCTACCTGTAAGACCGGGATAACCCTGGGAAACCGGGGCTAATACCGGATACGCTATTAGGGGTAGAGACCTGATAGGAAAGGTGGCTGAGGCTTAGCAAGCTACCACTTACAGATGGGCCCGCGTCCTATTAGCTAGTTGGTAGGGTAACGGCCTACCAAGGCGACGATGGGTAGCCGGCCTGAGAGGGTGGACGGCCACACTGGGACTGAGACACGGCCCAGACTCCTACGGGAGGCAGCAGTGGGGGATATTCCGCAATGGGCGAAAGCCTGACGGAGCGACGCC…
sp-131	NR_044272	NA		CCTGGCTCAGGACGAACGCTGGCGGCGTGCCTAACACATGCAAGTCGAGCGGAGCAGTCNTCGGTCATCAGTGGTCGGTGGTTGGTAAAAAGAACTGACGACTGACTACCGACGACCGACGACTGCTTAGCGGCGGACGGGTGAGTAACGCGTGGGTGACCTACCTGTAAGACCGGGATAACCCTGGGAAACCGGGGCTAATACCGGATACGCTATCGGGTTTAGAGACCTGATAGGAAAGGTGGCTGAGGCGGGAGCATGCTACCGCTTACAGATGGGCCCGCGTCCTATTAGCTAGTTGGTGGGGTAATGGCCTACCAAGGCGACGATGGGTAGCCGGCCTGAGAGGGTGACCGGCCACACTGGGACTGAGACACGGCCCAGACTCCTACGGGAGGC…
sp-132	NR_159908	NA		AGAGTTTGATCATGGCTCAGGACGAACGCTGGCGGCGTGCCTAACACATGCAAGTCGAGCGGGCCTGTTAAGGCTTTAAGTCTTGGCAGGTTTAGCGGCGGACGGGTGAGTAACGCGTGGGCAATCTACCCAGGAGACCGGGATAACCCTGGGAAACCGGGGCTAATACTGGATACGCTTAGGCTAGGGCATCCTAGTTTAAGGAAAGGTGGCGTGAGAGCGCTGCCGCTTTTGGATGAGCCCGCGTCCCATCAGCTAGTTGGTGGGGTAATGGCCCACCAAGGCTACGACGGGTAGCCGGCCTGAGAGGGTGGTCGGCCACACTGGGACTGAGACACGGCCCAGACTCCTACGGGAGGCAGCAGTGGGGGATCTTCCGCAATGGGCGCAAGCCTGACG…
sp-133	NR_028743	GCF_000262445.1		GTTTGATCCTGGCTCAGGACGAACGCTGGCGGCGTGCCTAACACATGCAAGTCGAGCGATTCAGAGGTCGGAAATCGACTTCCGACTTCTGATCCCTGGATAGCGGCGGACGGGTGAGTAACGCGTGGGCAACCTACCCTTAAGACTGGGATAACACCTCGAAAGGGGTGCTAATACTGGATAAGCTCCTTGTAGGGCATCCTATGGGGAGGGAAGGTAGCGGAAGCTACCGCTTAAGGATGGGCCCGCGTCCCATCAGCTAGTTGGTAGGGTAACGGCCTACCAAGGTGACGACGGGTAGCCGGCCTGAGAGGGTGGTCGGCCACACTGGGACTGAGACACGGCCCAGACTCCTACGGGAGGCAGCAGTGGGGAATCTTGCGCAATGGGCGAAAGCCT…
sp-134	NR_044504	GCF_001562425.1		AGAGTTTGATCCTGGCTCAGGACGAACGCTGGCGGCGTGCCTAACACATGCAAGTCGAGCGGGGGTGGTGGAAGGCGTAAGCTGGAAGCCACCTTAGCGGCGGACGGGTGAGTAACACGTAGGCAACCTACCCACCACACGGGGATAGCCCTGGGAAACTGGGGGTAATACCCGATACCTTTGCTAGCCGCATGGCTGGTAAAGAAAGCTGCCTTTTAGGTGGCGGTGGTGGATGGGCCTGCGGCCCATCAGCTAGTTGGTGAGGTAACGGCTCACCAAGGCGACGACGGGTAGCCGGCCTGAGAGGGTGTACGGCCACACTGGGACTGGGACACGGCCCAGACTCCTACGGGAGGCAGCAGTGGGGAATCTTGGGCAATGGGGGAAACCCTGACCCAG…
sp-135	NR_104554	GCF_001601575.1		AGAGTTTGATCCTGGCTCAGGACGAACGCTGGCGGCGTGCCTAACACATGCAAGTCGAGCGGAGGTGTTGGAAGGTGAAAGCCGGAAGACACCTTAGCGGCGGACGGGTGAGTAACACGTAGGCAACCTACCCACCACACGGGGATAGCCCTGGGAAACCGGGGGTAATACCCGATGACTTTATTAAGCGGGTGCTTAATAAAGAAAGGCAGGAATGCGGTGGTGGATGGGCCTGCGGCCCATCAGCTAGTTGGCGGGATAACAGCCCACCAAGGCGACGACGGGTAGCCGGCCTGAGAGGGTGGTCGGCCACACTGGGACTGGGACACGGCCCAGACTCCTACGGGAGGCAGCAGTGGGGAATATTGGGCAATGGGGGGAACCCTGACCCAGCGACGC…
sp-136	NR_114691	NA		AANNTGGCAGAGAAAGAANCCTGGCGGCGTCCCTAACACATAAAAGNCGAANGGGNAGTNANTAATAACCCTAGTGGCGAACGGGTGAGTAACGCGTAGACAACCTGCCTCTAAATTGGGGACAACACCGCGNAAGTGGTGCTAATACCGAATGTGGTATCTTGGTCGCATGACTAGGATAAGAAAGGTGGCCTCTATTTATAAGCTACCGATTAGAGATGGGTCTGCGTCTGATTAGCTAGTTGGTGAGGTAATGGCTCACCAAGGCAACGATCAGTAGCCGGTCTGAGAGGATGAACGGCCACACTGGGACTAAGACACGGCCCAGACTCTACGGGAGGCAGCAGTGGGGAATCTTCCGCAATGGACGAAAGTCTGACGGAGCAACGCCGCGTGAGT…
sp-137	NR_109389	GCF_000271485.2		AGTTTGATCCTGGCTCAGGACGAACGCTGGCGGCGTGCCTAACACATGCAAGTCGAACGGTCTGGTATTCAACACTGAATATTTAGCAGTGTAGCCAAGCGTCAAGCGCGAAAGAAGAGAGCGCTTCACGCATTTAACAAGTGCCAACACAAAAGCTAAGGATTGAGTGTTGAATATCAGATAGTGGCGAACGGGTGAGTAACGCGTAGACAACCTACCTTCTAGCTGGGGACAACACTGCGAAAGTGGTGCTAATACCGAATGTTGTATTTTGAGTGCATACTCAAAATACTAAAGGTGGCCTCTATTTATAAGCTATCACTAGAAGATGGGTCTGCGTCTGATTAGCTAGTTGGTGAGGTAATGGCTCACCAAGGCGACGATCAGTAGCCGGTCTGA…
sp-138	NR_117168	GCF_000169155.1		TTTGATCCTGGCTCAGGACGAACGCTGGCGGCGTGCCTAACACATGCAAGTCGAACGGGGAGCATAGCAATATGCTCCTAGTGGCGAACGGGTGAGTAACGCGTAGACAACCTACCTTCTAGATGGGGATAACACCGCGAAAGTGGTGCTAATACCGAATGTGTCAGCTTGGGCGCATGCCCAGGTTGAGAAAGGTGGCCTCTGGAAACAAGCTACCGCTAGAAGATGGGTCTGCGTCTGATTAGCTAGTTGGTAGGGTAACGGCCTACCAAGGCGACGATCAGTAGCCGGTCTGAGAGGATGGACGGCCACACTGGGACTGAGACACGGCCCAGACTCCTACGGGAGGCAGCAGTGGGGAATCTTCCGCAATGGGCGAAAGCCTGACGGAGCAACGCC…
sp-139	HG317002	GCF_900476375.1		GTTTGATCCTGGCTCAGGACGAACGCTGGCGGCGTGCCTAACACATGCAAGTCCGTGCCGCATGGCAAGGAGAGGAAAGACGGCCTCTGAACATGCTGTCGCTAAAAGAAGGGTCTGCGTCTGATTAGCTGGTTGGTGAGGTAAGAGCTCACCAAGGCGACGATCAGTAGCCGGTCTGAGAGGATGAACGGCCACACTGGGACTGAGACACGGCCCAGACTCCTACGGGAGGCAGCAGTGGGGAATCTTCCGCAATGGACGAAAGTCTGACGGAGCAACGCCGCGTGAGTGAAGAAGGTTTTCGGATCGTAAAGCTCTGTCTTTTGGGGCGAACGTAGGATAGGTGAATAGTCTATCGTAGTGACGGTACCAAAGGAGGAAGCCACGGCTAACTACGTG…
sp-140	NR_043542	NA		AGAGTTTGATCCTGGCTCAGGACGAACGCTGGCGGCGTGCCTAACACATGCAAGTCGAGCGGGGATTAGTTGGGGGTTTCCTCCTGACTGATCTTAGCGGCGGACGGGTGAGTAACGCGTGGGTAACCTACCCATGAGAGGGGGATAACCCCGGGAAACCGGGGCTAATACCGCATACCTTTACTCTGCCGCATGGCGGGGTAAAGAAAGGTGGCCTCTGCCGTTTGGCAAGCTGCCGCTCATGGATGGGCCCGCGTCCGATTAGCTAGTTGGTGGGGTAATGGCCTACCAAGGCGACGATCGGTAGCCGGCCTGAGAGGGTGACCGGCCACACTGGGACTGAGACACGGCCCAGACTCCTACGGGAGGCAGCAGTGGGGAATCTTCCGCAATGGGCGC…
sp-141	NR_104574	NA		GACGAACGCTGGCGGCGTGCCTAACACATGCAAGTCGAGCGGGGATTGGTTGGGGGGTTTACTCCTGACTGATCCTAGCGGCGGACGGGTGAGTAACGCGTGGGTAACCTACCCATGAGAGGGGGATAACCCCGGGAAACCGGGGCTAATACCGCATACCTTTACCCTGTCGCATGGCGGGGTAAAGAAAGGTGGCCTCTGCCATTTGGCAAGCTGCCGCTCATGGATGGGCCCGCGTCCGATTAGCTAGTTGGTGGGGTAATGGCCTACCAAGGCGACGATCGGTAGCCGGCCTGAGAGGGTGACCGGCCACACTGGGACTGAGACACGGCCCAGACTCCTACGGGAGGCAGCAGTGGGGAATCTTCCGCAATGGGCGCAAGCCTGACGGAGCGACGC…
sp-142	NR_043077	NA		TTGTTTGATTCTGGCTCAGGACGAACGCTGGCGGCGTGCCTAACACATGCAAGTCGAGCGAAGTGCTTACAGCGAATCCTTCGGGGTGAAGCAGTAAGTATCTTAGCGGCGGACGGGTGAGTAACGCGTGAGGAACCTGCCTTCCACAAGGGGATAGCCTCGGGAAACTGGGATTAATACCCTATGACACTTAAGTATCGCATGATACTTAGGTTAAAGCGTAAAGCGGTGGAAGATGGCCTCGCGTCCCATTAGCTAGTTGGTGAGGTAACGGCTCACCAAGGCGACGATGGGTAGCCGGCCTGAGAGGGTGGACGGCCACACTGGAACTGAGACACGGTCCAGACTCCTACGGGAGGCAGCAGTGGGGAATATTGCACAATGGGCGAAAGCCTGATG…
sp-143	NR_135860	GCF_001730685.1		TGGCTCAGGACGAACGCTGGCGGCGTGCCTAACACATGCAAGTCGAGCGGGTAGGTGCTTTAATGAACCTTCGGGGGATTTAAAGTACCGAAAGCGGCGGACGGGTGAGTAACGCGTGGGAAACCTGCCCTATGCAGGGGGATAGCCTCGGGAAACCGGGATTAATACCCCATAAAACTCTAACACCGCATGGTGTGTGAGTCAAAGCTTTAGCGGCATAGGATGGTCCCGCGTCCCATTAGCTAGTTGGTGAGGTAACGGCTCACCAAGGCGACGATGGGTAGCCGGCCTGAGAGGGTGGACGGCCACACTGGGACTGAGACACGGCCCAGACTCCTACGGGAGGCAGCAGTGGGGAATATTGCACAATGGGCGAAAGCCTGATGCAGCGACGCCGCG…
sp-144	NA	GCF_002843315.1	BZG02_RS20430	ACAACGAAGAGTTTGATCCTGGCTCAGGATGAACGCTAGCGACAGGCCTAACACATGCAAGTCGAGGGGTATAAGCAGCTTGCTGCTTAGAGACCGGCGCACGGGTGAGTAACGCGTATGCAACCTACCTTTTACTGGGGGATAGCCCAAAGAAATTTGGATTAATACCGCATAACATATTTGAATCGCATGGTTTAAATATTAAAACTTCGGTGGTAAAAGATGGGCATGCGTAGCATTAGTTAGTTGGTAAGGTAACGGCTTACCAAGACTATGATGCTTAGGGGGTCTGAGAGGATAGTCCCCCACACTGGTACTGAGACACGGACCAGACTCCTACGGGAGGCAGCAGTGAGGAATATTGGTCAATGGGCGCAAGCCTGAACCAGCCATGTCGCG…
sp-145	NA	GCF_002843385.1	BZG01_RS21140	ACAACGAAGAGTTTGATCCTGGCTCAGGATGAACGCTAGCGACAGGCCTAACACATGCAAGTCGAGGGGTATAGGCAGCTTGCTGCCTAGAGACCGGCGCACGGGTGAGTAACGCGTATGCAACCTGCCTTTTACCGGGGGATAGCCCAAAGAAATTTGGATTAATACCGCATAATATATTTAGATCGCATGGTTTGAATATTAAATCTACGGAGGTAAAAGATGGGCATGCGTAGCATTAGTTAGTTGGTGAGGTAACGGCTCACCAAGACAATGATGCTTAGGGGGTCTGAGAGGATAGTCCCCCACACTGGTACTGAGACACGGACCAGACTCCTACGGGAGGCAGCAGTGAGGAATATTGGTCAATGGGCGCAAGCCTGAACCAGCCATGTCGCG…
sp-146	NR_137212	GCF_009617855.1		GATGAACGCTAGCGGGAGGCTTAACACATGCAAGTCGAACGGTAACAGGTCCTTCGGGACGCTGACGAGTGGCGCACGGGTGAGTAACGCGTATGCAACCTGCCCTGTACAGGGGGATAGCCCGGAGAAATCCGGATTAATACCCCATGGTTTCTGTGATTCGCATGTTTTACAGAATAAAGTTTCGGCGGTACAGGATGGGCATGCGTGGCATTAGCTTGTTGGTAGGGTAACGGCTTACCAAGGCGACGATGCCTAGGGGTTCTGAGAGGATGATCCCCCACACTGGGACTGAGACACGGCCCAGACTCCTACGGGAGGCAGCAGTGAGGAATATTGGTCAATGGGCGAGAGCCTGAACCAGCCATCCCGCGTGCAGGATGACGGCCCTACGGGTTG…
sp-147	NR_109591	NA		ATTAGAGTTTGATCCTGGCTCAGGATGAACGCTAGCGGCAGGCCTAATACATGCAAGTCGTACGGTAGACGATCTTTCGGGATTGTTGAGAGTGGCGCACGGGTGCGTAACGCGTATGCAACCTACCTTATACTGAGGGATAGCCCGGGGAAACCCGGATTAATACCTCATGGTACGAAGACATGGCATCATGTTTTTGTTAAAGATTTATCGGTATAAGATGGGCATGCGTAGGATTAGCTAGTTGGTAGGGTAACGGCCTACCAAGGCGACGATCCTTAGGGGTTCTGAGAGGAAGGTCCCCCACACTGGCACTGAGATACGGGCCAGACTCCTACGGGAGGCAGCAGTAGGGAATATTGGGCAATGGTCGGAAGACTGACCCAGCCATGCCGCGTG…
sp-148	NR_119288	GCA_000168715.1		AGAGTTTGATNNTGGCTCAGGACGAACGCTGGCGGCGTGCCTAACACATGCAAGTCAAAGGGAAGCATCTTCGGATGTAAGTACTTGGCGCAAGGGTGAGTAATGTATAGGTAATCTGCCCTTTGGACTGGGATAACCCCGAGAAATCGGGGACAATACCAGATGATGCAGCGGAACCGCATGGTTATGTTGTTAAAGATTTATCGCCAAAGGATGAACCTATATCCCATCAGGTAGTTGGCAGGGTTAAAGCCTACCAAGCCTACGACGGGTAGCTGGTCTGAGAGGATGATCAGCCACATTGGAACTGAGACACGGTCCAGACTCCTACGGGAGGCAGCAGTGAGGAATATTGCGCAATGGGCGAAAGCCTGACGCAGCAACGCCGCGTGGATGATG…
sp-149	NA	GCF_004332115.1	E0L29_RS11425	ACAACGGAGAGTTTGATCCTGGCTCAGGACGAACGCTGGCGGCGTGCCTAACACATGCAAGTCAAAGGAAAGCTTCTTCGGAAGGGAGTACTTGGCGCAAGGGTGAGTAAGGCATAGGTAATCTGCCCTTTCGACTGGGATAACCTCGAGAAATCGAGGACAATACCAGATGATGCAGCGGGACCGCATGGTCATGTTGTTAAAGATTTATCGCGAAAGGATGAGCCTATGTTCCATCAGGTAGTTGGTAGGGTAACGGCCTACCAAGCCTACGACGGATAGCTGGTCTGAGAGGATGATCAGCCACATTGGAACTGAGACACGGTCCAGACTCCTACGGGAGGCAGCAGTGAGGAATATTGCGCAATGGGCGAAAGCCTGACGCAGCAACGCCGCGTG…
sp-150	NA	GCF_011601315.1	G9409_RS02250	ACAACGGAGAGTTTGATCCTGGCTCAGGACGAACGCTGGCGGCGTGCCTAACACATGCAAGTCAAAGGGAAGCAACTTCGGTTGTAAGTACTTGGCGCAAGGGTGAGTAATGTATAGGTAATCTGCCCTTTGGACTGGGATAACCCCGAGAAATCGGGGACAATACCAGATGATGCAGCGGAACCGCATGGTTATGTTGTTAAAGATTTATCGCCAAAGGATGAACCTATATCCCATCAGGTAGTTGGCAGGGTTAAAGCCTACCAAGCCTACGACGGGTAGCTGGTCTGAGAGGATGATCAGCCACATTGGAACTGAGACACGGTCCAGACTCCTACGGGAGGCAGCAGTGAGGAATATTGCGCAATGGGCGAAAGCCTGACGCAGCAACGCCGCGTG…
sp-151	NA	GCF_001975465.1	BOO20_RS07245	ACAACGGAGAGTTTGATCCTGGCTCAGGACGAACGCTGGCGGCGTGCCTAACACATGCAAGTCAAAGGGAAGCAACTTCGGTTGTGAGTACTTGGCGCAAGGGTGAGTAAAGTATAGGTAATCTGCCCTTTGGACTGGGATAACCCCGAGAAATCGGGGACAATACCAGATGATGCAGCGGAACCGCATGGTTATGTTGTTAAAGATTTATCGCCAAAGGATGAACCTATATCCCATCAGGTAGTTGGCAGGGTTAAAGCCTACCAAGCCTACGACGGGTAGCTGGTCTGAGAGGATGATCAGCCACATTGGAACTGAGACACGGTCCAGACTCCTACGGGAGGCAGCAGTGAGGAATATTGCGCAATGGGCGAAAGCCTGACGCAGCAACGCCGCGTG…
sp-152	NR_113219	GCF_001306175.1		GATGAACGCTGGCGGCGCGCCTAACACATGCAAGTCGAGCGAGCAGTCACGGTCCTTCGGGACTGTGGCGGGCGAGCGGCGAACGGGTGAGTAACACGTGGGTAACCTGCCCCGGAGACGGGGATAACCACTGGAAACGGTGGCTAATACCCGATGGCCTCATCYGCTCTGAGGAGTGGATGAGGAAAAGGGCAGTAGTCGAAAGGCTGCTGTACCGCTCCGGGAGGGGCCCGCGGCCTATCAGCTAGTTGGTGGGGTAACGGCCTACCAAGGCGACGACGGGTAGCTGGCCTGAGAGGGTGGTCAGCCACACGGGGACTGAGACACGGCCCCGACTCCTACGGGAGGCAGCAGTGAGGAATCTTGCACAATGGGCGCAAGCCTGATGCAGCGACGCCG…
sp-153	NR_044488	GCF_008362905.1		CTGGCTCAGAACGAACGCTGGCGGCGTGCCTAACACATGCAAGTCAGGGGGAAAGCTAGCTTCGGCTGGCGAGTACACCGGCGGACGGGTGAGTAACGCGTGAGGAACCTACCCCACAGACCGGGATAACCCATCGAAAGGTGGGCTAATACTGGATAAGCGCACGCAACGAATGTTGTGTGTGAAAAGGCAGGTCACTTTTTTGGTGGCTTGTGCTGTGGGATGGCCTCGCGTCCCATTAGCTAGTTGGTGAGGTAACGGCTCACCAAGGCTACGATGGGTAGCCGGCCTGAGAGGGTGGCCGGCCACACTGGGACTGAGACACGGCCCAGACTCCTACGGGAGGCAGCAGTGGGGAATATTGCGCAATGCCGGAAACGGTGACGCAGCGACGCCGCG…
sp-154	NR_026043	GCF_049472675.1		AGAGTTTGATCCTGGCTCAGGACGAACGCTGGCGGCGTGCCTAACACATGCAAGTCAGGGGGAAAGCTGGCTTCGGCCAGTGAGTACACCGGCGGACGGGTGAGTAACGCGTGAGCAACCTACCCCGCAGACCGGGATAACCCATCGAAAGGTGGGCTAATACTGGATGAGCGCACGTGCTGCATGGCATGTGTGAAAAGGCAGGCATTAAGCTTGCGCTGCGGGATGGGCTCGCGTCCCATTAGCTAGTTGGTGAGGTAACGGCTCACCAAGGCTACGATGGGTAGCCGGCCTGAGAGGGTGGTCGGCCACATTGGGACTGAGACACGGCCCAGACTCCTACGGGAGGCAGCAGTGGGGAATCTTGCGCAATGCCGGAAACGGTGACGCAGCGACGCC…
sp-155	NR_158118	NA		GTCTCTTCGGAGGCGAGTAAACTGGCGCACGGGTGAGTAACGCGTGAGGAACCTGCCCATATGTCTGGGATAACCTGCTGAAAAGCGGGCTAATACTGGATAAATTGTTTACCGCATGGTGAACAAGGAAAGTTGGTGCAAGCTAACGCATATGGATGGTCTCGCGTCTGATTAGCTAGTTGGTGGGGTAACGGCTCACCAAGGCAACGATCAGTAGCCGGTCTGAGAGGGTGGCCGGCCACACTGGGACTGAGACACGGCCCAGACTCCTACGGGAGGCAGCAGTGGGGAATTTTGCACAATGGGGGCAACCCTGATGCAGCGACGCCGCGTGAACGAGGAAGGCCTTCGGGTCGTAAAGTTCTTTCGACGGGGAAGAAATGTTATACGAGTAACTGC…
sp-156	NR_028995	GCF_049472655.1		GAACGAACGCTGGCGGCGTGCTTAACACATGCAAGTCAGGGGGAAAGTCAGCTTCGGCTGGCGAGTACACCGGCGGACGGGTGAGTAACGCGTGAGGAACCTGCCCCACAGACCGGGATAACCCATCGAAAGGTGGGCTAATACTGGATAAGCGCACGCGACGGGTGTTGTGTGTGAAAAGGCAGGTCACAATTTTGTGGCTTGTGCTGTGGGATGGTCTCGCGTCCCATTAGCTAGTTGGTGAGGTAACGGCTCACCAAGGCTACGATGGGTAGCCGGCCTGAGAGGGTGGTCGGCCACACTGGGACTGAGACACGGCCCAGACTCCTACGGGAGGCAGCAGTGGGGAATATTGCGCAATGCCGGAAACGGTGACGCAGCGACGCCGCGTGGGTGAGG…
sp-157	NA	GCF_020480685.1	LF845_RS11490	TGGATGGAGAGTTTGATCCTGGCTCAGAACGAACGCTGGCGGCGTGCTTAACACATGCAAGTCAAGGGGAAAGTTTCTTCGGAGATGAGTACACTGGCGCACGGGTGAGTAACGCGTGAGTAACCTGCCTATGTGTCTGGGATAACATGCTGAAAAGTGTGCTAATACTGGATATATTGCTTACTGCATGGTGAGTAAGGAAAGGCGGAGCAATCTGCTGCACATAGATGGACTCGCGTCTGATTAGCTAGTTGGTGGGGTAAAGGCCTACCAAGGCTACGATCAGTAGCCGGCCTGAGAGGGTGGCCGGCCACACTGGGACTGAGACACGGCCCAGACTCCTACGGGAGGCAGCAGTGGGGAATTTTGCGCAATGGGCGAAAGCCTGACGCAGCGACG…
sp-158	NR_029309	NA		AGAGTTTGATNNTGGCTCAGAACGAACGCTGGCGGCGTGCTTAACACATGCAAGTCTAGGGGAATTAACCTTCGGGTGAAGTTTCACTGGCGAACGGGTGAGTAACGCGTGAGGAACCTGCCTCAGAGATTGGGACAACACAGAGAAATTTGTGCTAATACCGGATAAGCCCACGTACTTAGCTGTGTGTGGGAAAAGGCGGGGTAACCTGCCGCTTTGAGATGGCCTCGCGTGCCATTAGCTAGTTGGTAGGGTAATGGCCTACCAAGGCTACGATGGCTAGGCGGCCTGAGAGGGTGGCCGCCCACACTGGAACTGAGACACGGTCCAGACTCCTACGGGAGGCAGCAGTGGGGAATTTTGCGCAATGACCGTAAGGTTGACGCAGCAACGCCGCGT…
sp-159	NR_179251	GCF_002964845.1		GCCCTTCAGAGTTTGATCCTGGCTCAGGGTGAACGCTGGCGGCGTGCCCAAGACATGCAAGTCGAGCGGGGCGGGTTTATGCCCGCTTTAGCGGCGGACGGGTGAGTAACGCGTGGGTGACCTACCTGGAAGGGGCGGACAACCTGGGGAAACCCAGGCTAATCCGCCATGTGGTCCTGTTCTGTGGGGCGGGACCAAAGGGTGTATAGCCTGCTTCCGGATGGGCCCGCGTCCCATCAGCTAGTTGGTGGGGTAAAAGCCCACCAAGGCGACGACGGGTAGCCGGTCTGAGAGGATGGCCGGCCACAGGGGCACTGAGACACGGGCCCCACTCCTACGGGAGGCAGCAGTTAGGAATCTTCCGCAATGGACGGAAGTCTGACGGAGCGACGCCGCTTG…
sp-160	NR_118349	GCF_000279145.1		GGAGAGTTTGATCCTGGCTCAGGACGAACGCTGGCGGCGTGCTTAACACATGCAAGTCTAGGGGAAATTCCGGCTTCGGTTGGAAGAGTACACTGGCGCACGGGTGAGTAATATGTAAGTAACCTACCCATAGGTTCGGGATAACTCGTCGAAAGACGGGCTAATACCGAATGATGCAGCGGACCCGCATGGGTATGTTGTTAAAGCCTATATGGTGCCTATGGATGGGCTTGCATCCGATTAGCTAGTTGGTAGGGTAACGGCCTACCAAGGCGACGATCGGTAGCTGGTCTGAGAGGATGATCAGCCACACTGGAACTGAGACACGGTCCAGACTCCTACGGGAGGCAGCAGTGAGGAATATTGGGCAATGCCCGCAAGGGTGACCCAGCAACGCCG…
sp-161	NR_028818	GCF_000755505.1		TGGCTCAGAACGAACGCTGGCGGCGTGCCTAACACATGCAAGTCCGACGTGAAAGGGGAGCAATCCCCCGGTAGGGTGGCAAACGGGTGAGTAAGACATGGGTGATCTGCCCTGGAGATGGGGATATCCCTCCGAAAGGGGGGGCAATACCGAATAGTATCCGGTTCCGTGAAGGGGGCCGGGGAAAGGGAGGCCTCTGGTACAAGCTTCCGCTCCTGGATGAGCCCATGGCCCATCAGCTAGTTGGTAGGGTAAAGGCCTACCAAGGCGACGACGGGTAGCTGGTCTGAGAGGACAACCAGCCACACTGGCACTGAGACACGGGCCAGACTCCTACGGGAGGCAGCAGTGAGGAATATTGCGCAATGGGGGCAACCCTGACGCAGCAACGCCGCGTGT…
sp-162	EF065178	NA		CGTGAAAGGGGAGCAATCCCCCGGTAGGGTGGCGAACGGGTGAGTAAGACATGGGAATCTGTCCCGGAGATGGGGATATCCTTCCGAAAGGAGGGTTAATACCGAATACCGTCCGGTGGACGAGAGTCCATCGGGGAAAGGGAGGCCTCTGGCAACATGCTTCCGCTCCGGGAGGAGCCCATGGCCCATCAGCTAGTTGGGAGGGTAACGGCCTACCAAGGCGAAGACGGGTAGCTGGTCTGAGAGGACGATCAGCCACACTGGCACTGAGACACGGGCCAGACTCCTACGGGAGGCAGCAGTGAGGAATTTTGCGCAATGGGGGCAACCCTGACGCAGCAACGCCGCGTGTGGGAAGAAGGCTTTCGGGTTGTAAACCACTTTTGTAAGGGACGAAGT…
sp-163	NR_027216	NA		AACGAACGCTGGCGGCGTGCCTAACACATGCAAGTCCGACGTGAAAGGGGAGCAATCCCCCGGTAGGGTGGCANACGGGTGAGTAATACATGGGTGATCTACCTTAGGGATGGGGATATCCTTCCGAAAGGAGGGGCAATACCGAATATTGTCCGGAGCCGTGAAGGGTTCCGGGGAAAGGGAGGCCTCTGATACAAGCTTTCGCCTTAAGATGAGCCCATGGCCCATCAGCTAGTTGGTAGGGTAAAGGCCTACCAAGGCTACGACGGGTCGCTGGTCTGAGAGGACGACCAGCCACACTGGCACTGAGATACGGGCCAGACTCCTACGGGAGGCAGCAGTGAGGAATATTGCNCAATGGGGGAAACCCTGACGCAGCAACGCCGCGTGTGGGAAGAA…
sp-164	NA	GCF_000205145.1	NULL_RS12580	AATCTGGAGAGTTTGATCCTGGCTCAGAACGAACGCTGGCGGCGTGCCTAACACATGCAAGTCCGACGTGAAAGGGGAGCAATCCCCCGGTAGGGTGGCAAACGGGTGAGTAAGACATGGGTGATCTGCCCTGGAGATGGGGATATCCCTCCGAAAGGGGGGGCAATACCGAATAGTATCCGGTTCCGTGAAGGGGGCCGGGGAAAGGGAGGCCTCTGGTACAAGCTTCCGCTCCTGGATGAGCCCATGGCCCATCAGCTAGTTGGTAGGGTAAAGGCCTACCAAGGCGACGACGGGTAGCTGGTCTGAGAGGACAACCAGCCACACTGGCACTGAGACACGGGCCAGACTCCTACGGGAGGCAGCAGTGAGGAATATTGCGCAATGGGGGCAACCCTG…
sp-165	NA	NA		NA
sp-166	NR_042754	GCF_008124615.1		TAGAGTTTGATCCTGGCTCAGAACGAACGCTGGCGGCATGCCTAACACATGCAAGTCGAACGCGAAAGCTTCCTTCGGGAAGCGAGTAGAGTGGCGCACGGGTGAGTAACACGTGGATAACCTGCCCGGTGATCTGGGATAACATCTCGAAAGGGGTGCTAATACCGGATAAGCTCACAGGGACTTCGGTCCTGGTGGGAAAAGATGGCCTCTTCTTGAAAGCTATTGTCACCGGATGGGTCCGCGGCCCATTAGCTAGTTGGTAGGGTAATGGCCTACCAAGGCAACGATGGGTAGCTGGTCTGAGAGGATGATCAGCCACACTGGAACTGAGACACGGTCCAGACTCCTACGGGAGGCAGCAGTGGGGAATTTTGCGCAATGGGCGAAAGCCTGACG…
sp-167	NR_180303	GCF_002093115.1		AGAGTTTGATCCTGGCTCAGAACGAACGCTGGCGGCATGCTTAACACATGCAAGTCGAACGCGAAAGTGGACTTCGGTCCGCGAGTAGAGTGGCGCACGGGTGAGTAACACGTGGATAACCTACCTGATGATCTGGGATAACACTTCGAAAGGGGTGCTAATACCGGATAAGCCTACGATTCCCTCGGGTTTTGTAGGAAAAGATGGCCTCTTCATGAAAGCTATTGTCATCAGATGGGTCCGCGGCCCATTAGCTAGTTGGCGGGGTAATGGCCCACCAAGGCAACGATGGGTAGCTGGTCTGAGAGGATGATCAGCCACACTGGAACTGAGACACGGTCCAGACTCCTACGGGAGGCAGCAGTGGGGAATTTTGCGCAATGGGCGAAAGCCTGACGC…
sp-168	NR_026517	GCF_018853545.1		ATTGAACGCTGGCGGCATGCCTAACACATGCAAGTCGGACGGCAGCAGGTCCTTCGGGATGCTGGCGAGTGGCGGACGGGTGAGTAATGCGTAGGAACCTATCCTTTTGTGGGGGACAACCCAGGGAAACTTGGGCTAATACCGCATAAGCCCTGAGGGGGAAAGCGGGGGATCTTCGGACCTCGTGCTGAAGGAGGGGCCTACGTCCGATTAGCTAGTTGGTGGGGTAAAGGCCTACCAAGGCGACGATCGGTAGCTGGTCTGAGAGGACGACCAGCCACACTGGGACTGAGACACGGCCCAGACTCCTACGGGAGGCAGCAGTGGGGAATTTTTCGCAATGGGGGCAACCCTGACGAAGCAATGCCGCGTGGATGAAGAAGGCCTTCGGGTTGTAAA…
sp-169	NR_180970	GCF_010378095.2		GAACGAGAGAGTTTGATCCTGGCTCAGATTGAACGCTGGCGGCATGCCTAACACATGCAAGTCGAACGGTAGCAGGTCTTCGGATGCTGACGAGTGGCGGACGGGTGAGTAATGCGTAGGAATCTGTCTTTCAGTGGGGGACAACCCAGGGAAACTTGGGCTAATACCGCATGAGCCCTGAGGGGGAAAGCGGGGGATCTTCGGACCTCGCGCTGAGGGAGGAGCCTACGTCTGATTAGCTAGTTGGCAGGGTAAAGGCCTACCAAGGCGACGATCGGTAGCTGGTCTGAGAGGACGACCAGCCACACTGGGACTGAGACACGGCCCAGACTCCTACGGGAGGCAGCAGTGGGGAATTTTTCGCAATGGGGGCAACCCTGACGAAGCAATGCCGCGTGG…
sp-170	NR_108138	GCF_003966655.1		TTGAACGCTGGCGGCATGCCTAACACATGCAAGTCGAACGGTAACAGGTCTTCGGATGCTGACGAGTGGCGGACGGGTGAGTAATGCGTAGGAATCTGTCTTTTAGTGGGGGACAACCCAGGGAAACTTGGGCTAATACCGCATGAGCCCTGAGGGGGAAAGCGGGGGATCTTCGGACCTCGCGCTAAGGGAGGAGCCTACGTCTGATTAGCTAGTTGGTAGGGTAAAGGCCTACCAAGGCGACGATCAGTAGCTGGTCTGAGAGGACGACCAGCCACACTGGGACTGAGACACGGCCCAGACTCCTACGGGAGGCAGCAGTGGGGAATTTTTCGCAATGGGGGCAACCCTGACGAAGCAATGCCGCGTGGATGAAGAAGGCCTTCGGGTTGTAAAGTC…
sp-171	NR_147744	GCF_018854775.1		GGCATGCCTAACACATGCAAGTCGAACGGTAACAGGTCTTCGGATGCTGACGAGTGGCGGACGGGTGAGTAATGCGTAGGAATCTGTCTTTTAGTGGGGGACAACCCAGGGAAACTTGGGCTAATACCGCATGAGCCCTGAGGGGGAAAGCGGGGGATCTTCGGACCTCGCGCTAAGGGAAGAGCCTACGTCTGATTAGCTAGTTGGTAGGGTAAAGGCCTACCAAGGCGACGATCAGTAGCTGGTCTGAGAGGACGACCAGCCACACTGGGACTGAGACACGGCCCAGACTCCTACGGGAGGCAGCAGTGGGGAATTTTTCGCAATGGGGGCAACCCTGACGAAGCAATGCCGCGTGGATGAAGAAGGCCTTCGGGTTGTAAAGTCCTTTCGTGGGGG…
sp-172	NR_114620	GCF_018853935.1		AGAGTTTGATCCTGGCTCAGATTGAACGCTGGCGGCATGCCTAACACATGCAAGTCGAACGGTAGCAGGCCTTCGGGTGCTGACGAGTGGCGGACGGGTGAGTAATGCGTAGGAATCTGTCTTTTAGTGGGGGACAACCCAGGGAAACTTGGGCTAATACCGCATGAGCCCTGAGGGGGAAAGCGGGGGATCTTCGGACCTCGCGCTAAGAGAAGAGCCTACGTCTGATTAGCTAGTTGGTAGGGTAAAGGCCTACCAAGGCGACGATCAGTAGCTGGTCTGAGAGGACGACCAGCCACACTGGGACTGAGACACGGCCCAGACTCCTACGGGAGGCAGCAGTGGGGAATTTTTCGCAATGGGGGCAACCCTGACGAAGCAATGCCGCGTGGATGAAGA…
sp-173	NR_041888	GCF_000021485.1		ATGCCTAACACATGCAAGTCGAACGGTAACAGGTCTTCGGATGCTGACGAGTGGCGGACGGGTGAGTAATGCGTAGGAATCTGTCTTTTAGTGGGGGACAACCCAGGGAAACTTGGGCTAATACCGCATGAGCCCTGAGGGGGAAAGCGGGGGATCTTCGGACCTCGCGCTAAGAGAGGAGCCTACGTCCGATTAGCTAGTTGGCGGGGTAAAGGCCCACCAAGGCGACGATCGGTAGCTGGTCTGAGAGGACGACCAGCCACACTGGGACTGAGACACGGCCCAGACTCCTACGGGAGGCAGCAGTGGGGAATTTTTCGCAATGGGGGCAACCCTGACGAAGCAATGCCGCGTGGATGAAGAAGGCCTTCGGGTTGTAAAGTCCTTTCGTGGAGGACG…
sp-174	JX442933	GCF_018854495.2		CTTCGGATGCTGACGAGTGGCGGACGGGTGAGTAATGCGTAGGAATCTGTCTTTTAGTGGGGGACAACCCAGGGAAACTTGGGCTAATACCGCATGAGCCCTGAGGGGGAAAGCGGGGGATCTTCGGACCTCGCGCTAAGAGAGGAGCCTACGTCCGATTAGCTAGTTGGCGGGGTAAAGGCCCACCAAGGCGACGATCGGTAGCTGGTCTGAGAGGACGACCAGCCACACTGGGACTGAGACACGGCCCAGACTCCTACGGGAGGCAGCAGTGGGGAATTTTTCGCAATGGGGGCAACCCTGACGAAGCAATGCCGCGTGGATGAAGAAGGCCTTCGGGTTGTAAAGTCCTTTCGTGGAGGACGAAAAGGTGGGTTCTAATACAATCTGCTATTGACG…
sp-175	NR_104908	NA		AGTTTGATCATGGCTCAGAACGAACGCTGGCGGCAGGCCTAACACATGCAAGTCGAACGCCGTAGCAATACGGAGTGGCAGACGGGTGAGTAACGCGTGGGAACCTACCTTACGGTCGGGAATAGCTCAGGGAAACTTGGGGTAATACCGGATACGCCCTTACGGGGAAAGATTTATCGCCGTTAGATGGGCCCGCGTAGGATTAGCTAGTTGGTGAGGTAATGGCTCACCAAGGCGACGATCCTTAGCTGGTCTGAGAGGATGATCAGCCACACTGGGACTGAGACACGGCCCAGACTCCTACGGGAGGCAGCAGTGGGGAATATTGGACAATGGGCGCAAGCCTGATCCAGCCATGCCGCGTGAGTGACGAAGGCCTTAGGGTTGTAAAGCTCTTTT…
sp-176	NR_026337	NA		GATCCTGGCTCAGAACGAACGCTGGCGGCAGGCCTAACACATGCAAGTCGAACGCCGTAGCAATACGGAGTGGCAGACGGGTGAGTAACGCGTGGGAACCTACCTTACGGTCGGGAATAGCTCAGGGAAACTTGGGGTAATACCGGATACGCCCTTACGGGGAAAGATTTATCGCCGTTAGATGGGCCCGCGTAGGATTAGCTAGTTGGTGAGGTAATGGCTCACCAAGGCGACGATCCTTAGCTGGTCTGAGAGGATGATCAGCCACACTGGGACTGAGACACGGCCCAGACTCCTACGGGAGGCAGCAGTGGGGAATATTGGACAATGGGCGCAAGCCTGATCCAGCCATGCCGCGTGAGTGACGAAGGCCTTAGGGTTGTAAAGCTCTTTTGGCGG…
sp-177	NR_104840	NA		TCATGGCTCAGAACGAACGCTGGCGGCAGGCCTAACACATGCAAGTCGAACGCCCCGCAAGGGGAGTGGCAGACGGGTGAGTAACGCGTGGGAACCTACCTTACGGTCGGGAATAGCTCAGGGAAACTTGGGGTAATACCGGATACGCCCTTACGGGGAAAGATTTATCGCCGTTAGATGGGCCCGCGTAGGATTAGCTAGTTGGTGAGGTAACGGCTCACCAAGGCGACGATCCTTAGCTGGTCTGAGAGGATGATCAGCCACACTGGGACTGAGACACGGCCCAGACTCCTACGGGAGGCAGCAGTGGGGAATATTGGACAATGGGCGCAAGCCTGATCCAGCCATGCCGCGTGAGTGACGAAGGCCTTAGGGTTGTAAAGCTCTTTTGGCGGGGAA…
sp-178	NR_117048	GCF_016461795.1		CCGCAAGGTGAGTGGCAGACGGGTGAGTAACGCGTGGGAACCTTCCCTTTGGTACGGAATAACTTCGGGAAACCGAAGCTAATACCGTATATCTCCTCCGGGAGAAAGATTTATCGCCAAAGGATGGGCCCGCGTTGGATTAGCTAGTTGGTGTGGTAAAGGCGCACCAAGGCGACGATCCATAGCTGGTCTGAGAGGATGATCAGCCACACTGGGACTGAGACACGGCCCAGACTCCTACGGGAGGCAGCAGTGGGGAATCTTGGACAATGGGGGCAACCCTGATCCAGCCATGCCGCGTGAGTGAAGAAGGCCTTAGGGTTGTAAAGCTCTTTTGGCGGGGACGATAATGACGGTACCCGCAGAATAAGCCCCGGCTAACTTCGTGCCAGCAGCCGC…
sp-179	NR_117027	GCF_000166055.1		GTTTGATCCTGGCTCAGAACGAACGCTGGCGGCAGGCTTAACACATGCAAGTCGAACGCACCGCAAGGTGAGTGGCAGACGGGTGAGTAACGCGTGGGAACCTTCCCTTTGGTACGGAATAACTTCGGGAAACCGAAGCTAATACCGTATATCTCCTCCGGGAGAAAGATTTATCGCCAAAGGATGGGCCCGCGTTGGATTAGCTAGTTGGTGTGGTAAAGGCGCACCAAGGCGACGATCCATAGCTGGTCTGAGAGGATGATCAGCCACACTGGGACTGAGACACGGCCCAGACTCCTACGGGAGGCAGCAGTGGGGAATCTTGGACAATGGGGGCAACCCTGATCCAGCCATGCCGCGTGAGTGAAGAAGGCCTTAGGGTTGTAAAGCTCTTTTGGC…
sp-180	NR_112912	GCF_000020445.1		AGAGTTTGATCCTGGCTCAGAGCGAACGCTGGCGGCAGGCTTAACACATGCAAGTCGAACGGGCGTAGCAATACGTCAGTGGCAGACGGGTGAGTAACGCGTGGGAACGTACCTTTTGGTTCGGAACAACACAGGGAAACTTGTGCTAATACCGGATAAGCCCTTACGGGGAAAGATTTATCGCCGAAAGATCGGCCCGCGTCTGATTAGCTAGTTGGTGAGGTAATGGCTCACCAAGGCGACGATCAGTAGCTGGTCTGAGAGGATGATCAGCCACATTGGGACTGAGACACGGCCCAAACTCCTACGGGAGGCAGCAGTGGGGAATATTGGACAATGGGGGAAACCCTGATCCAGCCATGCCGCGTGAGTGATGAAGGCCCTAGGGTTGTAAAGCTC…
sp-181	EU670237	NA		AGTCGAGCGCACTCTTCGGAGTGAGCGGCAGACGGGTGAGTAACGCGTGGGAATCTACCCAACTCTACGGAATAACTCAGGGAAACTTGTGCTAATACCGTATACGCCCTTCGGGGGAAAGATTTATCGGAGTTGGATGAGCCCGCGTTGGATTAGCTAGTTGGTGGGGTAAAGGCCTACCAAGGCGACGATCCATAGCTGGTCTGAGAGGATGATCAGCCACACTGGGACTGAGACACGGCCCAGACTCCTACGGGAGGCAGCAGTGGGGAATATTGGACAATGGGCGCAAGCCTGATCCAGCCATGCCGCGTGAGTGATGAAGGCCCTAGGGTTGTAAAGCTCTTTCACCGGTGAAGATAATGACGGTAACCGGAGAAGAAGCCCCGGCTAACTTCG…
sp-182	MH579729	GCF_004137355.1		GGAACTTGCCGGCAGCTTACACATGCAAGTCGAGCGCCCCGCAAGGGGAGCGGCAGACGGGTGAGTAACGCGTGGGAATCTACCCATCCCTACGGAACAACTCCGGGAAACTGGAGCTAATACCGTATACGCCCTTAGGGGGAAAGATTTATCGGGGATGGATGAGCCCGCGTTGGATTAGCTAGTTGGTGGGGTAAAGGCCTACCAAGGCGACGATCCATAGCTGGTCTGAGAGGATGATCAGCCACATTGGGACTGAGACACGGCCCAAACTCCTACGGGAGGCAGCAGTGGGGAATATTGGACAATGGGCGCAAGCCTGATCCAGCCATGCCGCGTGAGTGATGAAGGCCTTAGGGTTGTAAAGCTCTTTCACCGATGAAGATAATGACGGTAGTC…
sp-183	NR_159178	GCF_014126615.1		AGAGTTTGATCATGGCTCAGAACGAACGCTGGCGGCAGGCTTAACACATGCAAGTCGAGCGCCCCGCAAGGGGAGCGGCAGACGGGTGAGTAACGCGTGGGAATCTACCCATCCCTACGGAACAACTCCGGGAAACTGGAGCTAATACCGTATACGCCCTTAGGGGGAAAGATTTATCGGGGATGGATGAGCCCGCGTTGGATTAGCTAGTTGGTGGGGTAAAGGCCTACCAAGGCGACGATCCATAGCTGGTCTGAGAGGATGATCAGCCACATTGGGACTGAGACACGGCCCAAACTCCTACGGGAGGCAGCAGTGGGGAATATTGGACAATGGGCGCAAGCCTGATCCAGCCATGCCGCGTGAGTGATGAAGGCCTTAGGGTTGTAAAGCTCTTTC…
sp-184	NR_108115	GCF_011762045.1		ATGGCTCAGAACGAACGCTGGCGGCAGGCCTCAAACATGCAAGTCGAGGGGGCGTAGCAATACGTCACCGGCGGACGGGTGCGTAACACGTGGGAATGTACCTAGTGGTTCGGAACAACGCTTGGAAACGAGTGCTAATACCGGATGTGCCCGAAAGGGGAAAGATTTATCGCCACTAGATCAGCCCGCGCAGGATTAGCTAGTTGGTAGGGTAATGGCCTACCAAGGCTCCGATCCTTAGCTGTTCTGAGAGGAAGATCAGCCACACTGGGACTGAGACACGGCCCAGACTCCTACGGGAGGCAGCAGTTGGGAATCTTGGACAATGGGCGAAAGCCTGATCCAGCCATGCCGCGTGAGTGATGAAGGCCTTAGGGTTGTAAAGCTCTTTTACCCGGG…
sp-185	NR_112186	GCF_011761565.1		AACGAACGCTGGCGGCAGGCCTCAAACATGCAAGTCGAGGGGGTGTAGCAATACATCACCGGCGGACGGGTGCGTAACACGTGGGAATGTACCTAGTGGTTCGGAACAACGCTTGGAAACGAGTGCTAATACCGGATGAGCCCGAAAGGGGAAAGATTTATCGCCACTAGATCAGCCCGCGTAGGATTAGCTAGTTGGTAGGGTAACGGCCTACCAAGGCGACGATCCTTAGCTGTTCTGAGAGGAAGATCAGCCACACTGGGACTGAGACACGGCCCAGACTCCTACGGGAGGCAGCAGTTGGGAATCTTGGACAATGGGCGAAAGCCTGATCCAGCCATGCCGCGTGAGTGATGAAGGCCTTAGGGTTGTAAAGCTCTTTTGCCCGGGAAGATAATG…
sp-186	Y16927	NA		GGCGGCAGGCCTAACACATGCAAGTCGAGCGAACCCTTCGGGGTTAGCGGCGGACGGGTGAGTAACGCGTGGGAATATGCCCTTTGCTACGGAATAGCCCCGGGAAACTGGGAGTAATACCGTATACGCCCTTTGGGGGAAAGATTTATCGGCAAAGGATTAGCCCGCGTTGGATTAGGTAGTTGGTGGGGTAATGGCCTACCAAGCCGACGATCCATAGCTGGTTTGAGAGGATGATCAGCCACACTGGGACTGAGACACGGCCCAGACTCCTACGGGAGGCAGCAGTGGGGAATCTTAGACAATGGGGGCAACCCTGATCTAGCCATGCCGCGTGAGTGATGAAGGCCCTAGGGTTGTAAAGCTCTTTCAGCTGGGAAGATAATGACGGTACCAGCA…
sp-187	NR_115343	GCA_029909815.1		TAGAGTTTGATCATGGCTCAGAACGAACGCTGGCGGCAGGCCTAACACATGCAAGTCGAGCGACCTTCGGGTGAGCGGCGGACGGGTGAGTAACGCGTGGGAATATGCCCTTTGGTACGGAATAGTCCTGGGAAACTGGGGGTAATACCGTATGCGCCCTTCGGGGGAAAGATTTATCGCCAAAGGATTAGCCCGCGTTGGATTAGGTAGTTGGTGGGGTAATGGCCTACCAAGCCGACGATCCATAGCTGGTTTGAGAGGATGATCAGCCACACTGGGACTGAGACACGGCCCAGACTCCTACGGGAGGCAGCAGTGGGGAATCTTAGACAATGGGGGCAACCCTGATCTAGCCATGCCGCGTGAGTGATGAAGGCCCTAGGGTTGTAAAGCTCTTTC…
sp-188	NA	GCF_003345125.1	DTW92_RS19540	CAACTTGAGAGTTTGATCCTGGCTCAGAACGAACGCTGGCGGCAGGCCTAACACATGCAAGTCGAGCGCACCCTTCGGGGTGAGCGGCGGACGGGTGAGTAACGCGTGGGAATATGCCCTTTGGTACGGAATAGTCCTGGGAAACTGGGGGTAATACCGTATGCGCCCTTCGGGGGAAAGATTTATCGCCAAAGGATTAGCCCGCGTTGGATTAGGTAGTTGGTGGGGTAATGGCCTACCAAGCCGACGATCCATAGCTGGTTTGAGAGGATGATCAGCCACACTGGGACTGAGACACGGCCCAGACTCCTACGGGAGGCAGCAGTGGGGAATCTTAGACAATGGGGGCAACCCTGATCTAGCCATGCCGCGTGAGTGATGAAGGCCCTAGGGTTGTAA…
sp-189	NA	GCF_000021865.1	RCAP_RS00745	CAACTTGAGAGTTTGATCCTGGCTCAGAACGAACGCTGGCGGCAGGCCTAACACATGCAAGTCGAGCGAGACCTTCGGGTCTAGCGGCGGACGGGTGAGTAACGCGTGGGAACGTGCCCTTTGCTACGGAATAGCCCCGGGAAACTGGGAGTAATACCGTATGTGCCCTTCGGGGGAAAGATTTATCGGCAAAGGATCGGCCCGCGTTGGATTAGGTAGTTGGTGGGGTAATGGCCTACCAAGCCGACGATCCATAGCTGGTTTGAGAGGATGATCAGCCACACTGGGACTGAGACACGGCCCAGACTCCTACGGGAGGCAGCAGTGGGGAATCTTAGACAATGGGGGAAACCCTGATCTAGCCATGCCGCGTGAGCGATGAAGGCCTTAGGGTTGTAA…
sp-190	NA	GCF_000176015.1	RSW2DRAFT_RS16765	CAACTTGAGAGTTTGATCCTGGCTCAGAATGAACGCTGGCGGCAGGCCTAACACATGCAAGTCGAACGGGTCCTTCGGGACTAGTGGCGGACGGGTGAGTAACGCGTGGGAACATACCCTTTGGTACGGAATAGCCTCGGGAAACTGGGTGTAATACCGTATGTGCCCTTCGGGGGAAAGATTTATCGCCAAAGGATTGGCCCGCGTTGGATTAGGTAGTTGGTGGGGTAATGGCCTACCAAGCCGACGATCCATAGCTGGTTTGAGAGGATGATCAGCCACACTGGGACTGAGACACGGCCCAGACTCCTACGGGAGGCAGCAGTGGGGAATCTTAGACAATGGGGGAAACCCTGATCTAGCCATGCCGCGTGAGTGATGAAGGCCTTAGGGTTGTAA…
sp-191	NR_026441	GCF_041020385.1		GAACGCTGGCGGCAGGCTTAACACATGCAAGTCGAGCGAAGACTTTCGGTCTTAGCGGCGGACGGGTGAGTAACACGTGGGAACATGCCCTTCACTACGGAATAGTCCTGGGAAACCGGGTTTAATACCGTATACNCCCTTCGGGGGAAAGAATTTCGGTGAAGGATTGGCCCGCGTCTGATTAGGTAGTTGGTGGGGTAATGGCCTACCAAGCCGACGATCAGTAGCTGGTTTGAGAGGATGATCAGCCACACTGGGACTGAGACACGGCCCAGACTCCTACGGGAGGCAGCAGTGAGGAATCTTGGACAATGGGGGAAACCCTGATCCAACCATGCCGCGTGAACGATGAAGGCCTTAGGGTTGTAAAGTTCTTTCACCGGTGAAGATAATGACGGT…
sp-192	NR_042680	NA		CTTCCGCTCCTAGCCGGCCGGACGGGTGAATAACGCGTGGGAACGTGCCCAAAGGTACGGGATAGTCCTGGGAAACTGGGTTTAATACCGTATGCTCCCTTCGGGGGAAAGATTTATCGCCTTTGGATCGGCCCGCGTCTGATTAGGTAGTTGGTGGGGTAATGGCCTACCAAGCCTACGATCAGTAGCTGGTTTGAGAGGATGATCAGCCACACTGGGACTGAGACACGGCCCAGACTCCTACGGGAGGCAGCAGTGAGGAATCTTGGACAATGGGGGCAACCCTGATCCAGCCATGCCGCGTGAGCGATGAAGGCCTTAGGGTTGTAAAGCTCTTTCAGTCGTGAAGATAATGACGGTAGCGACAGAAGAAGCCCCGGCTAACTCCGTGCCAGCAGC…
sp-193	NR_042388	GCF_004343075.1		TCGAGCGAAGCCTTCGGGCTTAGCGGCGGACGGGTGAGTAACGCGTGGGAACGTGCCCTTCTCTGCGGAATAGCCACTGGAAACGGTGAGTAATACCGCATACGCCCTTCGGGGGAAAGATTTATCGGAGAAGGATCGGCCCGCGTTAGATTAGGTAGTTGGTGGGGTAATGGCCTACCAAGCCTACGATCTATAGCTGGTTTGAGAGGATGATCAGCCACACTGGGACTGAGACACGGCCCAGACTCCTACGGGAGGCAGCAGTGAGGAATCTTGGACAATGGGGGCAACCCTGATCCAGCCATGCCGCGTGAACGATGAAGGCCTTAGGGTTGTAAAGTTCTTTCAGCKGGAAGATAAGACGGTACCAGCAGAAGAAGCCCCGGCTAACTCCGTGCC…
sp-194	NR_026442	GCF_003944755.1		GAACGCTGGCGGCAGGCTTAACACATGCAAGTCGAGCGAAGTCTTTCGGACTTAGCGGCGGACGGGTGAGTAACGCGTGGGAACGTGCCCTTCACTACGGAATAGTCCCGGGAAACTGGGTTTAATACCGTATACNCCCTTCGGGGGAAAGAATTTCGGTGAAGGATCGGCCCGCGTCTGATTAGGTAGTTGGTGGGGTAATGGCCTACCAAGCCTACGATCAGTAGCTGGTTTGAGAGGATGATCAACCACACTGGGACTGAGACACGGCCCAGACTCCTACGGGAGGCAGCAGTGAGGAATCTTGGACAATGGGGGCAACCCTGATCCAACCATTCCGCGTGAACGATGAAGGCCTTAGGGTTGTAAAGTTCTTTCGCCTGGGAAGATAATGACGGT…
sp-195	NR_025846	GCF_001633165.1		AACGAACGCTGGCGGCAGGCCTAACACATGCAAGTCGAGCGAACCCTTCGGGGTTAGCGGCGGACGGGTGAGTAACGCGTGGGAACGTGCCCTTCTCTGCGGAATAGGCTCGGGAAACTGGGTTTAATACCGCATACGCCCTTCGGGGGAAAGATTTATCGGAGAAGGATCGGCCCGCGTTAGATTAGGTAGTTGGTGGGGTAATGGCCTACCAAGCCTACGATCTATAGCTGGTTTGAGAGGATGATCAGCCACACTGGGACTGAGACACGGCCCAGACTCCTACGGGAGGCAGCAGTGAGGAATCTTGGACAATGGGGGAAACCCTGATCCAGCCATGCCGCGTGAGCGATGAAGGCCTTAGGGTTGTAAAGCTCTTTCAGTCGTGAAGATAATGAC…
sp-196	NR_159103	GCF_004022265.1		TGGCAGTCGGCAGCTACCATGCAGTCGAGCGAGATCTTCGGATCTAGCGGCGGACGGGTGAGTAACGCGTGGGAACGTACCCTTTGCTTCGGAATAGCCTCGGGAAACTGGGAGTAATACCGAATGTGCCCTACGGGGGAAAGATTTATCGGCAAAGGATCGGCCCGCGTTGGATTAGGTAGTTGGTGAGGTAATGGCTCACCAAGCCGACGATCCATAGCTGGTTTGAGAGGATGATCAGCCACACTGGGACTGAGACACGGCCCAGACTCCTACGGGAGGCAGCAGTGGGGAATCTTAGACAATGGGGGAAACCCTGATCTAGCCATGCCGCGTGAGCGATGAAGGCYTTAGGGTTGTAAAGCTCTTTCAGCTGGGAAGATAATGACGGTACCAGCA…
sp-197	NR_042752	NA		CGAGGGGGCAACCTCTCGAGTGGCGGACGGGTGAGTAACGCGTAGGTATCTGTCCCTGAGTGGGGGATAACCATGGGAAACTGTGGCTAATACCGCATATGTCCTGCGGGGCAAAGGCCCGAGAGGGTCGCCTGGGGGTGAGCCTGCGTCCGATTAGCTTGTTGGTGGGGTAAAGGCCTACCAAGGCTGTGATCGGTAGCTGGTCTGAGAGGATGGTCAGCCACACTGGGACTGAGACACGGCCCAGACTCCTACGGGAGGCAGCAGTGGGGAATATTGGACAATGGGCGAAAGCCTGATCCAGCAATGCCGCGTGGGTGAAGAAGGTCTTCGGATTGTAAAGCCCTTTCGGCGGGGACGATGGTGACGGTACCCGCAGAAGAAGCCCCGGCTAACTTC…
sp-198	NA	GCF_033842475.1	SIL87_RS06075	GAACATGAGAGTTTGATCCTGGCTCAGAGCGAACGCTGGCGGCATGCTTAACACATGCAAGTCGCACGGTATGGGGGCAACTCCATGCAGTGGCGGACGGGTGAGTAACGCGTAGGAATCTATCCTTGGATGGGGGACAACCGTGGGAAACTACGGCTAATACCGCATGATGCCTGAGGGCCAAAGCTCGTGAGAGCGTCTGGGGAGGAGCCTGCGTCTGATTAGGTAGTTGGTGGGGTAAAGGCCTACCAAGCCTGCGATCAGTAGCTGGTCTGAGAGGATGATCAGCCACATTGGGACTGAGACACGGCCCAAACTCCTACGGGAGGCAGCAGTGGGGAATATTGGACAATGGGGGCAACCCTGATCCAGCAATGCCGCGTGGGTGAAGAAGGTTTT…
sp-199	NR_025850	GCF_000701585.1		AGCGAACGCTGGCGGCATGCTTAACACATGCAAGTCGCACGGGCAGTAGCAATATTGTCAGTGGCGGACGGGTGAGTAACGCGTAGGAATCTATCCTTGGATGGGGGACAACCGTGGGAAACTACGGCTAATACCGCATAATGCCTGAGGGCCAAAGACGTAAGTCGTCTGGGGAGGAGCCTGCGTCTGATTAGGTAGTTGGTGGGGTAAAGGCCTACCAAGCCTGCGATCAGTAGCTGGTCTGAGAGGATGATCAGCCACATTGGGACTGAGACACGGCCCAAACTCCTACGGGAGGCAGCAGTGGGGAATATTGGACAATGGGGGCAACCCTGATCCAGCAATGCCGCGTGGGTGAAGAAGGTTTTCGGATTGTAAAGCCCTTTTGGCGGGGACGAT…
sp-200	NR_025851	NA		AGCGAACGCTGGCGGCATGCTTAACACATGCAAGTCGCACGGGCAGGGCAACCTGTCAGTGGCGGACGGGTGAGTAACGCGTAGGAATCTATCCTTGGGTGGGGGACAACCGTGGGAAACTACGGCTAATACCGCATGATCCCTGAGGGGCAAAGGCGAAAGTCGCCTGAGGAGGAGCCTGCGTCTGATTAGGTAGTTGGTGGGGTAAAGGCCTACCAAGCCTGCGATCAGTAGCTGGTCTGAGAGGATGATCAGCCACACTGGGACTGAGACACGGCCCAGACTCCTACGGGAGGCAGCAGTGGGGAATATTGGACAATGGGCGAAAGCCTGATCCAGCAATGCCGCGTGGATGAAGAAGGTCTTCGGATTGTAAAGTCCTTTTGGCGGGGACGATGA…
sp-201	NA	GCF_000219295.1	APM_RS16105	GAACTTGAGAGTTTGATCCTGGCTCAGAGCGAACGCTGGCGGCATGCTTAACACATGCAAGTCGCACGGGCAGGGCAACCTGTCAGTGGCGGACGGGTGAGTAACGCGTAGGAATCTATCCTTGGGTGGGGGACAACCGTGGGAAACTACGGCTAATACCGCATGATCCCTGAGGGGCAAAGGCGAAAGTCGCCTGAGGAGGAGCCTGCGTCTGATTAGGTAGTTGGTGGGGTAAAGGCCTACCAAGCCTGCGATCAGTAGCTGGTCTGAGAGGATGATCAGCCACACTGGGACTGAGACACGGCCCAGACTCCTACGGGAGGCAGCAGTGGGGAATATTGGACAATGGGCGAAAGCCTGATCCAGCAATGCCGCGTGGATGAAGAAGGTCTTCGGATT…
sp-202	AY040740	NA		AGAGCGAACGCTGGCGGCATGCTTAACACATGCAAGTCGCACGGGCAGGGCAACCTGTCAGTGGCGGACGGGTGAGTAACGCGTAGGAATCTATCCTTGGGTGGGGGACAACCGTGGGAAACTACGGCTAATACCGCATGATCCCTGAGGGGCAAAGGCGAAAGTCGCCTAAGGAGGAGCCTGCGTCTGATTAGGTAGTTGGTGGGGTAAAGGCCTACCAAGCCTGCGATCAGTAGCTGGTCTGAGAGGATGATCAGCCACACTGGGACTGAGACACGGCCCAGACTCCTACGGGAGGCAGCAGTGGGGAATATTGGACAATGGGCGAAAGCCTGATCCAGCAATGCCGCGTGGATGAAGAAGGTCTTCGGATTGTAAAGTCCTTTTGGCGGGGACGAT…
sp-203	NR_178244	GCF_021556475.1		AGAGTTTGATCCTGGCTCAGAGCGAACGCTGGCGGCATGCTTAACACATGCAAGTCGCACGGTATGGGGGCAACCCTGTGCAGTGGCGGACGGGTGAGTAACGCGTAGGAATCTATCCTGGGATGGGGGACAACCGTGGGAAACTACGGCTAATACCGCATGATACCTGAGGGTCAAAGCTCGTGAGAGCGTCTTGGGAGGAGCCTGCGTCTGATTAGGTAGTTGGTGGGGTAAAGGCCTACCAAGCCTGCGATCAGTAGCTGGTCTGAGAGGATGATCAGCCACATTGGGACTGAGACACGGCCCAAACTCCTACGGGAGGCAGCAGTGGGGAATATTGGACAATGGGCGCAAGCCTGATCCAGCAATGCCGCGTGGGTGAAGAAGGTTTTCGGATTG…
sp-204	NR_024651	GCF_000202835.1		AGAGTTTGATCCTGGCTCAGAGCGAACGCTGGCGGCATGCTTAACACATGCAAGTCGCACGGGCAGGGCAACCTGTCAGTGGCGGACGGGTGAGTAACGCGTAGGAATCTATCCTTGGGTGGGGGACAACCGTGGGAAACTACGGCTAATACCGCATGATCCCTGAGGGGCAAAGGCGAAAGTCGCCTGAGGAGGAGCCTGCGTCTGATTAGGTAGTTGGTGGGGTAAAGGCCTACCAAGCCTGCGATCAGTAGCTGGTCTGAGAGGATGATCAGCCACACTGGGACTGAGACACGGCCCAGACTCCTACGGGAGGCAGCAGTGGGGAATATTGGACAATGGGCGAAAGCCTGATCCAGCAATGCCGCGTGGATGAAGAAGGTCTTCGGATTGTAAAGT…
sp-205	NR_025853	NA		AGCGAACGCTGGCGGCATGCTTAACACATGCAAGTCGCACGGGCAGGGCAACCTGTCAGTGGCGGACGGGTGAGTAACGCGTAGGAATCTATCCTTGGGTGGGGGACAACCGTGGGAAACTACGGCTAATACCGCATGATCCCTGAGGGGCAAAGGCGAAAGTCGCCTAAGGAGGAGCCTGCGTCTGATTAGGTAGTTGGTGGGGTAAAGGCCTACCAAGCCTGCGATCAGTAGCTGGTCTGAGAGGATGATCAGCCACACTGGGACTGAGACACGGCCCAGACTCCTACGGGAGGCAGCAGTGGGGAATATTGGACAATGGGCGAAAGCCTGATCCAGCAATGCCGCGTGGATGAAGAAGGTCTTCGGATTGTAAAGTCCTTTTGGCGGGGACGATGA…
sp-206	NR_025854	GCF_900156265.1		AGCGAACGCTGGCGGCATGCTTAACACATGCAAGTCGCACGGGCAGTAGCAATATTGTCAGTGGCGGACGGGTGAGTAACGCGTAGGAATCTATCCTTGGATGGGGGACAACCGTGGGAAACTACGGCTAATACCGCATAATGCCTGAGGGCCAAAGACGTAAGTCGTCTGGGGAGGAGCCTGCGTCTGATTAGGTAGTTGGTGGGGTAAAGGCCTACCAAGCCTGCGATCAGTAGCTGGTCTGAGAGGATGATCAGCCACATTGGGACTGAGACACGGCCCAAACTCCTACGGGAGGCAGCAGTGGGGAATATTGGACAATGGGGGCAACCCTGATCCAGCAATGCCGCGTGGGTGAAGAAGGTTTTCGGATTGTAAAGCCCTTTTGGCGGGGACGAT…
sp-207	AY632901	NA		AGAGCGAACGCTGGCGGCATGCTTAACACATGCAAGTCGCACGGGCAGGGCAACCTGTCAGTGGCGGGACGGGTGAGTAACGCGTAGGAATCTATCCTTGGGTGGGGGACAACCGTGGGAAACTACGGCTAATACCGCATGATCCCTGAGGGGCAAAGGCGAAAGTCGCCTGAGGAGGAGCCTGCGTCTGATTAGGTAGTTGGTGGGGTAAAGGCCTACCAAGCCTGCGATCAGTAGCTGGTCTGAGAGGATGATCAGCCACACTGGGACTGAGACACGGCCCAGACTCCTACGGGAGGCAGCAGTGGGGAATATTGGACAATGGGCGAAAGCCTGATCCAGCAATGCCGCGTGGATGAAGAAGGTCTTCGGATTGTAAAGTCCTTTTGGCGGGGACGA…
sp-208	NR_037119	GCF_000964365.1		AGAGTTTGATCCTGGCTCAGAGCGAACGCTGGCGGCATGCTTAACACATGCAAGTCGCACGGGCCGGGCAACCGGCAGTGGCGGACGGGTGAGTAACGCGTAGGTATCTATCCACGGGTGGGGGATAACTGTGGGAAACTACAGCTAATACCGCATGACACCTTCGGGTCAAAGGCGCGAGTCGCCTGTGGAGGAGCCTGCGTCCGATTAGCTAGTTGGTGGGGTAAAGGCCTACCAAGGCGACGATCGGTAGCTGGTCTGAGAGGATGATCAGCCACACTGGGACTGAGACACGGCCCAGACTCCTACGGGAGGCAGCAGTGGGGAATATTGGACAATGGGCGAAAGCCTGATCCAGCAATGCCGCGTGGGTGAAGAAGGTCTTCGGATTGTAAAGCC…
sp-209	NR_132706	GCF_014201825.1		AGTCGCACGGTCAGCAATGGCAGTGGCGGACGGGTGAGTAACACGTAGGAATCTATCCTGGGGTGGGGGACAACAGCGGGAAACTGCTGCTAATACCGCATGATACCTGAGGGTCAAAGGCGCGAGTCGCCTTGGGAGGAGCCTGCGTCTGATTAGCTAGTTGGTGGGGTAAAGGCCTACCAAGGCGACGATCAGTAGCTGGTCTGAGAGGATGATCAGCCACATTGGGACTGAGACACGGCCCAAACTCCTACGGGAGGCAGCAGTGGGGAATATTGGACAATGGGGGCAACCCTGATCCAGCAATGCCGCGTGTGTGAAGAAGGTCTTCGGATTGTAAAGCACTTTTGGCAGGGACGATGATGACGGTACCTGCAGAATAAGCCCCGGCTAACTTCG…
sp-210	NR_025852	GCF_000687875.1		AACGAACGCTGGCGGCATGCTTAACACATGCAAGTCGCGCGGTCAGCAATGGCAGCGGCGGACGGGTGAGTAACACGTAGGAATCTATCCCAGGGTGGGGGACAACAGCGGGAAACTGCTGCTAATACCGCATGATACCTGAGGGTCAAAGGCGCGAGTCGCCTTGGGAGGAGCCTGCGTCTGATTAGCTTGTTGGTGGGGTAAAGGCCTACCAAGGCGACGATCAGTAGCTGGTCTGAGAGGATGATCAGCCACATTGGGACTGAGACACGGCCCAAACTCCTACGGGAGGCAGCAGTGGGGAATATTGGACAATGGGCGCAAGCCTGATCCAGCAATGCCGCGTGTGTGAAGAAGGTCTTCGGATTGTAAAGCACTTTTGGCAGGGACGATGATGAC…
sp-211	NR_117302	NA		GCACGGGTGAGTAACGCGTGGGAATATGCCCTTCGGTTCGGAATAACACAGGGAAACTTGTGCTAATACCGGATACGATCTACGGATGAAAGATTCATCGCCGAAGGAGTAGCCCGCGTAGGATTAGCTAGTTGGTGAGGTAATGGCTCACCAAGGCGACGATCCTTAGCTGGTCTGAGAGGATGATCAGCCACACTGGGACTGAGACACGGCCCAGACTCCTACGGGAGGCAGCAGTGGGGAATATTGGACAATGGGCGAAAGCCTGATCCAGCCATGCCGCGTGAGTGATGAAGGCCTTAGGGTTGTAAAGCTCTTTCGCCAGGGAAGATAATGACGGTACCTGGAAAAGAAGCCTCGGCTAACTCCGTGCCAGCAGCCGCGGTAAGACGGAGGAGG…
sp-212	NR_152005	GCF_029318635.1		TGCAGTCGAACGATAACCTGCCTTCGGGCAGGGGACAGTGGCGCACGGGTGAGTAACGCGTGGGAACCTGCCCTAGAGTGAGGAATAACCATTGGAAACGATGGCTAATACCGCATAATCCCTGAGGGGGAAAGGCTTCGGCCGCTCTTGGATGGTCCCGCGTCTGATTAGCTAGTTGGTAGGGTAATGGCCTACCAAGGCGACGATCAGTAGCTGGTCTGAGAGGATGATCAGCCACACTGGGACTGAGACACGGCCCAGACTCCTACGGGAGGCAGCAGTGGGGAATATTGGACAATGGGCGCAAGCCTGATCCAGCAATGCCGCGTGAGTGAAGAAGGCCTTAGGGTTGTAAAACTCTTTCGCCCGCGAAGATGATGACTGTAGCGGGTAAAGAAG…
sp-213	NA	GCF_000175235.1	ACDELDRAFT_RS21805	GAACTGTAGAGTTTGATCCTGGCTCAGATTGAACGCTGGCGGCATGCCTTACACATGCAAGTCGAACGGTAACAGGTCTTCGGATGCTGACGAGTGGCGAACGGGTGAGTAATACATCGGAACGTGCCCGATCGTGGGGGATAACGGAGCGAAAGCTTTGCTAATACCGCATACGATCTACGGATGAAAGCAGGGGACCGCAAGGCCTTGCGCGGACGGAGCGGCCGATGGCAGATTAGGTAGTTGGTGGGATAAAAGCTTACCAAGCCGACGATCTGTAGCTGGTCTGAGAGGACGACCAGCCACACTGGGACTGAGACACGGCCCAGACTCCTACGGGAGGCAGCAGTGGGGAATTTTGGACAATGGGCGCAAGCCTGATCCAGCCATGCCGCGTGC…
sp-214	NA	GCF_003345135.1	DTW89_RS07265	GAACTGTAGAGTTTGATCCTGGCTCAGATTGAACGCTGGCGGCATGCCTTACACATGCAAGTCGAACGGTAACAGGTCTTCGGATGCTGACGAGTGGCGAACGGGTGAGTAATACATCGGAACGTGCCCGATCGTGGGGGATAACGGAGCGAAAGCTTTGCTAATACCGCATACGATCTACGGATGAAAGCAGGGGACCGCAAGGCCTTGCGCGGACGGAGCGGCCGATGGCAGATTAGGTAGTTGGTGGGATAAAAGCTTACCAAGCCGACGATCTGTAGCTGGTCTGAGAGGACGACCAGCCACACTGGGACTGAGACACGGCCCAGACTCCTACGGGAGGCAGCAGTGGGGAATTTTGGACAATGGGCGAAAGCCTGATCCAGCCATGCCGCGTGC…
sp-215	NA	NA		NA
sp-216	NA	NA		NA
sp-217	NA	GCF_006716905.1	BDD18_RS00805	GAACTGTAGAGTTTGATCCTGGCTCAGATTGAACGCTGGCGGCATGCCTTACACATGCAAGTCGAACGGTAACAGGTCTTCGGATGCTGACGAGTGGCGAACGGGTGAGTAATACATCGGAACGTGCCCGATCGTGGGGGATAACGAAGCGAAAGCTTTGCTAATACCGCATAAGATCTACGGATGAAAGCAGGGGACCGCAAGGCCTTGCGCGAACGGAGCGGCCGATGGCAGATTAGGTAGTTGGTGGGATAAAAGCTTACCAAGCCGACGATCTGTAGCTGGTCTGAGAGGACGACCAGCCACACTGGGACTGAGACACGGCCCAGACTCCTACGGGAGGCAGCAGTGGGGAATTTTGGACAATGGGCGAAAGCCTGATCCAGCCATGCCGCGTGC…
sp-218	NA	GCF_000022305.1	DTPSY_RS05490	GAACTGTAGAGTTTGATCCTGGCTCAGATTGAACGCTGGCGGCATGCCTTACACATGCAAGTCGAACGGTAACAGGTCTTCGGATGCTGACGAGTGGCGAACGGGTGAGTAATACATCGGAACGTGCCCGATCGTGGGGGATAACGAGGCGAAAGCTTTGCTAATACCGCATACGATCTACGGATGAAAGCGGGGGATCTTCGGACCTCGCGCGGACGGAGCGGCCGATGGCAGATTAGGTAGTTGGTGGGATAAAAGCTTACCAAGCCGACGATCTGTAGCTGGTCTGAGAGGATGATCAGCCACACTGGGACTGAGACACGGCCCAGACTCCTACGGGAGGCAGCAGTGGGGAATTTTGGACAATGGGCGAAAGCCTGATCCAGCCATGCCGCGTGC…
sp-219	NR_074760	GCF_000013605.1		AGAGTTTGATCCTGGCTCAGATTGAACGCTGGCGGCATGCCTTACACATGCAAGTCGAACGGCAGCACGGGAGCAATCCTGGTGGCGAGTGGCGAACGGGTGAGTAATATATCGGAACGTGCCCAGTCGTGGGGGATAACGCAGCGAAAGCTGTGCTAATACCGCATACGATCTCTGGATGAAAGCGGGGGACTCGCAAGGGCCTCGCGCGATTGGAGCGGCCGATATCAGATTAGCTAGTTGGTGGGGTAAAAGCCCACCAAGGCGACGATCTGTAGCTGGTCTGAGAGGACGACCAGCCACACTGGAACTGAGACACGGTCCAGACTCCTACGGGAGGCAGCAGTGGGGAATTTTGGACAATGGGCGCAAGCCTGATCCAGCAATGCCGCGTGCAGG…
sp-220	NA	NA		NA
sp-221	L33979	NA		AGAGTTTGATCCTGGCTCAGATTGAACGCTGGCGGCATGCCTTACACATGCAAGTCGAACGGTAGAGGAGCAATCCTCGAGAGTGGCGAACGGGTGAGTAATGTATCGGAACGTGCCCAGTAGTGGGGGATAGCCCGGCGAAAGCCGGATTAATACCGCATGAGACCTGAGGGTGAAAGCGGGGGACTCGCAAGAGCCTCGCGCTACTGGAGCGGCCGATATCAGATTAGGTAGTTGGTGGGGTAAAAGCCTACCAAGCCTGCGATCTGTAGCTGGTCTGAGAGGACGACCAGCCACACTGGGACTGAGACACGGCC
sp-222	NR_025916	GCF_030705305.1		AGAGTTTGATCATGGCTCAGATTGAACGCTGGCGGCATGCCTTACACATGCAAGTCGAACGGTAGAGGAGCAATCCTCGAGAGTGGCGAACGGGTGAGTAATGCATCGGAACGTGCCCAGTCGTGGGGGATAACTACTCGAAAGAGTGGCTAATACCGCATACGACCTGAGGGTGAAAGCGGGGGACTCGCAAGAGCCTCGCGCGATTGGAGCGGCCGATGTCAGATTAGGTAGTTGGTGGGGTAAAAGCTCACCAAGCCGACGATCTGTAGCTGGTCTGAGAGGACGACCAGCCACACTGGGACTGAGACACGGCCCAGACTCCTACGGGAGGCAGCAGTGGGGAATTTTGGACAATGGGCGAAAGCCTGATCCAGCCATGCCGCGTGCGGGAAGAAG…
sp-223	NR_026333	GCF_004216565.1		CAGAGTTTGATCCTGGCTCAGATTGAACGCTGGCGGCATGCTTTACACATGCAAGTCGAACGGTAGAGGGGCAACCCCTGAGAGTGGCGAACGGGTGAGTAATGCATCGGAACGTGCCCAGTAGTGGGGGATAGCCCGGCGAAAGCCGGATTAATACCGCATGAGACCTGAGGGTGAAAGCGGGGGACTCGCAAGAGCCTCGCGCTACTGGAGCGGCCGATGTCAGATTAGCTAGTTGGTGGGGTAAAGGCCTACCAAGGCGACGATCTGTAGCTGGTCTGAGAGGACGACCAGCCACACTGGGACTGAGACACGGCCCAGACTCCTACGGGAGGCAGCAGTGGGGAATTTTGGACAATGGGCGCAAGCCTGATCCAGCCATGCCGCGTGCGGGAAGAA…
sp-224	NA	GCF_000262525.1	LEPOCDRAFT_RS00415	AAACTGAAGAGTTTGATCCTGGCTCAGATTGAACGCTGGCGGCATGCCTTACACATGCAAGTCGAACGGTAGAGGGGCAACCCTTGAGAGTGGCGAACGGGTGAGTAATGTATCGGAACGTGCCCAGTCGTGGGGGATAACGTAGCGAAAGCTACGCTAATACCGCATGTGATCTGTGGATGAAAGCGGGGGACTCGCAAGGGCCTCGCGCGATTGGAGCGGCCGATATCAGATTAGCTTGTTGGTGGGGTAAAAGCCTACCAAGGCGACGATCTGTAGCTGGTCTGAGAGGACGACCAGCCACACTGGGACTGAGACACGGCCCAGACTCCTACGGGAGGCAGCAGTGGGGAATTTTGGACAATGGACGAAAGTCTGATCCAGCCATGCCGCGTGCAG…
sp-225	NR_122100	GCF_040545355.1		TGCCTTACACATGCAAGTCGAACGGTAGAGGGGCAACCCTTGAGAGTGGCGAACGGGTGAGTAATACATCGGAACGTGCCCAGTCGTGGGGGATAACGTAGCGAAAGCTACGCTAATACCGCATACGACCTGAGGGTGAAAGCGGGGGATCGCAAGACCTCGCGCGATTGGAGCGGCCGATGGCAGATTAGGTAGTTGGTGGGGTAAAGGCCTACCAAGCCTGCGATCTGTAGCTGGTCTGAGAGGACGACCAGCCACACTGGGACTGAGACACGGCCCAGACTCCTACGGGAGGCAGCAGTGGGGAATTTTGGACAATGGGCGCAAGCCTGATCCAGCCATACCGCGTGCGGGAAGAAGGCCTTCGGGTTGTAAACCGCTTTTGTCAGGGAAGAAATC…
sp-226	NR_041386	NA		ATTGAACGCTAGCGGCATGCCTTACACATGCAAGTCGAACGGCAGCACGGGGGCAACCCTGGTGGCGAGTGGCGAACGGGTGAGTAATGCATCGGAACGTGCCCATCGATGGGGGATAACTGCGCGAAAGCGTTGCTAATACCGCATACGACCTACGGGTGAAAGCAGGGGACCGCAAGGCCTTGCGTCGATGGAGCGGCCGATGCCGGATTAGCTAGTTGGTGAGGTAAAGGCTCACCAAGGCAACGATCCGTAGCTGGTCTGAGAGGACGACCAGCCACACTGGGACTGAGACACGGCCCAGACTCCTACGGGAGGCAGCAGTGGGGAATCTTGGACAATGGGCGAAAGCCTGATCCAGCAATGCCGCGTGTGGGAAGAGGGCCTTCGGGTTGTAAA…
sp-227	JN885793	GCF_000377645.1		ACGGCAGCGCGGGGGCAACCCTGGCGGCGAGTGGCGAACGGGTGAGTAATGCATCGGAACGTGCCCAACGATGGGGGATAACTGCGCGAAAGCGTTGCTAATACCGCATACGACCTACGGGTGAAAGCAGGGGACCGCAAGGCCTTGCGTCGATGGAGCGGCCGATGTCGGATTAGCTAGTTGGTGAGGTAAAGGCTCACCAAGGCGACGATCCGTAGCTGGTCTGAGAGGACGACCAGCCACACTGGGACTGAGACACGGCCCAGACTCCTACGGGAGGCAGCAGTGGGGAATCTTGGACAATGGGCGCAAGCCTGATCCAGCAATGCCGCGTGTGGGAAGAAGGCCTTCGGGTTGTAAACCACTTTTGGCAGGAAAGAAATCGTCCGTGCTAATACC…
sp-228	JN885795	GCF_000733775.1		TGCAAGTCGAACGGCAGCACGGGGGCAACCCTGGTGGCGAGTGGCGAACGGGTGAGTAATGCATCGGAACGTGCCCAACGATGGGGGATAACTGCGCGAAAGCGTTGCTAATACCGCATACGACCTACGGGTGAAAGCAGGGGACCGCAAGGCCTTGCGTCGATGGAGCGGCCGATGTCGGATTAGCTAGTTGGTGAGGTAAAGGCTCACCAAGGCGACGATCCGTAGCTGGTCTGAGAGGACGACCAGCCACACTGGGACTGAGACACGGCCCAGACTCCTACGGGAGGCAGCAGTGGGGAATCTTGGACAATGGGGGCAACCCTGATCCAGCAATGCCGCGTGTGGGAAGAAGGCCTTCGGGTTGTAAACCACTTTTGGCAGGGAAGAAATGGCCTG…
sp-229	NR_178315	NA		ATCATGGCTCAGATTGAACGCTTGGCGGAATGCTTTACACATGCAAGTCGAACGGGTTTTGGAGCTTGCTCCAAAGCTAGTGGCGAACGGGTGAGTAATACGTCGGAACGTGTCCCGTAGTGGGGGATAACGCACCGAAAGGTGTGCTAATACCGCATATGCCCCGAGGGGGAAAGCAGGGGATCGAAAGACCTTGTGCTATGGGAGCGGCCGACGTCGGATTAGCTAGTTGGTGGGGTAAAGGCCCACCAAGGCGACGATCCGTAGCTGGTCTGAGAGGATGATCAGCCACACTGGAACTGAGACACGGTCCAGACTCCTACGGGAGGCAGCAGTGGGGAATTTTGGACAATGGGCGAAAGCCTGATCCAGCCATTCCGCGTGAGTGAAGAAGGCCTT…
sp-230	NR_117782	GCF_000735045.1		AGAGTTTGATCATGGCTCAGATTGAACGCTGGCGGCATGCTTTACACATGCAAGTCGAACGGCAGCACGGGGGCAACCCTGGTGGCGAGTGGCGAACGGGTGAGTAATGCATCGGAACGTATCCTTGAGTGGGGGATAACGCAGCGAAAGTTGTGCTAATACCGCATAAGCTCTGAGGAGGAAAGCGGGGGACCGAAAGGCCTCGCGCTGAAGGAGCGGCCGATGTCCGATTAGCTAGTTGGTGAGGTAAAGGCTTACCAAGGCGACGATCGGTAGCTGGTCTGAGAGGATGATCAGCCACACTGGGACTGAGACACGGCCCAGACTCCTACGGGAGGCAGCAGTGGGGAATTTTGGACAATGGGGGAAACCCTGATCCAGCCATGCCGCGTGAGTGAA…
sp-231	AF503539	NA		AGATTGAACGCTGGCGGCATGCCTTACACATGCAAGTCGAACGGCAGCACGGGTGCTTGCACCTGGTGGCGAGTGGCGAACGGGTGAGTAATACATCGGAACGTGCCCAGGAGTGGGGGATAACGTAGCGAAAGTTACGCTAATACCGCATATTCTCTGAGGAGGAAAGCGGGGGACCTTCGGGCCTCGCGCTCTTGGAGCGGCCGATGTCGGATTAGCTAGTTGGTGAGGTAAGAGCTCACCAAGGCGACGATCCGTAGCAGGTCTGAGAGGATGATCTGCCACACTGGGACTGAGACACGGCCCAGACTCCTACGGGAGGCAGCAGTGGGGAATTTTGGACAATGGGGGCAACCCTGATCCAGCCATGCCGCGTGAGTGAAGAAGGCCTTCGGGTTG…
sp-232	NR_114954	GCF_001953795.1		TTTACACATGCAAGTCGAACGGTAACAGGGTGCTTGCACCGCTGACGAGTGGCGAACGGGTGAGTAATGCGTCGGAATGTACCGTGTAATGGGGGATAGCTCGGCGAAAGCCGGATTAATACCGCATACGCCCTGAGGGGGAAAGCGGGGGATCGAAAGACCTCGCGTTATACGAGCAGCCGACGTCTGATTAGCTAGTTGGTGAGGTAAGAGCTCACCAAGGCGACGATCAGTAGCGGGTCTGAGAGGATGATCCGCCACACTGGGACTGAGACACGGCCCAGACTCCTACGGGAGGCAGCAGTGGGGAATTTTGGACAATGGGGGCAACCCTGATCCAGCCATGCCGCGTGTCTGAAGAAGGCCTTCGGGTTGTAAAGGACTTTTGTCAGGGAGGAA…
sp-233	AY609199	GCF_000174355.1		TTTGATCCTNGCTCAGATTGAACGCTGGCGGCATGCTTTACACATGCAAGTCGAACGGTAACAGGGGCTTCGGCCCGCTGACGAGTGGCGAACGGGTGAGTAATGCGTCGGAACGCACCGAGTAATGGGGGATAACGCAGCGAAAGCTGTGCTAATACCGCATACGCTCCGAGGAGGAAAGCAGGGGATCGTAAGACCTTGCGTTATTCGAGCGGCCGACGTCTGATTAGCTAGTTGGTGGGGTAAAGGCCCACCAAGGCGACGATCAGTAGCGGGTCTGAGAGGATGATCCGCCACACTGGGACTGAGACACGGCCCAGACTCCTACGGGAGGCAGCAGTGGGGAATTTTGGACAATGGGCGCAAGCCTGATCCAGCCATGCCGCGTGTCTGAAGAAG…
sp-234	NA	GCA_020621985.1	fig|2919508.4.rna.4	TGAACTGAAGAGTTTGATCCTGGCTCAGATTGAACGCTGGCGGCATGCTTTACACATGCAAGTCGAACGGCAGCACGGGGGCAACCCTGGTGGCGAGTGGCGAACGGGTGAGTAATATATCGGAACATGTCCGGAAGTGGGGGATAACGTACCGAAAGGTACGCTAATACCGCATATGCCCTGAGGGGGAAAGGGGGGGATCGCAAGACCTCTCGCTTTCGGAGTGGCCGATATCGGATTAGCTAGTTGGTGAGGTAAAGGCTCACCAAGGCGACGATCCGTAGCTGGTCTGAGAGGACGACCAGCCACACTGGAACTGAGACACGGTCCAGACTCCTACGGGAGGCAGCAGTGGGGAATTTTGGACAATGGGCGCAAGCCTGATCCAGCCATGCCGCG…
sp-235	NA	GCA_019449635.1	unpredicted	NA
sp-236	NR_179187	GCF_018324385.1		ATTGAACGCTGGCGGCATGCTTTACACATGCAAGTCGAACGGCAGCACGGGTGCTTGCACCTGGTGGCGAGTGGCGAACGGGTGAGTAATATATCGGAACATGTCCGGAAGTGGGGGATAACGTAGCGAAAGTTACGCTAATACCGCATATGCCCTGAGGGGGAAAGGGGGGGATCGTAAGACCTCTCGCTTTCGGAGTGGCCGATATCGGATTAGCTAGTTGGTGAGGTAAAAGCTCACCAAGGCGACGATCCGTAGCGGGTCTGAGAGGATGATCCGCCACACTGGGACTGAGACACGGCCCAGACTCCTACGGGAGGCAGCAGTGGGGAATTTTGGACAATGGGCGCAAGCCTGATCCAGCCATGCCGCGTGAGTGAAGAAGGCCTTCGGGTTGTA…
sp-237	NA	GCA_019449655.1	fig|2919506.3.rna.32	TGAACTGAAGAGTTTGATCCTGGCTCAGATTGAACGCTGGCGGCATGCTTTACACATGCAAGTCGAACGGCAGCACGGGGGCAACCCTGGTGGCGAGTGGCGAACGGGTGAGTAATATATCGGAACATATCCGGAAGTGGGGGATAACGTAGCGAAAGTTACGCTAATACCGCATATGCCCTGAGGGGGAAAGGGGGGGATCGCAAGACCTCTCGCTTTCGGAGTGGCCGATATCGGATTAGCTAGTTGGTGAGGTAAAGGCTCACCAAGGCGACGATCCGTAGCTGGTCTGAGAGGACGACCAGCCACACTGGGACTGAGACACGGCCCAGACTCCTACGGGAGGCAGCAGTGGGGAATTTTGGACAATGGGCGCAAGCCTGATCCAGCCATGCCGCG…
sp-238	NR_114334	GCF_000974685.2		GTTTGATCCTGGCTCAGATTGAACGCTGGCGGCATGCTTTACACATGCAAGTCGAACGGATTTTGGAGCTTGCTCCAGAGTTAGTGGCGAACGGGTGAGTAATATATCGGAACGTACCCGGCAATGGGGGATAACGTAGCGAAAGTTACGCTAATACCGCATATGCCCTGAGGGGGAAAGCAGGGGACCAGTAATGGCCTTGCGTTGTCGGAGCGGCCGATATCGGATTAGCTAGTTGGTGAGGTAAAGGCTCACCAAGGCGACGATCCGTAGCAGGTCTGAGAGGATGATCTGCCACACTGGGACTGAGACACGGCCCAGACTCCTACGGGAGGCAGCAGTGGGGAATTTTGGACAATGGGCGAAAGCCTGATCCAGCCATGCCGCGTGAGTGAAGAA…
sp-239	NR_074658	GCF_000145255.1		AGAGTTTGATCCTGGCTCAGATTGAACGCTGGCGGTATGCTTTACACATGCAAGTCGAACGGATTAAAGAGCTTGCTCTTTAGTTAGTGGCGAACGGGTGAGTAATATATCGGAACATATCCGGAAGTGGGGGATAACGTAGCGAAAGTTACGCTAATACCGCATATGCCCTGAGGGGGAAAGGGGGGGATCGCAAGACCTCTCGCTTTCGGAGTGGCCGATATCGGATTAGCTAGTAGGTGAGGTAAAGGCTCACCTAGGCGACGATCCGTAGCTGGTCTGAGAGGACGACCAGCCACACTGGAACTGAGACACGGTCCAGACTCCTACGGGAGGCAGCAGTGGGGAATTTTGGACAATGGGCGAAAGCCTGATCCAGCCATACCGCGTGAGTGAAGA…
sp-240	L07897	NA		ATTGAACGCTGGCGGTATGCTTTACACATGCAAGTCGAACGGATTAAAGAGCTTGCTCTTTAGTTAGTGGCGAACGGGTGAGTAATATATCGGAACATATCCGGAAGTGGGGGATAACGTAGCGAAAGTTACGCTAATACCGCATATGCCCTGAGGGGGAAAGGGGGGGATCGCAAGACCTCTCGCTTTCGGAGTGGCCGATACCGGATTAGCTTGTTGGTGAGGTAAAGGCTCACCAAGGCGACGATCCGTAGCTGGTCTGAGAGGACGACCAGCCACACTGGAACTGAGACACGGTCCAGACTCCTACGGGAGGCAGCAGTGGGGAATTTTGGACAATGGGCGAAAGCCTGATCCAGCCATACCGCGTGAGTGAAGAAGGCCTTCGGGTTGTAAAGC…
sp-241	NR_179387	GCF_021654335.1		TGAAGAGTTTGATCCTGGCTCAGATTGAACGCTGGCGGCATGCTTTACACATGCAAGTCGAACGGCAGCACGGGTGCTTGCACCTGGTGGCGAGTGGCGAACGGGTGAGTAATGTATCGGAACATGTCCGGAAGTGGGGGATAACGTAGCGAAAGTTACGCTAATACCGCATATGCCCTGAGGGGGAAAGGTGGGGATCGCAAGACCTATCGCTTTCGGAGTGGCCGATATCAGATTAGCTAGTTGGTGAGGTAAAGGCTCACCAAGGCGACGATCTGTAGCTGGTCTGAGAGGACGACCAGCCACACTGGGACTGAGACACGGCCCAGACTCCTACGGGAGGCAGCAGTGGGGAATTTTGGACAATGGGGGCAACCCTGATCCAGCCATGCCGCGTGA…
sp-242	NA	GCF_902459525.1	QOY30_RS01390	GAACTGAAGAGTTTGATCCTGGCTCAGATTGAACGCTGGCGGCATGCTTTACACATGCAAGTCGAACGGCAGCACGGGGGCAACCCTGGTGGCGAGTGGCGAACGGGTGAGTAATGTATCGGAACATGTCCGGAAGTGGGGGATAACGTAGCGAAAGTTACGCTAATACCGCATATGCCCTGAGGGGGAAAGGAGGGGATCGTAAGACCTTTCGCTTTCGGAGTGGCCGATATCAGATTAGCTAGTTGGTGAGGTAAAGGCTCACCAAGGCGACGATCTGTAGCTGGTCTGAGAGGACGACCAGCCACACTGGGACTGAGACACGGCCCAGACTCCTACGGGAGGCAGCAGTGGGGAATTTTGGACAATGGGGGCAACCCTGATCCAGCCATGCCGCGT…
sp-243	NR_074731	GCF_000025705.1		AGAGTTTGATCCTGGCTCAGATTGAACGCTGGCGGCATGCTTTACACATGCAAGTCGAACGGCAGCACGGGTGCTTGCACCTGGTGGCGAGTGGCGAACGGGTGAGTAATGTATCGGAACATGTCCGGAAGTGGGGGATAACGTAGCGAAAGTTACGCTAATACCGCATATGCCCTGAGGGGGAAAGGTGGGGATCGCAAGACCTATCGCTTTCGGAGTGGCCGATATCAGATTAGCTAGTTGGTGAGGTAAAGGCTCACCAAGGCGACGATCTGTAGCTGGTCTGAGAGGACGACCAGCCACACTGGGACTGAGACACGGCCCAGACTCCTACGGGAGGCAGCAGTGGGGAATTTTGGACAATGGGCGCAAGCCTGATCCAGCCATGCCGCGTGAGTG…
sp-244	DQ386858	NA		GCTCAGATTGAACGCTGGCGGCATGCTTTACACATGCAAGTCGAACGGCAGCACGGGTGCTTGCACCTGGTGGCGAGTGGCGAACGGGTGAGTAATATATCGGAACGTACCCGGAAGTGGGGGATAGCTCGGCGAAAGCCGGATTAATACCGCATATGCCCTGAGGGGGAAAGTGGGGGACCGCAAGGCCTCACGCTTTCGGAGCGGCCGATATCGGATTAGCTAGTTGGTGGGGTAAAGGCTCACCAAGGCGACGATCCGTAGCTGGTCTGAGAGGACGACCAGCCACACTGGGACTGAGACACGGCCCAGACTCCTACGGGAGGCAGCAGTGGGGAATTTTGGACAATGGGGGCAACCCTGATCCAGCCATGCCGCGTGAGTGAAGAAGGCCTTCGG…
sp-245	EF219370	GCF_907163265.1		GTTTGATCCTGGCTCAGATTGAACGCTGGCGGAATGCTTTACACATGCAAGTCGAGCGGCAGCGCGGGGCAACCTGGCGGCGAGCGGCGAACGGGTGAGTAATACATCGGAACGTACCCAATCGTGGGGGATAACACATCGAAAGATGTGCTAATACCGCATAAGTCCTGAGGGAGAAAGCGGGGGATCGCAAGACCTCGCGCGGATGGAGCGGCCGATGGCGGATTAGCTAGTTGGTGGGGTAAAGGCCTACCAAGGCGACGATCCGTAGCTGGTCTGAGAGGACGACCAGCCACACTGGAACTGAGACACGGTCCAGACTCCTACGGGAGGCAGCAGTGGGGAATTTTGGACAATGGGCGCAAGCCTGATCCAGCCATTCCGCGTGAGTGAAGAAGG…
sp-246	NA	GCF_000376425.1	B059_RS0106815	GAACTGAAGAGTTTGATCCTGGCTCAGATTGAACGCTGGCGGAATGCTTTACACATGCAAGTCGAACGGCAGCACGGGTGCTTGCACCTGGTGGCGAGTGGCGAACGGGTGAGTAATGCGTCGGAACGTACCGAGTAATGGGGGATAACGCGGCGAAAGTCGCGCTAATACCGCATACGCCCTGAGGGGGAAAGTGGGGGATCGCAAGACCTCACGTTATTCGAGCGGCCGACGTCTGATTAGCTAGTTGGTGGGGTAATGGCTCACCAAGGCGACGATCAGTAGCGGGTCTGAGAGGATGATCCGTCACACTGGGACTGAGACACGGCCCAGACTCCTACGGGAGGCAGCAGTGGGGAATTTTGGACAATGGGCGAAAGCCTGATCCAGCCATTCCGC…
sp-247	NR_026464	NA		AGAGTTTGATNNTGGCTCAGATTGAACGCTGGCGGCATGCCTTACACATGCAAGTCGAACGGCAGCACGGGAGCAATCCTGGTGGCGAGTGGCGAACGGGTGAGTAATATATCGGAACGTACCTTTCAGTGGGGGATAACGTAGCGAAAGTTACGCTAATACCGCATATTCTGTGAGCAGGAAAGCAGGGGATCGCAAGACCTTGCGCTGATTGAGCGGCCGATATCAGATTAGCTAGTTGGTGAGGTAAAGGCTCACCAAGGCGACGATCTGTAGCGGGTCTGAGAGGATGATCCGCCACACTGGAACTGAGACACGTTCCAGACTCCTACGGGAGGCAGCAGTGGGGAATTTTGGACAATGGGGGCAACCCTGATCCAGCCATGCCGCGTGAGTGAA…
sp-248	NR_074103	GCF_000236665.1		AGAGTTTGATCCTGGCTCAGATTGAACGCTGGCGGCATGCCTTACACATGCAAGTCGAACGGCAGCACGGGAGCTTGCTCCTGGTGGCGAGTGGCGAACGGGTGAGTAATACATCGGAACGTACCCAGGAGTGGGGGATAACGTAGCGAAAGTTACGCTAATACCGCATATTCTGTGAGCAGGAAAGCGGGGGATCGCAAGACCTCGCGCTCTTGGAGCGGCCGATGTCGGATTAGCTAGTTGGTGAGGTAAAAGCTCACCAAGGCGACGATCCGTAGCAGGTCTGAGAGGATGATCTGCCACACTGGGACTGAGACACGGCCCAGACTCCTACGGGAGGCAGCAGTGGGGAATTTTGGACAATGGGGGCAACCCTGATCCAGCCATGCCGCGTGAGTG…
sp-249	NR_074930	GCF_000186885.1		AGAGTTTGATCCTGGCTCAGAACGAACGCTGGCGGCGTGCTTAACACATGCAAGTCGAACGCGAAAGGGACTTCGGTCCTGAGTAAAGTGGCGCACGGGTGAGTAACGCGTAGATAACCTGTCTTCATGTCTGGAATAATACGCCGAAAGGGGTACTAATACCGGATATTCTTGCTTTTCATAAGTTATGCAAGCAAAGGTGGCCTCTGCATATGCTACTGCATGAAGAGGGGTCTGCGTACCATTAGCTAGTAGGTGGGGTAATGGCCTACCTAGGCGACGATGGTTAGCGGGTCTGAGAGGATGATCCGCCACACTGGCACTGGAACACGGGCCAGACTCCTACGGGAGGCAGCAGTGAGGAATATTGCGCAATGGGGGAAACCCTGACGCAGCGAC…
sp-250	AY770382	GCF_000226255.1		TATTCTAGAGTTTGATCATGGCTCAGATTGAACGCTGGCGGCGTGCCTAACACATGCAAGTCGTGCGTGAAAGGGCTTCGGCCTGAGTAAAGCGGCGCACGGGTGAGTAACGCGTGGATGATCTGCCCATGAGTTGGGAATAACGGCTGGAAACGGTCGCTAATACCGAATACGCTCCGATTTCACAGTTCGGGGGAAAGGTGGCCTCTGCTTGCAAGCTACCGCTCATGGATGAGTCCGCGTCCCATTAGCTAGTTGGCGGGGTAATGGCCCACCAAGGCGACGATGGGTAGCCGACCTGAGAGGGTGATCGGCCACACTGGGACTGGAACACGGCCCAGACTCCTACGGGAGGCAGCAGTGGGGAATATTGCGCAATGGGCGAAAGCCTGACGCAGC…
sp-251	NR_043581	GCF_900101105.1		GAGTTTGATCCTGGCTCAGATTGAACGCTGGTGGCGTGCTTAACACATGCAAGTCGAGCGAGAACGGTTTCTTCGGAAACTTAGTAGAGCGGCGCACGGGTGAGTAACGCGTGGATGATCTACCTTTGAGATTGGGATAACAGTTGGAAACGGCTGCTAATACCAGATACGCTTCATATTTAACTTTATGAGGGAAAGATGGCCTCTGCTTGCAAGCTATCGCTCGGAGATGAGTCCGCGTTTCATTAGCTAGTTGGTAAGGTAATGGCTTACCAAGGCGACGATGAATAGCTGGTCTGAGAGGATGACCAGCCACACTGGGACTGGAACACGGCCCAGACTCCTACGGGAGGCAGCAGTGGGGAATATTGCGCAATGGGGGAAACCCTGACGCAGCGA…
sp-252	NR_043580	GCF_000711735.1		GAGTTTGATCCTGGCTCAGATTGAACGCTGGTGGCGTGCTTAACACATGCAAGTCGAGCGAGAACGGTTTCTTCGGAAGCTTAGTAGAGCGGCGCACGGGTGAGTAACGCGTGGATGATCTACCTTGAAGATTGGGATAACAGCTGGAAACGACTGCTAATACCAAATACGATTCATATTTAACTTTATGAGTGAAAGATGGCCTCTGCTTGCAAGCTATCGCTTTGAGATGAGTCCGCGTTTCATTAGCTAGTTGGTAAGGTAATGGCTTACCAAGGCGACGATGAATAGCTGGTCTGAGAGGATGACCAGCCACACTGGGACTGGAACACGGCCCAGACTCCTACGGGAGGCAGCAGTGGGGAATATTGCGCAATGGGGGAAACCCTGACGCAGCGA…
sp-253	NR_181772	GCF_018919395.1		CATGCAAGTCGAACGGGATTCAGAGCTTGCTCTGATGAGAGTGGCGCACGGGTGAGTAACGCGTGGATAACCTGCCCTGGTATCTGGAATAACATCTCGAAAGGGGTGCTAATACCGGATAAGCCTACGGAGCCTTCGGTCTCTGCAGGAAAAGGTGGCCTCTATTTATAAGCTACCGTATCAGGATGGGTCCGCGTACCATTAGCTAGTTGGTGGGGTAATGGCCCACCAAGGCGACGATGGTTAGCTGGTCTGAGAGGATGATCAGCCACACTGGAACTGAGACACGGTCCAGACTCCTACGGGAGGCAGCAGTGGGGAATTTTGCGCAATGGGGGAAACCCTGACGCAGCAACGCCGCGTGAGTGATGAAGGCTTTCGGGTCGTAAAGCTCTGTCA…
sp-254	NR_181773	GCF_018919385.1		CATGCAAGTCGAACGGGATCCAGAGCTTGCTCTGGTGAGAGTGGCGCACGGGTGAGTAACGCGTGGATAACCTGCCCTGGTATCTGGAATAACATCTCGAAAGGGGTGCTAATACCGGATAAGCCTACGGAGCCTTCGGTCTCTGCAGGAAAAGGTGGCCTCTATTTATAAGCTACCGTATCAGGATGGGTCCGCGTACCATTAGCTAGTTGGTGGGGTAATGGCCCACCAAGGCGACGATGGTTAGCTGGTCTGAGAGGATGATCAGCCACACTGGAACTGAGACACGGTCCAGACTCCTACGGGAGGCAGCAGTGGGGAATTTTGCGCAATGGGGGAAACCCTGACGCAGCAACGCCGCGTGAGTGATGAAGGCTTTCGGGTCGTAAAGCTCTGTCA…
sp-255	NR_165024	GCF_004917075.1		CATGCAAGTCGAACGGGATTCAGAGCTTGCTCTGATGAGAGTGGCGCACGGGTGAGTAACGCGTGGATAACCTGCCCTGGTATCTGGAATAACATCTCGAAAGGGGTGCTAATACCGGATAAGCCCACGGGGTCTTCGGACTCTGCGGGAAAAGGTGGCCTCTGAATATGCTACCGTATCAGGATGGGTCCGCGTACCATTAGCTAGTTGGTAGGGTAATGGCCTACCAAGGCTACGATGGTTAGCTGGTCTGAGAGGATGATCAGCCACACTGGAACTGAGACACGGTCCAGACTCCTACGGGAGGCAGCAGTGGGGAATTTTGCGCAATGGGGGAAACCCTGACGCAGCAACGCCGCGTGAGTGATGAAGGCTTTCGGGTCGTAAAGCTCTGTCAGT…
sp-256	NR_165025	GCF_004917065.1		CATGCAAGTCGAACGGGATCCAGAGCTTGCTCTGGTGAGAGTGGCGCACGGGTGAGTAACGCGTGGATAACCTGCCCTGGTATCTGGAATAACATCTCGAAAGGGGTGCTAATACCGGATAAGCCCACGGGGTCTTCGGACTCTGCGGGAAAAGGTGGCCTCTGAATATGCTACCGTATCAGGATGGGTCCGCGTACCATTAGCTAGTTGGTAGGGTAATGGCCTACCAAGGCTACGATGGTTAGCTGGTCTGAGAGGATGATCAGCCACACTGGAACTGAGACACGGTCCAGACTCCTACGGGAGGCAGCAGTGGGGAATTTTGCGCAATGGGGGAAACCCTGACGCAGCAACGCCGCGTGAGTGATGAAGGCTTTCGGGTCGTAAAGCTCTGTCAGT…
sp-257	NR_165023	GCF_004117875.1		CATGCAAGTCGAACGGGATCCAGAGCTTGCTCTGGTGAGAGTGGCGCACGGGTGAGTAACGCGTGGATAACCTGCCCTGGTATCTGGAATAACATCTCGAAAGGGGTGCTAATACCGGATAAGCCCACGGGGTCTTCGGACTCTGCGGGAAAAGGTGGCCTCTGAATATGCTACCGTATCAGGATGGGTCCGCGTACCATTAGCTAGTTGGTAGGGTAATGGCCTACCAAGGCTACGATGGTTAGCTGGTCTGAGAGGATGATCAGCCACACTGGAACTGAGACACGGTCCAGACTCCTACGGGAGGCAGCAGTGGGGAATTTTGCGCAATGGGGGAAACCCTGACGCAGCAACGCCGCGTGAGTGATGAAGGCTTTCGGGTCGTAAAGCTCTGTCAGT…
sp-258	MH915556	GCF_004791675.1		CATGCAAGTCGAACGGGATCCAGAGCTTGCTCTGGTGAGAGTGGCGCACGGGTGAGTAACGCGTGGATAACCTGCCCTGGTATCTGGAATAACATCTCGAAAGGGGTGCTAATACCGGATAAGCCTACGGAGCCTTCGGTCTCTGCAGGAAAAGGTGGCCTCTATTTATAAGCTACCGTATCAGGATGGGTCCGCGTACCATTAGCTAGTTGGTAGGGTAATGGCCTACCAAGGCTACGATGGTTAGCTGGTCTGAGAGGATGATCAGCCACACTGGAACTGAGACACGGTCCAGACTCCTACGGGAGGCAGCAGTGGGGAATTTTGCGCAATGGGGGAAACCCTGACGCAGCAACGCCGCGTGAGTGATGAAGGCTTTCGGGTCGTAAAGCTCTGTCA…
sp-259	NR_074916	GCF_000022265.1		AGAGTTTGATCCTGGCTCAGAACGAACGCTGGCGGCGTGCTTAACACATGCAAGTCGAACGGAATTAGGGGCTTGCTCCTAATTTAGTGGCGCACGGGTGAGTAACGCGTGGATAACCTACCCTGGTATCTGGGATAACATCTCGAAAGGGGTGCTAATACCGGATAAGCCCACGGGAACTTTGGTTCTTGCGGGAAAAGGTGGCCTCTATTTATAAGCTACTGTATCAGGATGGGTCCGCGTACCATTAGCTAGTTGGTAGTGTAATGGACTACCAAGGCTACGATGGTTAGCTGGTCTGAGAGGATGATCAGCCACACTGGAACTGAGACACGGTCCAGACTCCTACGGGAGGCAGCAGTGGGGAATTTTGCGCAATGGGGGAAACCCTGACGCAGC…
sp-260	NR_116428	GCF_001311985.1		GTGCTTAACACATGCAAGTCGAACGGAATTAGGGGCTTGCTCCTAATTTAGTGGCGCACGGGTGAGTAACGCGTGGATAACCTACCCTGGTATCTGGGATAACATCTCGAAAGGGGTGCTAATACCGGATAAGCCCACGGGAACTTTGGTTCTTGCGGGAAAAGGTGGCCTCTATTTATAAGCTACTGTATCAGGATGGGTCCGCGTACCATTAGCTAGTTGGTAGTGTAATGGACTACCAAGGCTACGATGGTTAGCTGGTCTGAGAGGATGATCAGCCACACTGGAACTGAGACACGGTCCAGACTCCTACGGGAGGCAGCAGTGGGGAATTTTGCGCAATGGGGGAAACCCTGACGCAGCAACGCCGCGTGAGTGATGAAGGCCTTCGGGTCGTAA…
sp-261	NR_074940	GCF_000016745.1		AGAGTTTGATCCTGGCTCAGAACGAACGCTGGCGGCGTGCTTAACACATGCAAGTCGAACGAGAATCGGAGCTTGCTCCGAGGATAGTGGCGCACGGGTGAGTAACGCGTGGATAACCTGCCCTGGTATCTGGGATAACATCTCGAAAGGGGTGCTAATACCGGATAAGCCCACGGGAACTTTGGTTCTTGCGGGAAAAGGTGGCCTCTGAATATGCTACTGTATCAGGATGGGTCCGCGTACCATTAGCTAGTTGGTGGTGTAATGGACCACCAAGGCGACGATGGTTAGCTGGTCTGAGAGGATGATCAGCCACACTGGAACTGAGACACGGTCCAGACTCCTACGGGAGGCAGCAGTGGGGAATTTTGCGCAATGGGGGAAACCCTGACGCAGCAA…
sp-262	NR_118216	GCF_000526155.1		AGAGTTTGATCCTGGCTCAGAACGAACGCTGGCGGCGTGCCTAACACATGCAAGTCGAGCGCGAAAGGTGGCCTTCGGGCCACCGAGTAGAGCGGCAGACGGGTGAGTAACACGTGGGTAACCTGCCCCTGGGTGGGGGATAACCACTCGAAAGGGTGGCTAATACCGCATGGGGCCCGACTTCTGCGGGAGTTGGGTCAAAGGCCCTTCGGGGTCGCCCGGGGAGGGGCCCGCGGCCGATTAGCTAGTAGGTGGGGTAAGGGCCCACCTAGGCGACGATCGGTAGCTGGTCTGAGAGGATGATCAGCCACACTGGTACTGAGACACGGACCAGACTCCTACGGGAGGCAGCAGTGGGGAATATTGCGCAATGGGGGAAACCCTGACGCAGCGACGCCG…
sp-263	NR_148581	NA		CTTCGGGCGCCGAGTAGAGCGGCAGACGGGTGAGTAACACGTGGGTAACCTGCCCCTGGGTGGGGGATAACCACTCGAAAGGGTGGCTAATACCGCATGGGGCCCAGACCTTGCGGGGTCTGGGTCAAAGGTCCTTCGGGGCCGCCCGGGGAGGGGCCCGCGGCCGATTAGCTAGTAGGTGGGGTAAGGGCCCACCTAGGCGACGATCGGTAGCTGGTCTGAGAGGATGATCAGCCACACTGGTACTGAGACACGGACCAGACTCCTACGGGAGGCAGCAGTGGGGAATATTGCGCAATGGGCGAAAGCCTGACGCAGCGACGCCGCGTGGGTGATGAAGGCCTTCGGGTCGTAAAGCCCTGTCAGGTGGGAAGAAACCTCCTCGTAAGGGGAGCTGAC…
sp-264	NR_184602	GCF_022603395.1		TGATCCTGGCTCAGAATGAACGCTGGCGGCGTGCCTAACACATGCAAGTCGAACGAGAAAGCCATGACTTCGGTTGGGCGAGTAAAGTGGCGCACGGGTGAGTAACGCGTAGATGATCTACCCTTGAGTTTGGGACAACCTTGCGAAAGCGGGGCTAATACCGGATACGACCACGCCATGGGCGTGGTGAAAGTTAGCCGCTCTGAAGAAGCTAACGCTCGGGGATGAGTCTGCGTCCTATCAGCTGGTTGGTAGGGTAACGGCCTACCAAGGCGACGACGGGTAGCTGGTCTGAGAGGATGATCAGCCACACTGGCACTGGAACACGGGCCAGACTCCTACGGGAGGCAGCAGTGAGGAATTTTGCGCAATGGGGGAAACCCTGACGCAGCAACGCCG…
sp-265	NR_102929	GCF_000265295.1		AGAGTTTGATCCTGGCTCAGAGTGAACGCTGGCGGCGTGCTTAACACATGCAAGTCGAACGGATAAAATAAGCTTGCTTATTTTGTTAGTGGCGCACGGGTGAGTAATGTATAGCTAACCTGCCCTTTAGTGGGGGACAACAGTTGGAAACGACTGCTAATACCCCATACTCCTTCTTACTATAAGGTAAGTTGGGAAAGATTTATCGCTAAAGGATGGGGCTTTATTGTATCAGCTAGTTGGTGGGGTAATGGCCTACCAAGGCTATGACGCATACCTGGTCTGAGAGGATGATCAGGCACACTGGAACTGAGACACGGTCCAGACTCCTACGGGAGGCAGCAGTGGGGAATATTGCACAATGGAGGAAACTCTGATGCAGCAACGCCGCGTGGAGGA…
sp-266	NR_114629	GCF_003333315.1		AGAGTTTGATCATGGCTCAGATTGAACGCTGGCGGCATGCTTAACACATGCAAGTCGAACGCGAAAGGGGGCAACCCCGAGTAGAGTGGCGGACGGGTGAGTAACGCGTAGGAATCTGCCCAGTAGTGGGGGATAACCCGGCGAAAGCCGGGCTAATACCGCATATGCCCTATGGGGCAAAGCAGGGGATCTTCGGACCTTGCGCTATTGGATGAGCCTGCGTCGGATTAGCTAGTTGGTAGGGTAAAGGCCTACCAAGGCGACGATCCGTAGCTGGTCTGAGAGGATGATCAGCCACACTGGGACTGAGACACGGCCCAGACTCCTACGGGAGGCAGCAGTGGGGAATATTGGACAATGGGGGAAACCCTGATCCAGCAATGCCGCGTGTGTGAAGAA…
sp-267	NA	GCF_000014805.1	AHA_RS00375	AAATTGAAGAGTTTGATCATGGCTCAGATTGAACGCTGGCGGCAGGCCTAACACATGCAAGTCGAGCGGCAGCGGGAAAGTAGCTTGCTACTTTTGCCGGCGAGCGGCGGACGGGTGAGTAATGCCTGGGAAATTGCCCAGTCGAGGGGGATAACAGTTGGAAACGACTGCTAATACCGCATACGCCCTACGGGGGAAAGCAGGGGACCTTCGGGCCTTGCGCGATTGGATATGCCCAGGTGGGATTAGCTAGTTGGTGAGGTAATGGCTCACCAAGGCGACGATCCCTAGCTGGTCTGAGAGGATGATCAGCCACACTGGAACTGAGACACGGTCCAGACTCCTACGGGAGGCAGCAGTGGGGAATATTGCACAATGGGGGAAACCCTGATGCAGCCA…
sp-268	NR_180355	GCF_005116665.1		ATTGAACGCTGGCGGCAGGCCTAACACATGCAAGTCGAGCGGAAACGACAGTATTGAAGCTTCGGTGGATTTACTGGGCGTCGAGCGGCGGACGGGTGAGTAATGCTTAGGAATTTGCCCAGTCGAGGGGGATAACCATTGGAAACGATGGCTAATACCGCATACGCCCTACGGGGGAAAGAGGGGGATGCTTTTGCACCTTTCGCGATTGGATAAGCCTAAGTGAGATTAGCTAGTTGGTGAGGTAAAGGCTCACCAAGGCGACGATCTCTAGCTGGTTTGAGAGGATGATCAGCCACACTGGAACTGAGACACGGTCCAGACTCCTACGGGAGGCAGCAGTGGGGAATATTGCACAATGGGCGCAAGCCTGATGCAGCCATGCCGCGTGTATGAAGA…
sp-269	NR_074887	GCF_000148645.1		AGAGTTTGATCATGGCTCAGATTGAACGCTGGCGGCAGGCCTAACACATGCAAGTCGAGCGGCAGCGACAACATTGAACCTTCGGGGGATTTGTTGGGCGGCGAGCGGCGGACGGGTGAGTAATGCTTAGGAATTTGCCCAGTCGAGGGGGACAACAGTTGGAAACGACTGCTAATACCGCATACGCCCTACGGGGGAAAGCAGGGGCTCTTCGGACCTTGCGCGATTGGATAAGCCTAAGTGAGATTAGCTAGTTGGTGAGGTAATGGCTCACCAAGGCGACGATCTCTAGCTGGTTTGAGAGGATGATCAGCCACACTGGGACTGAGACACGGCCCAGACTCCTACGGGAGGCAGCAGTGGGGAATATTGCACAATGGGCGAAAGCCTGATGCAGCC…
sp-270	NR_041388	GCF_000422645.1		GGCTCAGATTGAACGCTGGCGGCAGGCCTAACACATGCAAGTCGAGCGGAAACGACAWCANNGATTCTTCGGATGGATTTGTATGGGCGTCGAGCGGCGGACGGGTGAGTAATGCTTAGGAATTTGCCCAGTCGAGGGGGACAACAGTTGGAAACGACTGCTAATACCGCATACGCCCTACGGGGGAAAGAGGGGGACGCTTCGGCACCTTTCGCGATTGGATAAGCCTAAGTGAGATTAGCTAGATGGTGGGGTAATGGCTCACCATGGCGACGATCTCTAGCTGGTTTGAGAGGATGATCAGCCACACTGGAACTGAGACACGGTCCAGACTCCTACGGGAGGCAGCAGTGGGGAATATTGCACAATGGGCGCAAGCCTGATGCAGCCATGCCGCGT…
sp-271	NR_041387	GCF_000425405.1		ATTGAACGCTGGCGGCAGGCCTAACACATGCAAGTCGAGCGGAAACGACAACAAAGATTCTTCGGATGATTTGTTGGGCGTCGAGCGGCGGACGGGTGAGTAATGCTTAGGAATTTGCCCAGTCGAGGGGGATAACCATTGGAAACGATGGCTAATACCGCATACGCCCTACGGGGGAAAGAGGGGGATGCTTTTGCACCTTTCGCGATTGGATAAGCCTAAGTGAGATTAGCTAGTTGGTGGGGTAAAGGCTCACCAAGGCGACGATCTCTAGCTGGTTTGAGAGGATGATCAGCCACACTGGAACTGAGACACGGTCCAGACTCCTACGGGAGGCAGCAGTGGGGAATATTGCACAATGGGCGCAAGCCTGATGCAGCCATGCCGCGTGTATGAAGA…
sp-272	NR_180354	GCF_005116715.1		ATTGAACGCTGGCGGCAGGCCTAACACATGCAAGTCGAGCGGAAACGACATCATTGAAGCTTCGGTGAATTTGATGGGCGTCGAGCGGCGGACGGGTGAGTAATGCTTAGGAATTTGCCCAGTCGAGGGGGACAACAGTTGGAAACGACTGCTAATACCGCATACGCCCTACGGGGGAAAGAGGGGGATGCTTCGGCACCTTTCGCGATTGGATAAGCCTAAGTGAGATTAGCTAGTTGGTGAGGTAAGGGCTCACCAAGGCGACGATCTCTAGCTGGTTTGAGAGGATGATCAGCCACACTGGAACTGAGACACGGTCCAGACTCCTACGGGAGGCAGCAGTGGGGAATATTGCACAATGGGCGCAAGCCTGATGCAGCCATGCCGCGTGTATGAAGA…
sp-273	NR_108830	GCF_900100175.1		GCGGCGGCTACCATGCAGTCGAGCGGAACGACGATAAAGATTCTTCGGATGATTTATCGGGCGTCGAGCGGCGGACGGGTGAGTAATGCTTAGGAATTTGCCCAGTCGAGGGGGATAACCATTGGAAACGATGGCTAATACCGCATACGCCCTACGGGGGAAAGAGGGGGACGCTTCGGCACCTTTCGCGATTGGATAAGCCTAAGTGAGATTAGCTAGTTGGTGGGGTAAAGGCTCACCAAGGCGACGATCTCTAGCTGGTTTGAGAGGATGATCAGCCACACTGGAACTGAGACACGGTCCAGACTCCTACGGGAGGCAGCAGTGGGGAATATTGCACAATGGGCGCAAGCCTGATGCAGCCATGCCGCGTGTATGAAGAAGGCCTTCGGGTTGTAA…
sp-274	NR_159241	GCF_002282895.1		ATTGAAGAGTTTGATCATGGCTCAGATTGAACGCTGGCGGCAGGCCTAACACATGCAAGTCGAGCGGAAACGAAGAGGTGCTTGCACCTCTGGCGTCGAGCGGCGGACGGGTGAGTAATGTCTAGGAAGTTGCCCAGTCGAGGGGGATAACAGTTGGAAACGACTGCTAATACCGCATACGCCCTACGGGGCAAAGGAGGGGATCTTCGGACCTTTCGCGATTGGATACGCCTAGATGGGATTAGCTAGTTGGTGAGGTAATGGCTCACCAAGGCGACGATCCCTAGCTGGTTTGAGAGGATGATCAGCCACACTGGAACTGAGACACGGTCCAGACTCCTACGGGAGGCAGCAGTGGGGAATATTGCACAATGGGGGAAACCCTGATGCAGCCATGCC…
sp-275	NR_028673	GCF_012396675.1		AGAGTTTGATNNTGGCTCAGATTGAACGCTGGCGGCAGGCCTAACACATGCAAGTCGAGCGGTAACATTTCAAAAGCTTGCTTTTGAAGATGACGAGCGGCGGACGGGTGAGTAATGCCTGGGAATTTGCCCATTTGTGGGGGATAACAGTTGGAAACGACTGCTAATACCGCATACGCCCTACGGGGGAAAGCAGGGGACCTTCGGGCCTTGCGCTGATGGATAAGCCCAGGTGGGATTAGCTAGTAGGTGAGGTAAAGGCTCACCTAGGCGACGATCCCTAGCTGGTCTGAGAGGATGATCAGCCACACTGGGACTGAGACACGGCCCAGACTCCTACGGGAGGCAGCAGTGGGGAATATTGCACAATGGGGGAAACCCTGATGCAGCCATGCCGCG…
sp-276	NR_074842	GCF_000015245.1		AGAGTTTGATCATGGCTCAGATTGAACGCTGGCGGCAGGCCTAACACATGCAAGTCGAGCGGCAGCGGGAAGATAGCTTGCTATCTTTGCCGGCGAGCGGCGGACGGGTGAGTAATACCTGGGGATCTGCCCAATCGAGGGGGATAACAGTTGGAAACGACTGCTAATACCGCATACGCCCTACGGGGGAAAGGAGGGGCTCTTCGGACCTTCCGCGATTGGATGAACCCAGGCGGGATTAGCTAGTAGGTGAGGTAATGGCTCACCTAGGCGACGATCCCTAGCTGTTCTGAGAGGATGGACAGCCACACTGGGACTGAGACACGGCCCAGACTCCTACGGGAGGCAGCAGTGGGGAATATTGGACAATGGGGGAAACCCTGATCCAGCCATGCCGCG…
sp-277	GU564402	NA		TCTGTTGCCGCTGCCTAACACATGCAAGTCGAGCGGTAACACAAGGGAGCTTGCTCCTGAGGTGACGAGCGGCGGACGGGTGAGTAATGCCTAGGGATCTGCCCAGTCGAGGGGGATAACAGTTGGAAACGACTGCTAATACCGCATACGCCCTACGGGGGAAAGGAGGGGACCTTCGGGCCTTCCGCGATTGGATGAACCTAGGTGGGATTAGCTAGTTGGTGAGGTAATGGCTCACCAAGGCGACGATCCCTAGCTGTTCTGAGAGGATGATCAGCCACACTGGGACTGAGACACGGCCCAGACTCCTACGGGAGGCAGCAGTGGGGAATATTGCACAATGGGGGAAACCCTGATGCAGCCATGCCGCGTGTGTGAAGAAGGCCTTCGGGTTGTAAA…
sp-278	OL360147	GCA_022394905.1		AGGCGGGGACCGGGGGACTCTAGAGATTAGAGTTTGATCCTGGCTCAGATTGAACGCTGGCGGCAGGCCTAACACATGCAAGTCGAGCGGCAGCGGGGAGTAGCTTGCTACTCTGCCGGCGAGCGGCGGACGGGTGAGTAATGTCTGGGAACTTGCCCATTCGAGGGGGATAACAGTTGGAAACGACTGCTAATACCGCATACGCCCTACGGGGGAAAGCAGGGGAACTTCGGTCCTTGCGCGAATGGATAGGCCCAGATGGGATTAGCTAGTAGGTGAGGTAAAGGCTCACCTAGGCGACGATCTCTAGCTGGTTTGAGAGGATGATCAGCCACACTGGAACTGAGACACGGTCCAGACTCCTACGGGAGGCAGCAGTGGGGAATATTGCACAATGGG…
sp-279	NR_137217	GCF_023283985.1		TTGAACGCTGGCGGCAGGCCTAACACATGCAAGTCGAGCGGTAACAGAAAGAAAGCTTGCTTTCTTTGCTGACGAGCGGCGGACGGGTGAGTAATGCCTAGGGATCTGCCCAGTCGAGGGGGATAACAGTTGGAAACGACTGCTAATACCGCATACGCCCTACGGGGGAAAGGAGGGGACCTTCGGGCCTTTCGCGATTGGATGAACCTAGGTGGGATTAGCTAGTTGGTAAGGTAATGGCTTACCAAGGCGACGATCCCTAGCTGTTCTGAGAGGATGATCAGCCACACTGGGACTGAGACACGGCCCAGACTCCTACGGGAGGCAGCAGTGGGGAATATTGCACAATGGGGGAAACCCTGATGCAGCCATGCCGCGTGTGTGAAGAAGGCCTTCGGG…
sp-280	NR_179967	GCF_007004545.3		TCGAGCGGAACAGGAAGGTAGCTTGCTACTTTTGCTGTCGAGCGGCGGACGGGTGAGTAATGCCTAGATATCTGCCTAGTCGTGGGGGATAACAGTTGGAAACGACTGCTAATACCGCATACGCCCTACGGGGGAAAGGAGGGGACCTTCGGGCCTTTCGCGATTAGATGAGTCTAGGTGGGATTAGCTAGTTGGTGAGGTAATAGCTCACCTAGGCGACGATCCCTAGCTGTTCTGAGAGGATGATCAGCCACACTGGGACTGAGACACGGCCCAGACTCCTACGGGAGGCAGCAGTGGGGAATATTGCACAATGGGCGAAAGCCTGATGCAGCCATGCCGCGTGTGTGAAGAAGGCCTTCGGGTTGTAAAGCACTTTCAGCGAGGAGGAAAGGTTGT…
sp-281	MZ477526	GCA_022321525.1		GAGTTTGATCCTGGCTCAGATTGAACGCTGGCGGCAGGCCTAACACATGCAAGTCGAGCGGCAGCGGGGAGTAGCTTGCTACTCTGCCGGCGAGCGGCGGACGGGTGAGTAATGTCTGGGAACTTGCCCATTCGAGGGGGATAACAGTTGGAAACGACTGCTAATACCGCATACGCCCTACGGGGGAAAGCAGGGGAACTTCGGTCCTTGCGCGAATGGATAGGCCCAGATGGGATTAGCTAATTGGTAAGGTAACGGCTTACCAAGGCGACGATCTCTAGCTGGTTTGAGAGGATGATCAGCCACACTGGAACTGAGACACGGTCCAGACTCCTACGGGAGGCAGCAGTGGGGAATATTGCACAATGGGGGAAACCCTGATGCAGCCGTGCCGCGTGT…
sp-282	U85903	NA		AGAGTTTGATCATGGCTCAGATTGAACGCTGGCGGCAGGCCTAACACATGCAAGTCGAGCGGTAACACNAGGGAGCTTGCTCCTGAGGTGACGAGCGGCGGACGGGTGAGTAATGCCTAGGGATCTGCCCAGTCGAGGGGGATAACAGTTGGAAACGACTGCTAATACCGCATACGCCCTACGGGGGAAAGGAGGGGACCTTCGGGCCTTCCGCGATTGGATGAACCTAGGTGGGATTAGCTAGTTGGTGAGGTAATGGCTCACCAAGGCGACGATCCCTAGCTGTTCTGAGAGGATGATCAGCCACACTGGGACTGAGACACGGCCCAGACTCCTACGGGAGGCAGCAGTGGGGAATATTGCACAATGGGGGAAACCCTGATGCAGCCATGCCGCGTG…
sp-283	NR_026058	GCF_023283945.1		AGAGTTTGATCATGGCTCAGATTGAACGCTGGCGGCAGGCCTAACACATGCAAGTCGAGCGGTAACACAAGGGAGCTTGCTCCTGAGGTGACGAGCGGCGGACGGGTGAGTAATACCTAGGTATCTGCCCAATCGAGGGGGATAACAGTTGGAAACGACTGCTAATACCGCATACGCCCTACGGGGGAAAGGAGGGGACCTTCGGGCCTTCCGCGATTGGATGAACCTAGGCGGGATTAGCTAGTTGGTGAGGTAATGGCTCACCAAGGCGACGATCCCTAGCTGGTCTGAGAGGATGATCAGCCACACTGGAACTGAGACACGGTCCAGACTCCTACGGGAGGCAGCAGTGGGGAATATTGCACAATGGGCGAAAGCCTGATGCAGCCATGCCGCGTG…
sp-284	NR_025443	GCF_003855395.1		ATTGAACGCTGGCGGCAGGCCTAACACATGCAAGTCGAGCGGTAACACAAGGGAGCTTGCTTCTGAGGTGACGAGCGGCGGACGGGTGAGTAATGCCTAGGGATCTGCCCAGTCGAGGGGGATAACAGTTGGAAACGACTGCTAATACCGCATACGCCCTACGGGGGAAAGGAGGGGACCTTCGGGCCTTCCGCGATTGGATGAACCTAGGTGGGATTAGCTAGTTGGTGAGGTAATGGCTCACCAAGGCGACGATCCCTAGCTGTTCTGAGAGGATGATCAGCCASACTGGGACTGAGACACGGCCCAGACTCCTACGGGAGGCAGCAGTGGGGAATATTGCACAATGGGGGAAACCCTGATGCAGCCATGCCGCGTGTGTGAAGAAGGCCTTCGGGT…
sp-285	NR_025123	GCF_023283825.1		CTGGCGGCAGGCCTAACACATGCAAGTCGAGCGGTAACAGAAAGAAAGCTTGCTTTCTTTGCTGACGAGCGGCAGACGGGTGAGTAATGCCTAGGGATCTGCCCAGTCGAGGGGGATAACAGTTGGAAACGACTGCTAATACCGCATACGCCCTACGGGGGAAAGGAGGGGACCTTCGGGCCTTTCGCGATTGGATGAACCTATGTGGGATTAGCTAGTTTGTAAGGTAATGGCTTACCAAGGCCACTATCCCTAGCTGTTCTGAGAGGATGATCAGCCACACTGGGACTGAGACACGGCCCAGACTCCTACGGGAGGCAGCAGTGGGGAATATTGCACAATGGGCGAAAGCCTGATGCAGCCATGCCGCGTGTGTGAAGAAGCCCTAGGGTTTGTAAA…
sp-286	AF005251	GCF_000146165.2		GATCTGCCCAGTCGAGGGGGATAACAGTTGGAAACGACTGCTAATACCGCATACGCCCTACGGGGGAAAGAGGGGGACTTTCGGGCCTCTCGCGATTGGATGAACCTAGGTGGGATTAGCTAGTTGGTGAGGTAATGGCTCACCAAGGCGACGATCCCTAGCTGTTCTGAGAGGATGATCAGCCACACTGGGACTGAGACACGGCCCAGACTCCTACGGGAGGCAGCAGTGGGGAATATTGCACAATGGGGGAAACCCTGATGCAGCCATGCCGCGTGTGTGAAGAAGGCCTTCGGGTTGTAAAGCACTTTCAGTAGGGAGGAAAGGGTAANTCCTAATACGNCTTATCTGTGACGTTACCTACAGAAGAAGGACCGGCTAACTCCGTGCCAGCAGCCG…
sp-287	NR_114421	GCF_000018285.1		GATCTTGGCTCAGATTGAACGCTGGCGGCAGGCCTAACACATGCAAGTCGAGCGGTTACACAAGGGAGCTTGCTCCTGAGGTGACGAGCGGCGGACGGGTGAGTAATGCCTAGGTATCTGCCCAGTCGAGGGGGATAACAGTTGGAAACGACTGCTAATACCGCATACGCCCTACGGGGGAAAGGAGGGGACCTTCGGGCCTTCCGCGATTGGATGAACCTAGGTGGGATTAGCTACTTGGTGAGGTAATGGCTCACCAAGGCGACGATCCCTACCTGGTCTGAGAGGATGATCAGCCACACTGGAACTGAGACACGGTCCAGACTCCTACGGGAGGCAGCAGTGGGGAATATTGCACAATGGGCGAAAGCCTGATGCAGCCATGCCGCGTGTGTGAAG…
sp-288	NR_104770	GCF_023283765.1		TTGATCCTGGCTCAGATTGAACGCTGGCGGCAGGCCTAACACATGCAAGTCGAGCGGCAGCACAAGGGAGTTTACTTCTGAGGTGGCGAGCGGCGGACGGGTGAGTAATGCCTAGGGATCTGCCCAGTCGAGGGGGATAACAGTTGGAAACGACTGCTAATACCGCATACGCCCTACGGGGGAAAGGAGGGGACCTTCGGGCCTTCCGCGATTGGATGAACCTAGGTGGGATTAGCTAGTTGGTGAGGTAATGGCTCACCAAGGCGACGATCCCTAGCTGTTCTGAGAGGATGATCAGCCACACTGGGACTGAGACACGGCCCAGACTCCTACGGGAGGCAGCAGTGGGGAATATTGCACAATGGGGGAAACCCTGATGCAGCCATGCCGCGTGTGTGA…
sp-289	NR_180301	GCF_003855155.1		TAATTGAAGAGTTTGATCATGGCTCAGATTGAACGCTGGCGGCAGGCCTAACACATGCAAGTCGAGCGGTAACACAAGGGAGCTTGCTTCTGAGGTGACGAGCGGCGGACGGGTGAGTAATGCCTAGGGATCTGCCCAGTCGAGGGGGATAACAGTTGGAAACGACTGCTAATACCGCATACGCCCTACGGGGGAAAGGAGGGGACCTTCGGGCCTTCCGCGACAGGATGAACCTAGGTGGGATTAGCTAGTTGGTGAGGTAATGGCTCACCAAGGCGACGATCCCTAGCTGTTCTGAGAGGATGATCAGCCACACTGGGACTGAGACACGGCCCAGACTCCTACGGGAGGCAGCAGTGGGGAATATTGCACAATGGGGGAAACCCTGATGCAGCCATG…
sp-290	NR_179966	GCF_007197555.1		TCGAGCGGAAACAGGAAGGTGCTTGCACCTTTGCTGTCGAGCGGCGGACGGGTGAGTAATGCCTAGGGAACTGCCCAGTCGAGGGGGATAACAGTTGGAAACGACTGCTAATACCGCATACGCCCTACGGGGGAAAGGAGGGGACCTTCGGGCCTTTCGCGATTGGATGTACCTAGGTGGGATTAGCTAGTTGGTAAGGTAATGGCTTACCAAGGCGACGATCCCTAGCTGGTCTGAGAGGATGATCAGCCACACTGGAACTGAGACACGGTCCAGACTCCTACGGGAGGCAGCAGTGGGGAATATTGCACAATGGGCGAAAGCCTGATGCAGCCATGCCGCGTGTGTGAAGAAGGCCTTCGGGTTGTAAAGCACTTTCAGCGAGGAGGAAAGGTTGTA…
sp-291	MZ477861	GCA_022321555.1		GAGTTTGATCCTGGCTCAGATTGAACGCTGGCGGCAGGCCTAACACATGCAAGTCGAGCGGCAGCACAAGGGAACTTGTTCCTGAGGTGGCGAGCGGCGGACGGGTGAGTAATGCCTAGGGATCTGCCCAGTCGTGGGGGATAACAGTTGGAAACGACTGCTAATACCGCATACGCCCTACGGGGGAAAGGAGGGGACCTTCGGGCCTTCCGCGATTGGATGAACCTAGGTGGGATTAGCTAGTTGGTGAGGTAATGGCTCACCAAGGCGACGATCCCTAGCTGTTCTGAGAGGATGATCAGCCACACTGGGACTGAGACACGGCCCAGACTCCTACGGGAGGCAGCAGTGGGGAATATTGCACAATGGGGGAAACCCTGATGCAGCCATGCCGCGTGT…
sp-292	NA	NA		NA
sp-293	NA	NA		NA
sp-294	NA	NA		NA
sp-295	MN538976	GCF_002813775.1		AGAGTTTGATCATGGCTCAGATTGAACGCTGGCGGCATGCCTAACACATGCAAGTCGAACGCGAAAGCCCTTTGGGGTGAGTAGAGTGGCGGACGGGTGAGTAATGTGTGGGAATCTGCCTTGCAGTGGGGGACAACCCGGGGAAACTCGGGCTAATACCGCATACGTCCTACGGGGGAAAGGGGGCCTCACGGCTCTCGCTGCAAGATGAGCCCACATCCGATTAGCTAGTTGGCAGGGTAAAGGCCTACCAAGGCGACGATCGGTAGCTGGTCTGAGAGGATGACCAGCCACACTGGGACTGAGACACGGCCCAGACTCCTACGGGAGGCAGCAGTGGGGAATATTGGACAATGGGCGCAAGCCTGATCCAGCAATGCCGCGTGTGTGAAGAAGGCC…
sp-296	NR_178345	GCF_001753165.1		ATTGAACGCTGGCGGCATGCTTAACACATGCAAGTCGAACGGTAGCAGGCCCTTCGGGGTGCTGACGAGTGGCGGACGGGTGAGTAACGCGTGGGAATCTGCCTGGTAGTGGGGGATAGCCCGGAGAAATCCGGATTAATACCGCATACGCCCTACGGGGGAAAGCAGGGGATCTTCGGACCTTGCGCTATTAGATGAGCCCGCGTCTGATTAGCTTGTTGGTGGGGTAATGGCCTACCAAGGCGACGATCAGTAGCTGGTCTGAGAGGATGATCAGCCACACTGGGACTGAGACACGGCCCAGACTCCTACGGGAGGCAGCAGTGGGGAATATTGGACAATGGGCGAAAGCCTGATCCAGCAATGCCGCGTGTGTGAAGAAGGCCTGCGGGTTGTAAA…
sp-297	NR_178902	GCF_001975725.1		TGCAAGTCGAACGGTAACAGATCCTTCGGGATGCTGACGAGTGGCGGACGGGTGAGTAACGCGTGGGAATCTGCCTAGTAGTGGGGGATAGCCCGGAGAAATCCGGATTAATACCGCATACGCCCTATGGGGGAAAGCAGGGGATCTTCGGACCTTGCGCTATTGGATGAGCTCGCGTCTGATTAGCTTGTTGGTAGGGTAATGGCCTACCAAGGCGACGATCAGTAGCTGGTCTGAGAGGATGATCAGCCACACTGGGACTGAGACACGGCCCAGACTCCTACGGGAGGCAGCAGTGGGGAATATTGGACAATGGGGGAAACCCTGATCCAGCAATACCGCGTGTGTGAAGAAGGCCTGCGGGTTGTAAAGCACTTTCAGTGGGGAAGAAAAGCCTAG…
sp-298	NR_178346	GCF_000754095.2		ATTGAACGCTGGCGGCATGCTTAACACATGCAAGTCGAACGGTAACAGGCCCTTCGGGGTGCTGACGAGTGGCGGACGGGTGAGTAACGCGTGGGAATCTGCCTAGTAGTGGGGGATAGCCCGGAGAAATCCGGATTAATACCGCATACGCCCTACGGGGGAAAGCAGGGGATCTTCGGACCTTGCGCTATTAGATGAGCCCGCGTCTGATTAGCTTGTTGGTGGGGTAATGGCCCACCAAGGCGACGATCAGTAGCTGGTCTGAGAGGATGATCAGCCACACTGGGACTGAGACACGGCCCAGACTCCTACGGGAGGCAGCAGTGGGGAATATTGGACAATGGGCGAAAGCCTGATCCAGCAATGCCGCGTGTGTGAAGAAGGCCTGCGGGTTGTAAA…
sp-299	NR_174207	GCF_001753245.1		TGCAGTCGAACGGTAGCAGGCCCTTCGGGGTGCTGACGAGTGGCGGACGGGTGAGTAACGCGTGGGAATCTGCCCAGTAGTGGGGGATAGCCCGGAGAAATCCGGATTAATACCGCATACGCCCTACGGGGGAAAGCAGGGGATCTTCGGACCTTGCGCTATTGGATGAGCCCGCGTCTGATTAGCTAGTTGGTGGGGTAATGGCCTACCAAGGCAACGATCAGTAGCTGGTCTGAGAGGATGATCAGCCACACTGGGACTGAGACACGGCCCAGACTCCTACGGGAGGCAGCAGTGGGGAATATTGGACAATGGGCGAAAGCCTGATCCAGCAATGCCGCGTGTGTGAAGAAGGCCTGCGGGTTGTAAAGCACTTTCAGTAGGGAAGAAAAGCCTAAG…
sp-300	NA	NA		NA
sp-301	NA	NA		NA
sp-302	NA	GCF_000006945.2	STM0249	GTTTGATCATGGCTCAGATTGAACGCTGGCGGCAGGCCTAACACATGCAAGTCGAACGGTAACAGGAAGCAGCTTGCTGCTTCGCTGACGAGTGGCGGACGGGTGAGTAATGTCTGGGAAACTGCCTGATGGAGGGGGATAACTACTGGAAACGGTGGCTAATACCGCATAACGTCGCAAGACCAAAGAGGGGGACCTTCGGGCCTCTTGCCATCAGATGTGCCCAGATGGGATTAGCTAGTTGGTGAGGTAACGGCTCACCAAGGCGACGATCCCTAGCTGGTCTGAGAGGATGACCAGCCACACTGGAACTGAGACACGGTCCAGACTCCTACGGGAGGCAGCAGTGGGGAATATTGCACAATGGGCGCAAGCCTGATGCAGCCATGCCGCGTGTAT…
sp-303	NR_041978	GCF_030815435.1		GGCCTAACACATGCAAGTCTGACGGTAGCACAGAGGAGCTTGCTCCTTGGGTGACGAGTGGCGGACGGGTGAGTAATGTCTGGGGATCTGCCCGATAGAGGGGGATAACCACTGGAAACGGTGGCTAATACCGCATAACGTCGCAAGACCAAAGAGGGGGACCTTCGGGCCTCTCACTATCGGATGAACCCAGATGGGATTAGCTAGTAGGCGGGGTAATGGCCCACCTAGGCGACGATCCCTAGCTGGTCTGAGAGGATGACCAGCCACACTGGAACTGAGACACGGTCCAGACTCCTACGGGAGGCAGCAGTGGGGAATATTGCACAATGGGCGCAAGCCTGATGCAGCCATGCCGCGTGTATGAAGAAGGCCTTCGGGTTGTAAAGTACTTTCAGC…
sp-304	NR_036886	GCF_004684145.1		GAGAGTTTGATCCTGGCTCAGATTGAACGCTGGCGGCAGGCTTAACACATGCAAGTCGAGCGGTAGCACAGGGGAGCTTGCTCCCTGGGTGACGAGCGGCGGACGGGTGAGTAATGTCTGGGAAACTGCCTGATGGAGGGGGATAACTACTGGAAACGGTAGCTAATACCGCATAACGTCGCAAGACCAAAGAGGGGGACCTTCGGGCCTCTTGCCATCAGATGTGCCCAGATGGGATTAGCTAGTAGGTGGGGTAATGGCTCACCTAGGCGACGATCCCTAGCTGGTCTGAGAGGATGACCAGCCACACTGGAACTGAGACACGGTCCAGACTCCTACGGGAGGCAGCAGTGGGGAATATTGCACAATGGGCGCAAGCCTGATGCAGCCATGCCGCGT…
sp-305	NR_126260	NA		TACATGCTGACGAGCGGCGAACGGGTGAGTAATGCTTCGGAATCTACCCACGGGTGGGGAATAACCAATCGAAAGGTTGGCTAATACCGCATAAGTCCTACGGGGGAAAGCGGGGGATCGTAAGACCTCGCGCCGGTGGATGAGCCGAAGCCGGATTAGCTAGTTGGTAGGGTAACGGCCTACCAAGGCGACGATCCGTAGCTGGTCTGAGAGGACGACCAGCCACACTGGGACTGAGACACGGCCCAGACTCCTACGGGAGGCAGCAGTGGGGAATATTGGACAATGGGGGAAACCCTGATCCAGCGACGCCGCGTGTGTGAAGAAGGCCTGCGGGTTGTAAAGCACTTTTAGTGGGGATGAAAAGCCTTGGAATAACACTCCAGGGTCTTGACCTAA…
sp-306	NA	GCF_001266795.1	ACP86_RS12930	AAACTGAAGAGTTTGATCATGGCTCAGATTGAACGCTGGCGGCAGGCTTAACACATGCAAGTCGAGCGGTAACAGGGGGTGCTTGCACCCCGCTGACGAGCGGCGGACGGGTGAGTAATGCATAGGAAACTGCCCAGTAGTGGGGGATAGCCCGGGGAAACCCGGATTAATACCGCGTACGCCCTTCGGGGGAAAGCAGGGGATCTTCGGACCTTGCGCTATTGGATGTGCCTATGTCGGATTAGCTAGTTGGTGGGGTAAAGGCCTACCAAGGCGACGATCCGTAGCTGGTCTGAGAGGATGATCAGCCACATCGGGACTGAGACACGGCCCGAACTCCTACGGGAGGCAGCAGTGGGGAATATTGGACAATGGGGGCAACCCTGATCCAGCCATGCC…
sp-307	NR_181611	GCF_016798325.1		AAACTGAAGAGTTTGATCATGGCTCAGATTGAACGCTGGCGGCAGGCCTAACACATGCAAGTCGAGCGGTAACAGGGGTAGCTTGCTACCCGCTGACGAGCGGCGGACGGGTGAGTAATGCATAGGAAACTGCCCAGTAGTGGGGGATAGCCCGGGGAAACCCGGATTAATACCGCATACGCCCTACGGGGGAAAGCAGGGGCTCTTCGGACCTTGCGCTATTGGATGTGCCTATGTCGGATTAGCTTGTTGGTAGGGTAACGGCCTACCAAGGCGACGATCCGTAGCTGGTCTGAGAGGATGATCAGCCACATCGGGACTGAGACACGGCCCGAACTCCTACGGGAGGCAGCAGTGGGGAATATTGGACAATGGGGGCAACCCTGATCCAGCCATGCC…
sp-308	NR_044509	GCF_000347775.1		TGCAGTCGAGCGGTAACAGATCCAGCTTGCTGGATGCTGACGAGCGGCGGACGGGTGAGTAATGCATAGGAAACTGCCCAATAGTGGGGGATAGCCCGGGGAAACCCGGATTAATACCGCATACGTCCTACGGGAGAAAGCAGGGGCTCTTCGGACCTTGCGCTATTGGATGTGCCTATGTCGGATTAGCTAGTTGGTGGGGTAAAGGCCTACCAAGGCGACGATCCGTAGCTGGTCTGAGAGGATGATCAGCCACATCGGGACTGAGACACGGCCCGAACTCCTACGGGAGGCAGCAGTGGGGAATATTGGACAATGGGGGCAACCCTGATCCAGCCATGCCGCGTGTGTGAAGAAGGCTTTCGGGTTGTAAAGCACTTTCAGTGAGGAGGAAAACCT…
sp-309	NA	GCF_001045555.1	msub_RS00365	AAACTGAAGAGTTTGATCATGGCTCAGATTGAACGCTGGCGGCAGGCTTAACACATGCAAGTCGAGCGGTAACAGGGGGTGCTTGCACCCCGCTGACGAGCGGCGGACGGGTGAGTAATGCATAGGAAACTGCCCAGTAGTGGGGGATAGCCCGGGGAAACCCGGATTAATACCGCGTACGCCCTTCGGGGGAAAGCAGGGGATCTTCGGACCTTGCGCTATTGGATGTGCCTATGTCGGATTAGCTAGTTGGTGGGGTAAAGGCCTACCAAGGCGACGATCCGTAGCTGGTCTGAGAGGATGATCAGCCACATCGGGACTGAGACACGGCCCGAACTCCTACGGGAGGCAGCAGTGGGGAATATTGGACAATGGGGGCAACCCTGATCCAGCCATGCC…
sp-310	NR_114751	NA		TTTCCATGGCTCAGATTGAACGCTGGCGGCAGGCCTAACACATGCAAGTCGAGCGGATGAGTGGAGCTTGCTCCATGATTCAGCGGCGGACGGGTGAGTAATGCCTAGGAATCTGCCTGGTAGTGGGGGACAACGTTTCGAAAGGAACGCTAATACCGCATACGTCCTACGGGAGAAAGTGGGGGATCTTCGGACCTCACGCTATCAGATGAGCCTAGGTCGGATTAGCTAGTTGGTGAGGTAAAGGCTCACCAAGGCGACGATCCGTAACTGGTCTGAGAGGATGATCAGTCACACTGGAACTGAGACACGGTCCAGACTCCTACGGGAGGCAGCAGTGGGGAATATTGGACAATGGGCGAAAGCCTGATCCAGCCATGCCGCGTGTGTGAAGAAGGT…
sp-311	NR_118103	GCF_002077135.1		GCTCAGATTGAACGCTGGCGGCATGCCTAACACATGCAAGTCGAGCGGCAGCGCGGGGGCAACCCTGGCGGCGAGCGGCGGACGGGTGAGTAAGGCATCGGAATCTGCCCTGATGTGGGGGATAACGTAGGGAAACTTACGCTAATACCGCATACGACCGAGAGGTGAAAGCGGGGGACCGAAAGGCCTCGCGCAGCAGGATGAGCCGATGTCCGATTAGCTGGTTGGTGGGGTAAAGGCCTACCAAGGCGACGATCGGTAGCTGGTCTGAGAGGATGATCAGCCACACTGGGACTGAGACACGGCCCAGACTCCTACGGGAGGCAGCAGTGGGGAATATTGGACAATGGGGGCAACCCTGATCCAGCAATGCCGCGTGTGTGAAGAAGGCCTTCGGGT…
sp-312	NA	NA		NA
sp-313	NR_178990	GCF_000744415.1		CTGGCTCAGAACGAACGCTGGCGGCGTGCCTAACACATGCAAGTCGAACGGTAACAGATCTAGCTTGCTAGATGCTGACGAGTGGCGCACGGGTGAGTAACGCGTGGATATCTGCCTATTAGTGGGGGACAACTTGTGGAAACGCAAGCTAATACCGCATAAGCCCTACGGGGGAAAGCAGGGGACCTTCGGGCCTTGTGCTGATAGATGAGTCCGCGTCTGATTAGCTAGTTGGTAGGGTAAAGGCCTACCAAGGCGATGATCAGTAGCTGGTTTGAGAGGATGATCAGCCACACTGGAACTGAGACACGGTCCAGACTTCTACGGAAGGCAGCAGTGGGGAATATTGCACAATGGGCGCAAGCCTGATGCAGCGACGCCGCGTGTGGGAAGAAGGCT…
sp-314	NA	GCF_002795805.1	Ga0123461_RS01855	TCTTTGGAGAGTTTGATCCTGGCTCAGAACGAACGCTGGCGGCGTGCCTAACACATGCAAGTCGAACGGACTTTATTTCTTCGGATTTAAAGTTAGTGGCGCACGGGTGAGTAACGCGTGGATATCTGCCTATCAGTGGGGGACAACTACGGGAAACCGTAGCTAATACCGCATACGATCTAAGGATGAAAGCAGGGGACCTTCGGGCCTTGTGCTGATAGATGAGTCCGCGTCAGATTAGCTAGTTGGTAAGGTAATGGCTTACCAAGGCGATGATCTGTAACTGGTTTGAGAGGATGATCAGTCACACTGGAACTGAGACACGGTCCAGACTCCTACGGGAGGCAGCAGTGGGGAATATTGCACAATGGGGGAAACCCTGATGCAGCGACGCCGCGT…
sp-315	NR_180445	GCF_005818865.1		GATTTACCTTCGGGTAGATTAGTGGCGCACGGGTGAGTAACGCGTGGATATCTGCCTATCGGTGGGGGACAACTTGGAGAAATCCAAGCTAATACCGCATACGCTCTACGGAGGAAAGCGGGGGACCTTCGGGCCTCGTGCCGATAGATGAGTCCGCGTCTGATTAGCTAGTTGGTGGGGTAAAGGCCTACCAAGGCGATGATCAGTAACTGGTTTGAGAGGATGATCAGTCACACTGGAACTGAGACACGGTCCAGACTCCTACGGGAGGCAGCAGTGGGGAATATTGCACAATGGGGGAAACCCTGATGCAGCGACGCCGCGTGCGGGAAGAAGGCCTTCGGGTTGTAAACCGCTTTCAATTGGGAAGAAGAGAAGAGCGCTAATATCGCTCTGATT…
sp-316	NA	GCF_002795825.1	Ga0123462_RS09335	TCTTCGGAGAGTTTGATCCTGGCTCAGAACGAACGCTGGCGGCGTGCCTAACACATGCAAGTCGAACGGACTTTAAGACTTCGGTTTTAAAGTTAGTGGCGCACGGGTGAGTAACGCGTGGATATCTGCCTATCAGTGGGGGACAACTACGGGAAACCGTAGCTAATACCGCATACGCTGTACGCAGGAAAGCAGGGGACCTTCGGGCCTTGTGCTGATAGATGAGTCCGCGTCAGATTAGCTAGTTGGTGAGGTAATGGCTCACCAAGGCGATGATCTGTAACTGGTTTGAGAGGATGATCAGTCACACTGGAACTGAGACACGGTCCAGACTCCTACGGGAGGCAGCAGTGGGGAATATTGCACAATGGGGGAAACCCTGATGCAGCGACGCCGCGT…
sp-317	NR_116035	GCF_000153765.1		AGAGTTTGATCMTGGCTCAGAACGAACGCTGGCGGCGTGCCTAACACATGCAAGTCGAACGGACTTTAAGACTTCGGTTTTAAAGTTAGTGGCGCACGGGTGAGTAACGCGTGGATATCTGCCTATCAGTGGGGGACAACTACAGGAAACTGTAGCTAATACCGCATACGCTGTACGCAGGAAAGCGGGGGATCTTCGGACCTCGCGCTGATAGATGAGTCCGCGTCTGATTAGCTAGTTGGTGGGGTAAAGGCCTACCAAGGCGATGATCAGTAACTGGTTTGAGAGGATGATCAGTCACACTGGAACTGAGACACGGTCCAGACTCCTACGGGAGGCAGCAGTGGGGAATATTGCACAATGGGGGAAACCCTGATGCAGCGACGCCGCGTGCGGGAA…
sp-318	HQ206653	NA		ATGCAAGTCGAACGGGGTTTATGTCTTCGGATATAAACTTAGTGGCGCACGGGTGAGTAACGCGTGGATATCTGCCCATCAGTGGGGGACAACTACCGGAAACGGTAGCTAATACCGCATACGCTGTACGCAGGAAAGCAGGGGACCTTCGGGCCTTGTGCTGATGGATGAGTCCGCGTCTGATTAGCTAGTTGGTGGGGTAAAGGCCTACCAAGGCGATGATCAGTAACTGGTTTGAGAGGATGATCAGTCACACTGGAACTGAGACACGGTCCAGACTCCTACGGGAGGCAGCAGTGGGGAATATTGCACAATGGGGGAAACCCTGATGCAGCGACGCCGCGTGCGGGAAGAAGGCCTTCGGGTTGTAAACCGCTTTCAATTGGGAAGAAGGGATGA…
sp-319	NR_179198	GCF_001895085.1		AGAGTTTGATCCTGGCTCAGAACGAACGCTGGCGGCGTGCCTAACACATGCAAGTCGAACGGTAACAGTGACTTCGGTCAGCTGACGAGTGGCGCACGGGTGAGTAACGCGTGGATATCTGCCTATTAGTGGGGGACAACTACGGGAAACCGTAGCTAATACCGCATAATCTCTACGGAGGAAAGCAGGGGACCTTCGGGCCTTGCGCTGATAGATGAGTCCGCGTCTGATTAGCTAGTTGGTAGGGTAATGGCCTACCAAGGCGATGATCAGTAACTGGTTTGAGAGGATGATCAGTCACACTGGAACTGAGACACGGTCCAGACTTCTACGGAAGGCAGCAGTGGGGAATATTGCACAATGGGCGAAAGCCTGATGCAGCGACGCCGCGTGCGGGAA…
sp-320	NR_074808	GCF_000190435.1		AGAGTTTGATCCTGGCTCAGAACGAACGCTGGCGGCGCGTTTTAAGCATGCAAGTCGAGCGGCAAGGGCCTTCGGGCCCCTAGAGCGGCGGACGGGTGAGTAACACGTGGACAATCTGCCCCCCGGTCCGGGATAGCCCAGGGAAACCTGGATTAATACCGGATGAGACGGGACCCGCGAGGGCGGGATCCGGGAAAGGCGCTACGGCGCCGCCGGGGGATGAGTCTGCGTCCCATTAGCTAGACGGCGGGGTAACGGCCCACCGTGGCGTCGATGGGTAGCCGGCCTGAGAGGGTGAACGGCCACATTGGAACTGAGACACGGTCCAGACTCCTACGGGAGGCAGCAGCTAAGAATCTTCCGCAATGGGCGAAAGCCTGACGGAGCGACGCCGCGTGA…
sp-321	NR_074101	GCF_000236685.1		GAGTTTGATCCTGGCTCAGAACGAACGCTGGCGGCGCGTTTTAAGCATGCAAGTCGAGCGGCAAGGGCCTTCGGGCCCCTAGAGCGGCGGACGGGTGAGTAACACGTGGACAATCTGCCCCCCGGTCCGGGATAGCCTTGGGAAACCTGGGATAATACCGGATACGAGCGGGGCCCCGCAGGGGGCCCCGGGGAAAGGCGCTTCGGCGCCGCCGGGGGATGAGTCCGCGGCCCATTAGCTAGACGGCGGGGTAAAGGCCCACCGTGGCGACGATGGGTAGCCGGCCTGAGAGGGTGATCGGCCACATTGGAACTGAGACACGGTCCAGACTCCTACGGGAGGCAGCAGCTAAGGATCTTCCGCAATGGGCGAAAGCCTGACGGAGCGACGCCGCGTGAA…
sp-322	NR_041851	GCF_000373985.1		AGAGTTTGATCCTGGCTCAGAATGAACGCTGGCGGCGTGCTTAACACATGCAAGTCGAACGAGAAAGGGATTGCTTGCAATCCTGAGTAGAGTGGCGCACGGGTGAGTAACACGTAGATAATCTGCCTTCAAGCCTGGGATAACTATTCGAAAGGGTAGCTAATACCGGATAAAGTCGGTTCACACAAGTGGATTGATGAAAGATTGCCTATTCTTGAAAGCAATTGTTTGGGGATGAGTTTGCGTACCATTAGCTTGTTGGTGGGGTAAAGGCCTACCAAGGCAACGATGGTTAGCTGGTCTGAGAGGATGATCAGCCACACTGGAACTGGAACACGGTCCAGACTCCTACGGGAGGCAGCAGTGAGGAATTTTGCGCAATGGGGGMAACCCTGACGC…
sp-323	NR_028732	NA		TAGAGTTTGATCCTGGCTCAGAATGAACGCTGGCGGCGTGCTTAACACATGCAAGTCGAACGAGAAAGTGGACTTCGGTCCGCGAGTAAAGTGGCGCACGGGTGAGTAACGCGTGAATAATCTACCCCTGAATTTGGGATAACAGTTCGAAAGGGCTGCTAATACCGGATAACATTGTCTTTTTTACGGATTAGACAATCAAAGAGGGCCTCTCCTTGGAAGCTTTTGTTTGGGGATGAGTTCGCGTCCCATTAGTTAGTTGGTGAGGTAACGGCTCACCAAGACATCGATGGGTAGCTGGTCTGAGAGGATGATCAGCCACACTGGAACTGACACACGGTCCAGATTCCTACGGGAGGCAGCAGTGAGGAATTTTGCGCAATGGGCGAAAGCCTGACG…
sp-324	NR_028731	NA		TAGAGTTTGATCCTGGCTCAGAATGAACGCTGGCGGCGTGCTTAACACATGCAAGTCGAACGAGAAAGTGGACTTCGGTCCGCGAGTAAAGTGGCGCACGGGTGAGTAACGCGTGAATAATCTACCCCTGAATTTGGGATAACAGTTCGAAAGGGCTGCTAATACCGGATAATATGATTTTTACTACGGTTTGAATCATCAAAGAGGGCCTCTCCTTGGAAGCTTTTGTTTGGGGATGAGTTCGCGTACCATTAGCTTGTTGGTGGGGTAACGGCCTACCAAGGCTGCGATGGTTAGCTGGTTTGAGAGAATGATCAGCCACACTGGAACTGACACACGGTCCAGATYCCTACGGGAGGCAGCAGTGAGGAATTTTGCGCAATGGGCGAAAGCCTGACG…
sp-325	AY274450	NA		CGGCGTGCTTAACACATGCAAGTCGAACGCGAAAGTTTCTTTCGAGAAACGAGTAGAGTGGCGCACGGGTGAGTAACGCGTAAGTAATCTACCCTGATGTTCGGGATAACCCACCGAAAGGTGTGCTAATACCGGATACGCTGATTTATCAGGAAAGGTGGCCTCTTCATGAAAGCTACTGCAGCAGGAGGAGCTTGCGTACCATTAGCTAGTTGGTAGGGTAATGGCCTACCAAGGCGACGATGGTTAGCGGGTCTGAGAGGATGATCCGCCACACTGGAACTGAAACACGGACCAGACTCCTACGGGAGGCAGCAGTGAGGAATATTGCGCAATGGGGGAAACCCTGACGCAGCGACGCCGCGTGGATGATGAAGGCCTTCGGGTCGTAAAATCCTG…
sp-326	NR_102510	GCF_000341395.1		AGAGTTTGATCCTGGCTCAGAACGAACGTTGGCGGCGTGCTTAACACATGCAAGTCGAACGCGAACGGTTTCTTCGGAGACCTAGTAGAGTGGCGCACGGGTGAGTAACGCGTAAGTAATCTACCCTCGCATCAGGGATAACTACGGGAAGCTGTAGCTAATACCGGATACGTTCTCCTATTTACGGACTGGAGAAGAAAGATGGCCTCTTCATGAAAGCTATCGTGCGGGGAGGAGCTTGCGTACCATTAGCTAGTTGGTAGGGTAATGGCCTACCAAGGCGACGATGGTTAGCGGGTCTGAGAGGATGATCCGCCACACTGGAACTGAAACACGGACCAGACTCCTACGGGAGGCAGCAGTGAGGAATATTGCGCAATGGGGGAAACCCTGACGCAG…
sp-327	NR_024949	NA		TGATCMTGGCTCAGAACGAACGCTGGCGGCGTGCTTAACACATGCAAGTCGAACGCGAACGAGTTCTTCGGAACTTTAGTAGAGTGGCGCACGGGTGAGTAACGCGTAAGTAATCTACCCTGATATCTGGGATAACAATTCGAAAGGATTGCTAATACCGGATACGTTGATTTATCAAGAAAGATGGCCTCTTCATGAAAGCTATTGTATCGGGAGGAGCTTGCGTACCATTAGCTAGTTGGTGGGGTAATGGCCTACCAAGGCAACGATGGTTAGCGGGTCTGAGAGGATGATCCGCCACACTGGAACTGAAACACGGACCAGACTCCTACGGGAGGCAGCAGTGAGGAATATTGCGCAATGGGGGCAACCCTGACGCAGCGACGCCGCGTGGATGAT…
sp-328	NR_028729	GCF_000025945.1		TAGAGTTTGATCCTGGCTCAGAACGAACGCTGGCGGCGTGCTTAACACATGCAAGTCGAACGCGAACGGTTTCTTCGGAAACCTAGTAGAGTGGCGCACGGGTGAGTAACGCGTAAGTAATCTACCCTGATATCTGGGATAACAATTCGAAAGGATTGCTAATACCGGATACGTTGATTTATCAAGAAAGATGGCCTCTTCATGAAAGCTATTGTATCGGGAGGAGCTTGCGTACCATTAGCTAGTTGGTGGGGTAATGGCCTACCAAGGCGACGATGGTTAGCGGGTCTGAGAGGATGATCCGCCACACTGGAACTGAAACACGGACCAGACTCCTACGGGAGGCAGCAGTGAGGAATATTGCGCAATGGGGGAAACCCTGACGCAGCGACGCCGCGT…
sp-329	NR_181720	GCF_018704065.1		GTCGAGCGAGAAAGCCACCTTCGGGTGGTGAGTAGAGCGGCGCACGGGTGAGTAACGCGTGGGTAATCTACCTGTAGGTTGGGGATAACTTCGCGAAAGCGGAGCTAATACCGAATAATCTGGCCATATTTAGAGATGTGGTCGGTAAAGGTGGCCTCTGATTCAAGCTACCGCCTGCAGATGAGCCCGCGTCCCATTAGCTAGTTGGTGGGGTAACGGCCTACCAAGGCGACGATGGGTAGCTGGTCTGAGAGGATGATCAGCCACACTGGGACTGGAACACGGCCCAGACTCCTACGGGAGGCAGCAGTGGGGAATATTGGGCAATGGGCGCAAGCCTGACCCAGCAACGCCGTGTGAGGGAAGAAGGTCTTCGGATCGTAAACCTCTGTCAGGAGG…
sp-330	NR_132705	NA		GCAGTCGAGCGAGAAAGGGTACTTCGGTACCTGAGTAGAGCGGCGCACGGGTGAGTAACGCGTGGATAATCTACCCATGGATTCGGGATAACAGTGGGAAACCGCTGCTAATACCGGATGAGCTCATGCATTTTGGAGATGTGTGAGGAAAGGCGGCCTCTGTTTCAAGCTGCCGTCGATGGATGAGTCCGCGTCCCATTAGCTTGTTGGTGGGGTAAAGGCCTACCAAGGCGACGATGGGTAGCCGGCCTGAGAGGGTGGCCGGCCACACTGGGACTGAAACACGGCCCAGACTCCTACGGGAGGCAGCAGTGGGGAATATTGCGCAATGGGCGAAAGCCTGACGCAGCAACGCCGCGTGAGGGAAGAAGGCCTTCGGGTCGTAAACCTCTGTCAGGA…
sp-331	AY274449	GCF_003966735.1		CATGGCTCAGATTGAACGCTGGCGGCGTGCTTAACACATGCAAGTCGAGCGAGAAAGTCTCCTTCGGGAGATGAGTAGACGGGCGCACGGGTGAGTAACGCTGGATAATCTACCTTTAGGATTGGGATAACAGTTGGAAACGGCTGCTAATACCGAATACGCTGCATATTTATTTATGTGGGAAAGATGGCCTCTTCATGAAAGCTATCACCTAGAGATGAGTCCGCGTTCCATTAGCTTGTTGGTGGGGTAATGGCCTACCAAGGCGACGATGGATAGCTGGTCTGAGAGGATGATCAGCCACACTGGAACTGAAACACGGTCCAGACTCCTACGGGAGGCAGCAGTGGGGAATATTGCGCAATGGGGGAAACCCTGACGCAGCGACGCCGTGTKCGG…
sp-332	NR_178701	GCA_900177375.1		AGCGTCCTTCGGGACGTTAGTAGAGCGGCGCACGGGTGAGTAACGCGTGGATAATCTACCCCTGAGATTGGGATAACAGTTGGAAACGGCTGCTAATACCAAATACGCTTCATATTTAACTTTATGAGGGAAAGGTGGCCTCTGCTTGCAAGCTATCACTCAAGGATGAGTCCGCGTTTCATTAGCTAGTTGGTAGGGTAATGGCCTACCAAGGCGACGATGAATAGCTGGTCTGAGAGGATGACCAGCCACACTGGGACTGGAACACGGCCCAGACTCCTACGGGAGGCAGCAGTGGGGAATATTGCGCAATGGGGGAAACCCTGACGCAGCGACGCCATGTGAGGGACGAAGGCTCTAGGGTCGTAAACCTCTGTCAGAAGGGAAGAACCTCATAAA…
sp-333	ON970160	GCF_026230175.1		AAACTGGAGAGTTTGATTCTGGCTCAGATTGAACGCTGGCGGCGTGCCTAACACATGCAAGTCGAACGAGAAAGTTCCTTCGGGAATGAGTACAGTGGCGCACGGGTGAGTAACGCGTGGATTATCTACCTATGGGTCTGGAATAACAGTTGGAAACGACTGATAATACTGGATAATATGGCAACGTTAAAGGTGGCCTCTGCTTGCATGCTACTGCCCATAGATGAGTCCGCGTCTCATTAGCTAGACGGTAGGGTAACGGCCTACCGTGGCAACGATGAGTAGCAGGCCTGAGAGGGTGGCCTGCCACACTGGGACTGGAACACGGCCCAGACTCCTACGGGAGGCAGCAGTGGGGAATATTGCGCAATGGGGGAAACCCTGACGCAGCGACGCCGC…
sp-334	NR_118865	GCF_900217235.1		AGAGTTTGATCCTGGCTCAGATTGAACGCTGGCGGCGTGCTTAACACATGCAAGTCGAGCGAGAAAGTTCTCTTCGGAGAATGAGTAGAGCGGCGCACGGGTGAGTAACGCGTGGATAATCTGCCCCGAAGATCGGGATAACAGTTGGAAACGACTGCTAATACCGAATGTTCTGCATATTTAACTTTATGTGGTAAAGATGGCCTCTATTTATAAGCTATCGCTTTGGGATGAGTCCGCGTCTCATTAGATAGTTGGTGGGGTAATGGCCTACCAAGTCAACGATGAGTAGCTGGTCTGAGAGGATGATCAGCCACACTGGGACTGAAACACGGCCCAGACTCCTACGGGAGGCAGCAGTGGGGAATATTGCGCAATGGGGGAAACCCTGACGCAGCG…
sp-335	NR_180605	GCF_014773365.1		TAGAGTTTGATCCTGGCTCAGAACGAACGCTGGCGGCGTGCCTAACACATGCAAGTTGAACGCGAAAGGAACCTTCGGGTTCTGAGTAAAGTGGCGCACGGGTGAGTAACACGTGGATAACCTACCCCCAGGTCAGGGATAACACTTCGAAAGAGGTGCTAATACCGGATAAGCTCACGCTATCTTCGGATGAAGTGAGAAAAGATTTATTGCCTAGGGATGGGTCCGCGGTCCATTAGCTAGTTGGTGGGGTAATGGCCTACCAAGGCTGCGATGGATAGCTGGTCTGAGAGGATGATCAGCCACACTGGAACTGAGACACGGTCCAGACTCCTACGGGAGGCAGCAGTGGGGAATTTTGCGCAATGGGCGAAAGCCTGACGCAGCAACGCCGCGTGA…
sp-336	NR_044770	GCF_007051125.1		GGTCCCTGGAAAGTGGCGCACGGGTGAGTAACACGTGGATAATCTACCCGATGATCCGGGATAACCTTTCGAAAGGGGGGCTAATACCGGATAAGCTCACGAACTCCTCGGAGTTTGCGGGAAAAGGTGGGGACCTTCGGGCCTACCGTCATTGGATGAGTCCGCGGCCCATTAGCTAGTTGGTGGGGTAATGGCCTACCAAGGCAACGATGGGTAGCTGGTCTGAGAGGATGATCAGCCACACTGGAACTGAGACACGGTCCAGACTCCTACGGGAGGCAGCAGTGGGGAATTTTGCGCAATGGGCGAAAGCCTGACGCAGCAACGCCGCGTGAGTGATGAAGGTTTTCGGATCGTAAAGCTCTGTCAGAGGGGAAGAAACTCCCGGGTGTTAATATC…
sp-337	NA	GCF_000167355.1	DACE_RS08730	TAACTGGAGAGTTTGATCCTGGCTCAGAACGAACGCTGGCGGCGTGCCTAACACATGCAAGTCGAACGAGAAAGTTTCCTTCGGGAAATGAGTAGAGTGGCGCACGGGTGAGTAACACGTGGATAATCTGCCTGATAATCTGGGATAACATTTCGAAAGAAGTGCTAATACCGGATAAGCCCACAGTATCTTCGGGTACAGCGGGAAAAGATGGCCTCTTCTTGAAAGCTATTGTTATCAGATGAGTCCGCGGTCCATTAGCTAGTTGGTGGGGTAATGGCCCACCAAGGCGACGATGGATAGCTGGTTTGAGAGAATGATCAGCCACACTGGAACTGAGACACGGTCCAGACTCCTACGGGAGGCAGCAGTGGGGAATCTTGCGCAATGGGGGCAACC…
sp-338	NR_178704	NA		TTAGGAGTTTTGATCCATGGGCTCAGAACGAACGCTGGCGGCGTGCTTAACACATGCAAGTCGAACGTGAAAGTGGACTTCGGTCCGCGAGTAAAGTGGCGCACGGGTGAGTAACACGTGGATAATCTACCCAATGGTCGGGGATAACATCTCGAAAGGGGTGCTAATACCGGATAAGCCCACGGGAACTTCGGTTCTTGCGGGAAAAGGTGGGGACCTTCGGGCCTACCGTCATTGGATGAGTCCGCGGCCCATTAGCTAGTTGGTAGGGTAACGGCCTACCAAGGCTACGATGGGTAGCTGGTCTGAGAGGATGATCAGCCACACTGGAACTGAGACACGGTCCAGACTCCTACGGGAGGCAGCAGTGGGGAATTTTGCGCAATGGGCGAAAGCCTG…
sp-339	NR_026012	NA		CAGAACGAACGCTGGCGGCGTGCTTAACACATGCAAGTCGAACGTGAATCGACCCTTCGGGTCGAGGAAAGTSGCGCACGGGTGAGTAACACGTGGATAATCCACCCAATGATCTGGGATAACACTTCGAAAGGGGTGCTAATACCTGATAAGCCCACGGGCTCTTCGGAGCTTGCGGGAAAAGGTGGGGAACCTTCGGGTCCTGCCGTCACTGGATGATCCGCGTCCCATTAGCTAGTTGGTGGGGTAATGGCCTACCAAGGCAACGATGGGTAGCTGGTCTGAGAGGATGATCAGCCACACTGGAACTGAGACACGGTCCAGACTCCTACGGGAGGCAGCAGTGGGGAATTTTGCGCAATGGGCGAAAGCCTGACGCAGCAACGCCGCGTGAGTGAT…
sp-340	NR_114607	NA		TCCTGGCTCAGAACGAACGCTGGCGGCGTGCTTAACACATGCAAGTCGAACGTGAAGGGGGCTTCGGTCCCCGGAAAGTGGCGCACGGGTGAGTAACACGTGGATAATCTACCCGATGATCCGGGATAACACTTCGAAAGGGGTGCTAATACCTGATAAGCCCACGAGCTCTTCGGAGCTTGCGGGAAAAGGTGGGGAACCTTCGGGTCCTACTGTCATCGGATGAGTCCGCGTCCCATTAGCTAGTTGGTGGGGTAATGGCCTACCAAGGCAACGATGGGTAGCTGGTCTGAGAGGATGATCAGCCACACTGGAACTGAGACACGGTCCAGACTCCTACGGGAGGCAGCAGTGGGGAATTTTGCGCAATGGGCGAAAGCCTGACGCAGCAACGCCGCG…
sp-341	NR_025973	NA		CGCTGGCGGCGTGCTTAACACATGCAAGTCGAACGCGAAAGGGACCTTCGGGTCCTGAGTAAAGTGGCGCACGGGTGAGTAACACGTGGATAATCTACCCGGTGATCTGGGATAACATTCCGAAAGGAGTGCTAATACCGGATAAGCCCACGGGCTCTTCGGAGCTTGCGGGAAAAGGTGGGGACCTTCGGGCCTACTGTCATTGGATGAGTCCGCGGCCCATTAGCTAGTTGGTAGGGTAATGGCCTACCAAGGCTACGATGGGTAGCTGGTCTGAGAGGATGATCAGCCACACTGGAACTGAGACACGGTCCAGACTCCTACGGGAGGCAGCAGTGGGGAATTTTGCGCAATGGGCGAAAGCCTGACGCASNMACSCCGCRTGAGTGATGAAGGCTT…
sp-342	NR_043213	NA		AGTTTGATCATGGCTCAGAACGAACGCTGGCGGCGTGCCTAACACATGCAAGTCGAACGAGAAAGCTCCTTCGGGAGTGAGTAGAGTGGCGCACGGGTGAGTAACACGTGGATAATCTGCCTGATAATCTGGGATAACACTCCGAAAGGAATGCTAATACCGGATAAGCCCACAGCCTCTTCGGAGGCAGCGGGAAAAGATGGCCTCTTCTTGAAAGCTATTGTTATCAGATGAGTCCGCGGTCCATTAGCTAGTTGGTAGGGTAATGGCCTACCAAGGCAACGATGGATAGCTGGTTTGAGAGAATGATCAGCCACACTGGAACTGAGACACGGTCCAGACTCCTACGGGAGGCAGCAGTGGGGAATTTTGCGCAATGGGGGAAACCCTGACGCAGCA…
sp-343	NA	GCF_019704135.1	DESUT3_RS04445	CAACTGGAGAGTTTGATCCTGGCTCAGAACGAACGCTGGCGGCGTGCTTAACACATGCAAGTCGAACGTGAATCACCCTTCGGGGTGAGGAAAGTGGCGCACGGGTGAGTAACACGTGGATAATCTACCCGGTGATCTGGGATAACATTCCGAAAGGAGTGCTAATACCGGATAAGCCCACGGGCTCTTCGGAGCCTGCGGGAAAAGGTGGGGACCTTCGGGCCTACTGTCATCGGATGAGTCCGCGTCCCATTAGCTAGTTGGTGGGGTAATGGCCTACCAAGGCTTCGATGGGTAGCTGGTCTGAGAGGATGATCAGCCACACTGGAACTGAGACACGGTCCAGACTCCTACGGGAGGCAGCAGTGGGGAATTTTGCGCAATGGGCGAAAGCCTGAC…
sp-344	NA	NA		NA
sp-345	NR_076459	GCF_000015045.1		AAACTGGAGAGTTTGATCCTGGCTCAGAACGAACGCTGGCGGCGTGCCTAACACATGCAAGTCGAACGGGATTAAGGGGCTTGCTCCTTAATCTAGTGGCGCACGGGTGAGTAACGCGTAGATAATCTGCCTGATGATCAGGAATAACACTTCGAAAGAGGTGCTAATACCTGATAAGCCCACGACGGCTTTGGTCGTTGCGGGAAAAGGGGGGGACCATTTGGCCTTCTGTCATCAGATGAGTCTGCGTACCATTAGCTAGTTGGTAGGGTAAAGGCCTACCAAGGCGACGATGGTTAGCTGGTCTGAGAGGATGATCAGCCACACTGGAACTGAGACACGGTCCAGACTCCTACGGGAGGCAGCAGTGGGGAATTTTGCGCAATGGGCGAAAGCCTG…
sp-346	NR_043709	GCF_000820505.1		GTTTGATCCTGGCTCAGAACGAACGCTGGCGGCGTGCCTAACACATGCAAGTCGAACGGTAACAGGCCCTTCGGGGCGCTGACGAGTGGCGCACGGGTGAGTAACACGTGGGTAATCTGCCCAGGGGACCGGGATAACACTTCGAAAGGAGTGCTAATACCGGATAAGCCCACGAGCTCTTCGGAGCACGCGGGAAAAGGTGGGGATCTTCGGACCTGCCGTCTCTGGATGAGCCCGCGGCCCATTAGCTAGTTGGCGGGGTAATGGCCCACCAAGGCGACGATGGGTAGCTGGTCTGAGAGGATGATCAGCCACACTGGAACTGAGACACGGTCCAGACTCCTACGGGAGGCAGCAGTGGGGAATTTTGCGCAATGGGCGAAAGCCTGACGCAGCAAC…
sp-347	MZ376659	GCF_025263685.1		GCACCCTTTGAGTTTGATTCTGGCTCAGAACGAACGCTGGCGGCGTGCCTAACACATGCAAGTCGAACGGTAACAGGTCCTTCGGGATGCTGACGAGTGGCGCACGGGTGAGTAACACGTGGGTAATCTGCCCAGGGGACCGGGATAACACTTCGAAAGGGGTGCTAATACCGGATAAGCCCACGAGCTCTTCGGAGCACGCGGGAAAAGGTGGGGATCTTCGGACCTGCCGTCTCTGGATGAGCCCGCGGCCCATTAGCTAGTTGGTGAGGTAATGGCTCACCAAGGCAACGATGGGTAGCTGGTCTGAGAGGATGATCAGCCACACTGGAACTGAGACACGGTCCAGACTCCTACGGGAGGCAGCAGTGGGGAATTTTGCGCAATGGGCGAAAGCCT…
sp-348	NR_044429	GCF_000827125.1		AGAGTTTGATCCTGGCTCAGAACGAACGCTGGCGGCGTGCCTAACACATGCAAGTCGAACGAGAAAGGGGACTTCGGTCCCTGAGTACAGTGGCGCACGGGTGAGTAACACGTGGGTAATCTGCCCGGAGATTCGGGACAACATCTCGAAAGGGGTGCTAATACCGGATAAGCCTATGACGTCTTCGGACGACGCAGGAAAAGGTGGGGATTCTTCGGAACCTACCGTCCCCGGATGAGCCCGCGGCCCATTAGCTAGTTTGCGGGGTAATGGCCCACCAAGGCGACGATGGGTAGCTGGTCTGAGAGGATGATCAGCCACACTGGAACTGAGACACGGTCCAGACTCCTACGGGAGGCAGCAGTGGGGAATTTTGCGCAATGGGCGAAAGCCTGACGC…
sp-349	NR_026175	NA		GAGTTTGATCCTGGCTCAGAACGAACGCTGGCGGTATGCCTAACACATGCAAGTCGAACGCGAACGGAATCTTCGGATTCCAAGTAGAGTGGCGCACGGGTGAGTAACACGTGGATAATCTGCCCTAAGGTCTGGGATAACACTTCGAAAGGGGTGCTAATACCGGATAAGCTCACGCCCTCCTCGGAGGAAGTGAGAAAAGATTTATTGCCTTAGGATGAGTCCGCGGTCCATTAGCTAGTTGGTGGGGTAATGGCCTACCAAGGCTGCGATGGATAGCTGGTCTGAGAGGATGATCAGCCACACTGGAACTGAGACACGGTCCAGACTCCTACGGGAGGCAGCAGTGGGGAATTTTGCGCAATGGGCGAAAGCCTGACGCAGCAATACCGCGTGAAG…
sp-350	NR_043214	NA		AGAGTTTGATCCATGGCTCAGAACGAACGCTGGCGGTATGCCTAACACATGCAAGTCGAACGCGAAAGTGATCTTCGGATCGCGAGTAGAGTGGCGCACGGGTGAGTAACACGTGGATAACCTGCCCTATGATCTGGGATAACATTTCGAAAGGGATGCTAATACCGGATAAGCCTACGCAATCTTCGGAGCGAGTAGGAAAAGATTTATCGTCATAGGATGGGTCCGCGGTCCATTAGCTAGTTGGTGGGGTAATGGCCTACCAAGGCTACGATGGATAGCTGGTCTGAGAGGATGATCAGCCACACTGGAACTGAGACACGGTCCAGACTCCTACGGGAGGCAGCAGTGGGGAATTTTGCGCAATGGACGAAAGTCTGACGCAGCAATACCGCGTGA…
sp-351	NR_029275	GCF_900107645.1		ATGCCTAACACATGCAAGTCGAACGCGAACGGAATCTTCGGATTCCAAGTAGAGTGGCGCACGGGTGAGTAACACGTGGATAATCTGCCCTAAGGTCAGGGATAACACTTCGAAAGGGGTGCTAATACCGGATAAGCTCACGCCCTCCTCGGAGGAGGTGAGAAAAGATTTATTGCCTTAGGATGAGTCCGCGGTCCATTAGCTAGTTGGTGGGGTAATGGCCTACCAAGGCTGCGATGGATAGCTGGTCTGAGAGGATGATCAGCCACACTGGAACTGAGACACGGTCCAGACTCCTACGGGAGGCAGCAGTGGGGAATTTTGCGCAATGGGCGAAAGCCTGACGCAGCAATACCGCGTGAAGGATGAAGGCCCTTGGGTCGTAAACTTCTGTCAGAG…
sp-352	NR_029276	NA		GTATGCCTAACACATGCAAGTCGAACGCGAACGGAATCTTCGGATTCCNAGTAGAGTGGCGCACGGGTGAGTAACACGTGGATAACCTGCCCTAGAGTCTGGGATAACACTCCGAAAGGAGTGCTAATACCGGATAAGACCACGCCTTCCTCGGAAGAAGTGGGAAAAGATTTATTGCTCTAGGATGGGTCCGCGGTCCATTAGCTAGTTGGTGGGGTAATGGCCTACCAAGGCTGCGATGGATAGCTGGTCTGAGAGGATGATCAGCCACACTGGAACTGAGACACGGTCCAGACTCCTACGGGAGGCAGCAGTGGGGAATTTTGCGCAATGGGCGAAAGCCTGACGCAGCAATACCGCGTGAAGGATGAAGGCCCTTGGGTCGTAAACTTCTGTCAG…
sp-353	NR_042768	GCF_000384395.1		AGAGTTTGATCCTGGCTCAGAACGAACGCTGGCGGCGTGCCTAACACATGCAAGTCGAACGAGAAAGGGACTTCGGTCCTGAGTAGAGTGGCGCACGGGTGAGTAACACGTGGATAACCTGCCCTAAGGTCTGGGATAACATTTCGAAAGGGATGCTAATACCGGATAAGCCTACGACCTCTTCGGGGGATGTAGGAAAAGATTTATTGCCTTGGGATGGGTCCGCGGTCCATTAGCTAGTTGGTAGGGTAATGGCCTACCAAGGCTACGATGGATAGCTGGTCTGAGAGGATGATCAGCCACACTGGAACTGAGACACGGTCCAGACTCCTACGGGAGGCAGCAGTGGGGAATTTTGCGCAATGGGCGAAAGCCTGACGCAGCAACGCCGCGTGAAGG…
sp-354	NR_075013	GCF_000012885.1		TAACTGGAGAGTTTGATCCTGGCTCAGAACGAACGCTGGCGGCGTGCTTAACACATGCAAGTCGAACGCGAAAGTTTCCTTCGGGAAGCGAGTAGAGTGGCGCACGGGTGAGTAACACGTGGATAATCTGCCCGATGACCTGGGATAACACTTCGAAAGAGGTGCTAATACCGGATAAGCCCACAGGCTCTTCGGAGCATGCGGGAAAAGGTGGGGACCTTCGGGCCTACCGTCATCGGATGAGTCCGCGGCCCATTAGCTAGTTGGTGGGGTAACGGCCCACCAAGGCGACGATGGGTAGCTGGTCTGAGAGGATGATCAGCCACACTGGAACTGAGACACGGTCCAGACTCCTACGGGAGGCAGCAGTGGGGAATTTTGCGCAATGGGGGAAACCCT…
sp-355	NR_044779	NA		GTCCTGAGTAAAGTGGCGCACGGGTGAGTAACACGTGGATAATCTACCCGATGGACCGGGATAACACTTCGAAAGGGGTGYTAWTACCGGATAAGCCCACAGGCTCTTTGGAGTTTGCGGGAAAAGGTGGGGACCTTCGGGCCTACTGTCATTGGATGAGTCCKCGGCCCATTAGCTAGTTGGTAGGGTAATGGCCTACCAAGGCAACGATGGGTAGCTGGTCTGAGAGGATGATCAGCCACACTGGAACTGAGACACGGTCCAGACTCCTACGGGAGGCAGCAGTGGGGAATTTTGCGCAATGGGCGAAAGCCTGACGCAGCAACGCCGCGTGAGTGATGAAGGCTTTCGGGTCGTAAAGCTCTGTCAGAGGGGAAGAAACACCCAGGGGTTAATATT…
sp-356	MK778891	GCF_000020725.1		CATGCAAGTCGAACGGGATCCAGAGCTTGCTCTGGTGAGAGTGGCGCACGGGTGAGTAACGCGTGGATAACCTGCCCTGGTATCTGGAATAACATCTCGAAAGGGGTGCTAATACCGGATAAGCCCACGGGGTCTTCGGACTCTGCGGGAAAAGGTGGCCTCTGAATATGCTACCGTATCAGGATGGGTCCGCGTACCATTAGCTAGTTGGTAGGGTAATGGCCTACCAAGGCTACGATGGTTAGCTGGTCTGAGAGGATGATCAGCCACACTGGAACTGAGACACGGTNNNGACTCCTACGGGAGGCAGCAGTGGGGAATTTTGCGCAATGGGGGAAACCCTGACGCAGCAACGCCGCGTGAGTGATGAAGGCTTTCGGGTCGTAAAGCTCTGTCAGT…
sp-357	NR_026076	NA		TGGCTCAGAACGAACGCTGGCGGCGTGCTTAACACATGCAAGTCGAACGGGATCCAGAGCTTGCTCTGGTGAGAGTGGCGCACGGGTGAGTAACGCGTGGATAACCTGCCCTGGTATCTGGAATAACATCTCGAAAGGGGTGCTAATACCGGATAAGCCTACGGAGCCCTCGGTCTCTGCAGGAAAAGGTGGCCTCTATTTATAAGCTACCGTATCAGGATGGGTCCGCGTACCATTAGCTAGTTGGTAGGGTAATGGCCTACCAAGGCTACGATGGTTAGCTGGTCTGAGAGGATGATCAGCCACACTGGAACTGAGACACGGTCCAGACTCCTACGGGAGGCAGCAGTGGGGAATTTTGCGCAATGGGGGAAACCCTGACGCAGCAACGCCGCGTGA…
sp-358	NR_026077	GCF_018476885.1		TGGCTCAGAACGAACGCTGGCGGCGTGCCTAACACATGCAAGTCGAACGGGGTTAAGGGGCTTGCTCCTTAACTTAGTGGCGCACGGGTGAGTAACGCGTGGATAATCTGCCCGATGCTCAGGGATAACATCTCGAAAGGGGTGCTAATACCTGATAAGCCCACGGACTCTTCGGAGTTTGCGGGAAAAGGGGGGGACCTTCGGGCCTCCCGACATCGGATGAGTCCGCGTCCCATTAGCTAGTTGGTGGGGTAAAGGCCTACCAAGGCGACGATGGGTAGCTGGTCTGAGAGGATGATCAGCCACACTGGAACTGAGACACGGTCCAGACTCCTACGGGAGGCAGCAGTGGGGAATTTTGCGCAATGGGGGAAACCCTGACGCAGCAACGCCGCGTGA…
sp-359	NR_126282	GCF_001628815.1		ATGCAGTCGAACGTGATCCGCCCTTCGGGGTGGTGAAAGTGGCGCACGGGTGAGTAACGCGTGGATAATCTGCCCGAGGATTTGGGATAACATCTCGAAAGGGGTGCTAATACCGAATAAGCCCACGGGGTCTACGGATCTTGCGGGAAAAGGGGGGGACCTTCGGGCCTCCTGTCCTTGGATGAGTCTGCGTACCATTAGCTAGTTGGTGGGGTAATGGCCTACCAAGGCGACGATGGTTAGCTGGTCTGAGAGGATGATCAGCCACACTGGAACTGAGACACGGTCCAGACTCCTACGGGAGGCAGCAGTGGGGAATTTTGCGCAATGGGGGAAACCCTGACGCAGCAACGCCGCGTGGGTGATGAAGGCCTTCGGGTCGTAAAGCTCTGTCTGGAG…
sp-360	NR_043575	GCF_007830735.1		ACGCTGGCGGCGTGCCTAACACATGCAAGTCGAACGTGAAAGTCCTTCGGGATGAGTAAAGTGGCGCACGGGTGAGTAATGCGTAGATAATCTGCCTGGTGATCTGGGATAACATTTCGAAAGGGGTGCTAATACCGGATAAGCCCACGATCTCTTTGGAGAATGCGGGAAAAGGGGGGGACCTTCGGGCCTTCTGTCACCAGATGAGTCTACGTACCATTAGCTAGTTGGTGGGGTAAGAGCCCACCAAGGCGACGATGGTTAGCTGGTCTGAGAGGATGATCAGCCACACTGGAACTGAGACACGGTCCAGACTCCTACGGGAGGCAGCAGTGGGGAATTTTGCGCAATGGGGGAAACCCTGACGCAGCAACGCCGCGTGAGTGATGAAGGCCTTCG…
sp-361	NR_181819	GCF_017338855.1		AGAGTTTGATCCTGGCTCAGAACGAACGCTGGCGGCGTGCCTAACACATGCAAGTCGAACGAGAAGGGGGCTTCGGTCCCTGGAAAGTGGCGCACGGGTGAGTAACGCGTGGATAATCTACCTAGCGGTCTGGGATAACATCTCGAAAGGGGTGCTAATACCGGATAAGCCCACGAGGTCTACGGACCTAGCGGGAAAAGGGGGGGACCTTCGGGCCTTTTGCCATTAGATGAGTCCGCGTACCATTAGCTAGTTGGTGGGGTAATGGCCCACCAAGGCTACGATGGTTAGCTGGTCTGAGAGGATGATCAGCCACACTGGAACTGAGACACGGTCCAGACTCCTACGGGAGGCAGCAGTGGGGAATTTTGCGCAATGGGCGAAAGCCTGACGCAGCAA…
sp-362	NR_025982	GCF_018531195.1		ACGCTGGCGGCGTGCCTAACACATGCAAGTCGAACGGAATTAAGGAGCTTGCTCTTTAATTTAGTGGCGCACGGGTGAGTAACGCGTAGATAATCTGCCTGATGATCTGGGATAACATTTCGAAAGAGGTGCTAATACCGGATAAGCCCACGAAGTCTTTGGACTTTGCGGGAAAAGGGGGGGACCTTCGGGCCTTCTGTCATCAGATGAGTCTGCGTACCATTAGCTAGTTGGTAGGGTAATGGCCTACCAAGGCGACGATGGTTAGCTGGTCTGAGAGGATGATCAGCCACACTGGAACTGAGACACGGTCCAGACTCCTACGGGAGGCAGCAGTGGGGAATTTTGCNCAATGGGCGAAAGCCTGACGCASCAACSCCGCGTGAGTGATGAAGGCTT…
sp-363	NR_104561	GCF_018531165.1		CTCAGAACGAACGCTGGCGGCGTGCCTAACACATGCAAGTCGAACGTGAAGGGGGCTTCGGTCCCTGGAAAGTGGCGCACGGGTGAGTAACGCGTGGATAATCTGCCCAGTGATCTGGGATAACATCTCGAAAGGGGTGCTAATACCGGATAAGCCCACGGAGTCCTTGGATTCTGCGGGAAAAGGGGGGGACCTTCGGGCCTTTTGTCACTGGATGAGTCCGCGTACCATTAGCTAGTTGGTGGGGTAATGGCCCACCAAGGCTACGATGGTTAGCTGGTCTGAGAGGATGATCAGCCACACTGGAACTGAGACACGGTCCAGACTCCTACGGGAGGCAGCAGTGGGGAATTTTGCGCAATGGGCGAAAGCCTGACGCAGCAACGCCGCGTGAGTGAT…
sp-364	NR_025974	GCF_027925345.1		TGGCGGCGTGCCTAACACATGCAAGTCGAACGTGAAGGGGGCTTCGNCCCCTGGAAAGTGGCGCACGGSTGAGTAACGCGTGGATAATCTGCCCAGTGATCTGGGATAACATCTCGAAAGGGGTGCTAATACCGGATAAGCCCACGGAGTCTHTGGATTCTKCGGGAAAAGGGGGGGACCTTCGGGCCTTKTGTCACTGGATGAGTCCGCGTACCATTAGCTAGTTGGTGGGGTAATGGCCCACCAAGGCAACGATGGTTAGCTGGTCTGAGAGGATGATCAGCCACACTGGAACTGAGACACGGTCCAGACTCCTACGGGAGRCASCAGTGGGGAATTTTGCVCAATGGGCGAAAGCCTGACGCAGCAACGCCGCGTGAGTGATGAAGGCCCTCGGGT…
sp-365	NR_075011	GCF_000012925.1		AAACTGGAGAGTTTGATCCTGGCTCAGAACGAACGCTGGCGGCGTGCCTAACACATGCAAGTCGAACGTGAAGGGGGCTTCGGTCCCCGGAAAGTGGCGCACGGGTGAGTAACGCGTGGATAATCTGCCCAGTGATCTGGGATAACATCTCGAAAGGGGTGCTAATACCGGATAAGCCCACGGAGTCCTTGGATTCTGCGGGAAAAGGGGGGGACCTTCGGGCCTTTTGTCACTGGATGAGTCCGCGTACCATTAGCTAGTTGGTGGGGTAATGGCCCACCAAGGCTACGATGGTTAGCTGGTCTGAGAGGATGATCAGCCACACTGGAACTGAGACACGGTCCAGACTCCTACGGGAGGCAGCAGTGGGGAATTTTGCGCAATGGGCGAAAGCCTGAC…
sp-366	NR_043576	GCF_000817955.1		ATCCTGGCTCAGAACGAACGCTGGCGGCGTGCCTAACACATGCAAGTCGAACGCGAAAGGGGCTTCGGCCCTGAGTAAAGTGGCGCACGGGTGAGTAACGCGTGGATAATCTGCCCGACGATCTGGGATAACATCTCGAAAGGGGTGCTAATACCGGATAAGCCCACGGAGTCTTAGGATTCTGCGGGAAAAGGGGGGGACCTTCGGGCCTCTTGTCGTCGGATGAGTCCGCGTACCATTAGCTAGTTGGCGGGGTAAAGGCCCACCAAGGCGACGATGGTTAGCTGGTCTGAGAGGATGATCAGCCACACTGGAACTGAGACACGGTCCAGACTCCTACGGGAGGCAGCAGTGGGGAATTTTGCGCAATGGGCGAAAGCCTGACGCAGCAACGCCGCG…
sp-367	NR_043075	NA		AGAGTTTGATCCTGGCTCAGAACGAACGCTGGCGGCGTGCCTAACACATGCAAGTCGAACGGAGTTGAGGGGCTTGCTCCTCAATTTAGTGGCGCACGGGTGAGTAACGCGTAGATAATCTGCCTGATGATCTGGGATAACACTTCGAAAGGGGTGCTAATACCGGATAAGCCCACGGAGTCTTTGGATTCTGCGGGAAAAGGGGGGGACCTTCGGGCCTTCTGTCATCAGATGAGTCTGCGTACCATTAGCTAGTTGGTAGGGTAATGGCCTACCAAGGCTACGATGGTTAGCTGGTTTGAGAGAATGATCAGCCACACTGGAACTGAGACACGGTCCAGACTCCTACGGGAGGCAGCAGTGGGGAATTTTGCGCAATGGGCGAAAGCCTGACGCAGC…
sp-368	NR_134039	GCF_000816575.1		AGAGTTTGATCCTGGCTCAGAACGAACGCTGGCGGCGTGCCTAACACATGCAAGTCGAACGTGATCCGCCCTTCGGGGTGGTGAAAGTGGCGCACGGGTGAGTAACGCGTGGATAATCTGCCCGAGGATTTGGGATAACATCTCGAAAGGGGTGCTAATACCGAATAAGCCCACGGGGTCTACGGATCTTGCGGGAAGAGGGGGGGACCTTCGGGCCTCCTGTCCTTGGATGAGTCTGCGTACCATTAGCTAGTTGGTGGGGTAATGGCCTACCAAGGCGACGATGGTTAGCTGGTCTGAGAGGATGATCAGCCACACTGGAACTGAGACACGGTCCAGACTCCTACGGGAGGCAGCAGTGGGGAATTTTGCGCAATGGGGGAAACCCTGACGCAGCAA…
sp-369	NR_075009	GCF_000007985.2		AAACTGGAGAGTTTGATCCTGGCTCAGAACGAACGCTGGCGGCGTGCCTAACACATGCAAGTCGAACGTGATCCATCCTTCGGGGTGGTGAAAGTGGCGCACGGGTGAGTAACGCGTGGATAATCTGCCCGAGGATTTGGGATAACATCTCGAAAGGGGTGCTAATACCGAATAAGCCCACGGGGTCTACGGATCTTGCGGGAAAAGGGGGGGACTTTCGGGCCTCCTGTCTTCGGATGAGTCCGCGTACCATTAGCTAGTTGGTAGGGTAATGGCCTACCAAGGCGACGATGGTTAGCTGGTCTGAGAGGATGATCAGCCACACTGGAACTGAGACACGGTCCAGACTCCTACGGGAGGCAGCAGTGGGGAATTTTGCGCAATGGGGGAAACCCTGAC…
sp-370	NR_114303	GCF_018476905.1		AACGAACGCTGGCGGCGTGCCTAACACATGCAAGTCGAACGGAGATAAGGGGCTTGCTCCTTATCTTAGTGGCGCACGGGTGAGTAACGCGTGGATAATCTACCTTGGAATCTGGGATAACATCTCGAAAGGGGTGCTAATACCGGATAAGACCACGGGCTCTATGGAGTCTGCGGTAAAAGGGGGCCTCTGTATATGCTTCTGTTTCAAGATGAGTCCGCGTACCATTAGCTAGTTGGCAGGGTAATGGCCTACCAAGGCGACGATGGTTAGCTGGTCTGAGAGGATGATCAGCCACACTGGAACTGAGACACGGTCCAGACTCCTACGGGAGGCAGCAGTGGGGAATTTTGCGCAATGGGGGAAACCCTGACGCAGCAACGCCGCGTGAGTGATGAA…
sp-371	NR_179317	GCF_014193675.1		CATGCAAGTCGTACGGGATCCAGAGCTTGCTCTGGTGAGAGTGGCGCACGGGTGAGTAACGCGTGGATAACCTGCCCTGGTATCCGGAATAACATCTCGAAAGGGGTGCTAATACCGGATAAGCTTACGGAGTCTTCGGGTTCTGTGAGAAAAGGTGGCCTCTATTTATAAGCTATCGTATCAGGATGGGTCCGCGTACCATTAGCTAGTTGGTGGGGTAATGGCCTACCAAGGCGACGATGGTTAGCTGGTCTGAGAGGATGATCAGCCACACTGGAACTGAGACACGGTCCAGACTCCTACGGGAGGCAGCAGTGGGGAATTTTGCGCAATGGGGGAAACCCTGACGCAGCAACGCCGCGTGAGTGATGAAGGCTTTCGGGTCGTAAAGCTCTGTCA…
sp-372	NR_179338	GCF_014193585.1		ACACATGCAAGTCGAACGGGATYCAGAGCTTGCTCTGRTGAGAGTGGCGCACGGGTGAGTAACGCGTGGATAACCTGCCCTGGTATCTGGAATAACATCTCGAAAGGGGTGCTAATACCGGATAAGCTTACGATTCCCTCGGGAGTTGTGAGAAAAGGTGGCCTCTGAATATGCTACCGTATCAGGATGGGTCCGCGTACCATTAGCTAGTTGGTGGGGTAATGGCCCACCAAGGCGACGATGGTTAGCTGGTCTGAGAGGATGATCAGCCACACTGGAACTGAGACACGGTCCAGACTCCTACGGGAGGCAGCAGTGGGGAATTTTGCGCAATGGGGGAAACCCTGACGCAGCAACGCCGCGTGAGTGATGAAGGCTTTCGGGTCGTAAAGCTCTGTC…
sp-373	NR_179316	GCF_014193515.1		CATGCAAGTCGTACGGGATCCAGAGCTTGCTCTGGTGAGAGTGGCGCACGGGTGAGTAACGCGTGGATAACCTGCCCTGGTATCTGGAATAACATCTCGAAAGGGGTGCTAATACCGGATAAGCTTACGACCCCTTCGGTGGTTGTGAGAAAAGGTGGCCTCTATTTATAAGCTATCGTATCAGGATGGGTCCGCGTACCATTAGCTAGTTGGTGGGGTAATGGCCTACCAAGGCGACGATGGTTAGCTGGTCTGAGAGGATGATCAGCCACACTGGAACTGAGACACGGTCCAGACTCCTACGGGAGGCAGCAGTGGGGAATTTTGCGCAATGGGGGAAACCCTGACGCAGCAACGCCGCGTGAGTGATGAAGGCTTTCGGGTCGTAAAGCTCTGTCA…
sp-374	NR_174280	GCF_008802365.1		CATGCAAGTCGAACGGAATTAGAGAGCTTGCTCTTTAATTTAGTGGCGCACGGGTGAGTAACGCGTAGATAATCTGCCCTTGTATCTGGGATAACATTTCGAAAGGGGTGCTAATACCGGATAAGCCCACGACGGCTTTGGTCGTTGCGGGAAAAGGAGGCCTCTGAATATGCTTCTGTACGAGGATGAGTCTGCGTACCATTAGCTAGTTGGTAGGGTAAAGGCCTACCAAGGCGACGATGGTTAGCTGGTCTGAGAGGATGATCAGCCACACTGGAACTGAGACACGGTCCAGACTCCTACGGGAGGCAGCAGTGGGGAATTTTGCGCAATGGGCGAAAGCCTGACGCAGCAACGCCGCGTGAGTGATGAAGGCTTTCGGGTCGTAAAGCTCTGTCA…
sp-375	NR_174279	GCF_008369015.1		CATGCAAGTCGAACGGAATTAAGGAGCTTGCTCTTTAATTTAGTGGCGCACGGGTGAGTAACGCGTAGATAATCTGCCCTTGTATCTGGGATAACATTTCGAAAGGGGTGCTAATACCGGATAAGCCCACGACGGCTTTGGTCGTTGCGGGAAAAGGAGGCCTCTGAATATGCTTCTGTACGAGGATGAGTCTGCGTACCATTAGCTAGTTGGTAGGGTAAAGGCCTACCAAGGCGACGATGGTTAGCTGGTCTGAGAGGATGATCAGCCACACTGGAACTGAGACACGGTCCAGACTCCTACGGGAGGCAGCAGTGGGGAATTTTGCGCAATGGGCGAAAGCCTGACGCAGCAACGCCGCGTGAGTGATGAAGGCTTTCGGGTCGTAAAGCTCTGTCA…
sp-376	NR_174281	GCF_008802355.1		CATGCAAGTCGAACGGAATTAGAGAGCTTGCTCTTTAATTTAGTGGCGCACGGGTGAGTAACGCGTAGATAATCTGCCCTTGTATCTGGGATAACATTTCGAAAGGGGTGCTAATACCGGATAAGCCCACGACGGCTTTGGTCGTTGCGGGAAAAGGAGGCCTCTGAATATGCTTCTGTACGAGGATGAGTCTGCGTACCATTAGCTAGTTGGTAGGGTAAAGGCCTACCAAGGCGACGATGGTTAGCTGGTCTGAGAGGATGATCAGCCACACTGGAACTGAGACACGGTCCAGACTCCTACGGGAGGCAGCAGTGGGGAATTTTGCGCAATGGGCGAAAGCCTGACGCAGCAACGCCGCGTGAGTGATGAAGGCTTTCGGGTCGTAAAGCTCTGTCA…
sp-377	NR_074979	GCF_000020385.1		AGAGTTTGATCCTGGCTCAGAACGAACGCTGGCGGCGTGCCTAACACATGCAAGTCGAACGGAGTGAAGGAGCTTGCTCTTTCATTTAGTGGCGCACGGGTGAGTAACGCGTAGATAATCTGCCTTGGACTCTGGGATAACATCTCGAAAGGGGTGCTAATACCGGATAAGCCCACGATGGCGTAAGTCATTGCGGGAAAAGGGGGCCTCTGAATATGCTCCTGATTCAAGATGAGTCTGCGTACCATTAGCTAGTTGGTAGGGTAAGAGCCTACCAAGGCGACGATGGTTAGCTGGTCTGAGAGGATGATCAGCCACACTGGAACTGAGACACGGTCCAGACTCCTACGGGAGGCAGCAGTGGGGAATTTTGCGCAATGGGGGAAACCCTGACGCAGC…
sp-378	NR_075002	GCF_000014965.1		AGAGTTTGATCCTGGCTCAGAATAAACGCTGGCGGCGTGCCTAACACATGCAAGTCGAACGAGAAAGCCTTAATCTTCGGATGGGCGAGTAAAGTGGCGCACGGGTGAGTAACGCGTAGGTAACCTACCTCCGGGACCGGGATAACAGTGCGAAAGTGCTGCTAATACCGGATACGATTGTGGAGCGGGAGCTCTACGATGAAAGTCGGCCTCTCAGAGAAGCCGATGTTCGGGGATGGGCCTGCGTCCTATCAGCTGGTTGGTAGGGTAACGGCCTACCAAGGCGACGACGGGTAGCTGGTCTGAGAGGATGATCAGCCACACTGGCACTGGAACACGGGCCAGACTCCTACGGGAGGCAGCAGTGAGGAATTTTGCGCAATGGCCGCAAGGCTGACG…
sp-379	NR_114635	NA		TTAGAGTTTGATCCTGGCTCAGGGCGAACGCTGGCGGCGTGCCTAACACATGCAAGTCGTGCGGGAACGGGCTTCGGCCCTAGTACCGCGGCAGACGGGTGAGTAACACGTGAGTAACCTGTCCTCGGGTCTGGGATAACCACCCGAAAGGGTGGCTAATACCGGATAAAGTCACCGGGCGCAAGCTCGGTGATGAAAGGGGGCCTCTGCATAGCAAGCTCCTGCCTGAGGAGGGGCTCGCGGCCCATCAGCTAGTTGGTGGGGTAACGGCCCACCAAGGCGATGACGGGTAGCCGGCCTGAGAGGGTGGTCGGCCACACGGGCACTGAGACACGGGCCCGACTCCTACGGGAGGCAGCAGTGGGGAATCTTGGGCAATGGGCGAAAGCCTGACCCAGC…
sp-380	NR_148666	GCF_009936215.1		AGGACAAACGCTGGCGGCGTGCCTAACACATGCAAGTCGAACGACAGGCGAGGAATCCGCAAGGAGGAATCGTGCTGAGTGGCGAACGGGTGAGTAATACATGGGGACGTACCCTCAAGAGGGGGATAGCATTCCGAAAGGGATGGTAATACCCCGTAAGCTCGAGAGAGGGAAGGTACAAAAGTACCGCTTGAGGAGCGACTCATGGCCCATCAGTTAGTTGGTGAGGTAAAGGCCCACCAAGGCGATGACGGGTAGCTGGTCTGAGAGGATGGTCAGCCACACTGGGACTGAGACACGGCCCAGACTCCTACGGGAGGCAGCAGTGGGGAATTTTTCCCAATGGGCGAAAGCCTGAGGGAGCGACGCCGCGTGGAGGAAGGAGTCTTTCGAGATGTA…
sp-381	NR_134221	NA		GGTGAACGCTGGCGGCGTGCCTTACACATGCAAGTCGAGCGAAGCTGCTAGGATGAGCCCTTCGGGGTGAATTCTAGTAGACTGAGCGGCGGACGGGTGAGTAACGCGTAGGTGACCTACCCCTCAGAGGGGGATAACTGGGGGAAACCCCAGCTAATACCCCATACGTTCCATGTACGGTAGGTACGTGGAAGAAAGGGGGCAATAGCTCTGCTGAGGGAGGGGCCTGCGTCCCATCAGGTAGTTGGTGAGGTAATGGCTCACCAAGCCGACGACGGGTAGCCGGTCTGAGAGGATGGCCGGCCACAAGGGCACTGAGACACGGGCCCTACTCCTACGGGAGGCAGCAGTGGGGGATTTTGGACAATGGGCGAAAGCCTGATCCAGCGACGCCGCGTG…
sp-382	NR_117284	GCF_001990485.1		TGGCTCAGGGTGAACGCTGGCGGCGTGCCTTACACATGCAAGTCGAGCGAAGCTGCTAACTGGAGTCCTTCGGGGTGAAGGTTAGTAGACTGAGCGGCGGACGGGTGAGTAACGCGTAGGTGACCTACCCTTCAGAGGGGGATAACTGTGGGAAACTGCAGCTAATACCCCATACGTTCGCTAGGGTGAGGTACTAGCGAAGAAAGGGGCGTAAAGCTCTGCTGAGGGATGGGCCTGCGTTCCATCAGGTAGTTGGTGAGGTAAAGGCTCACCAAGCCTACGACGGATAGCCGGTCTGAGAGGATGGCCGGCCACAAGGGCACTGAGACACGGGTCCTACTCCTACGGGAGGCAGCAGTGGGGGATATTGGACAATGGGCGGAAGCCTGATCCAGCGAC…
sp-383	AF491334	NA		GGTGAACGCTGGCGGCGTGCCTTACACATGCAAGTCGAGCGAAGCTGCTAGGATGAGCCCTTCGGGGTGAATTCTAGTAGACTGAGCGGCGGACGGGTGAGTAACGCGTAGGTGACCTACCCCTCAGAGGGGGATAACTGGGGGAAACCCCAGCTAATACCCCATACGTTCCATGTATGGTAGGTACATGGAAGAAAGGGGGCAACAGCTCTGCTGAGGGAGGGGCCTGCGTCCCATCAGGTAGTTGGTGAGGTAATGGCTCACCAAGCCGACGACGGGTAGCCGGTCTGAGAGGATGGCCGGCCACAAGGGCACTGAGACACGGGCCCTACTCCTACGGGAGGCAGCAGTGGGGGATTTTGGACAATGGGCGAAAGCCTGATCCAGCGACGCCGCGTG…
sp-384	NR_180537	GCF_017358165.1		CCTACCATGCAAGTCGAGCGAAGCTGCCTCGACTGATCCCTTCGGGGTGACGTTGAGGTAGACTGAGCGGCGGACGGGTGCGTAACACGTAGGTAACCTGCCCCTCAGAGGGGGATAACTGGGGGAAACCCCAGCTAATACCCCATACGTTCCGGGAGTTTCGGCTTCCGGAAGAAAGGAGCGTTTGCTCCGCTGAGGGAGGGGCCTGCGGCCCATCAGGTAGTTGGTGAGGTAACGGCTCACCAAGCCTACGACGGGTAGCCGGTCTGAGAGGATGGCCGGCCACAAGGGCACTGAGACACGGGCCCTACTCCTACGGGAGGCAGCAGTGGGGAATTTTGGACAATGGGCGAAAGCCTGATCCAGCGACGCCGCGTGCGGGATGAAGCCCTTCGGGGT…
sp-385	NR_112616	GCA_003990895.1		TGGAGAGTTTGATCCTGGCTCAGGGTGAACGCTGGCGGCGTGCCTTACACATGCAAGTCGAGCGAAGCTGCTGGTGGAATTCCTTCGGGGAGGAAGCCAGTAGACTGAGCGGCGGACGGGTGAGTAACGCGTAGGTGACCTACCCCTCAGAGGGGGATAACTGGGGGAAACTCCAGCTAATACCCCATACGTTCCTACCTATAAGTAGGTAGGAAGAAAGGGAGCTATAGCTCTGCTGAGGGAGGGGCCTGCGACCCATCAGGTAGTTGGTGAGGTAACGGCTCACCAAGCCGACGACGGGTAGCCGGTCTGAGAGGATGGCCGGCCACAAGGGCACTGAGACACGGGCCCTACTCCTACGGGAGGCAGCAGTGGGGGATTTTGGACAATGGGCGAAAG…
sp-386	NR_102981	GCF_000016905.1		AGGGTTTGATCCTGGCTCAGGGTGAACGCTGGCGGCGTGCCTTACACATGCAAGTCGAGCGGGGCATCTAGTGGACTCTCTTCGGGGAGGAAGCTAGAGGGCCTAGCGGCGGACGGGTGAGTAACGCGTAGGTTACCTACCCCTCAGAGGGGGATAACTGTGGGAAACTGCAGCTAATACCCCATACGTTCCCGAGAGGGAAGAAAGGGTGCGTTAAGCACTGCTGAGGGATGGGCCTGCGCCCCATCAGGTAGTTGGTGAGGTAAAGGCTCACCAAGCCGGCGACGGGTAGCCGGTCTGAGAGGATGGCCGGCCACAAGGGCACTGAGACACGGGCCCTACTCCTACGGGAGGCAGCAGTGGGGGATTTTGGACAATGGGCGGAAGCCTGATCCAGCG…
sp-387	NR_102775	GCF_000230655.2		TATATGGAGGGTTTGATCCTGGCTCAGGGTGAACGCTGGCGGCGTGCCTAACACATGCAAGTCGAGCGGGGGAAACTCCCTTCGGGGAGGAGTACCCAGCGGCGGACGGGTGAGTAACACGTGGGTAACCTGCCCTCCGGAGGGGGATAACCAGGGGAAACCCTGGTTAATACCCCATACGCTCCATCAACGCAAGTTGGTGGAGGAAAGGGGCGTTTGCCCCGCCGGAGGAGGGGCCCGCGGCCCATCAGGTAGTTGGTGGGGTAACGGCCCACCAAGCCGACGACGGGTAGCCGGCCTGAGAGGGTGGTCGGCCACAGGGGCACTGAGACACGGGCCCCACTCTACGGGAGGCAGCAGTGGGGAATCTTGGACAATGGGGGAAACCCTGATCCAGCG…

## Sheet: S1_raw_data
Correlative #	ID	TAXONOMY	First Order Guild Assignment	TAX-ID_NCBI	16S-seq_NCBI	assembly_accession	%_GC	DOI_REF
2	sp-2	k_Archaea;p_Candidatus Thermoplasmatota;c_Thermoplasmata;o_Thermoplasmatales;f_Ferroplasmaceae;g_Acidiplasma;s_aeolicum;st_V	O/R	507754	NR_115093	GCF_001399695.1	36	10.1099/ijs.0.009639-0
3	sp-3	k_Archaea;p_Candidatus Thermoplasmatota;c_Thermoplasmata;o_Thermoplasmatales;f_Ferroplasmaceae;g_Acidiplasma;s_cupricumulans;st_BH2	O/R	312540	NR_028210	GCF_001402935.1	34	10.1007/s00792-006-0527-y
4	sp-4	k_Archaea;p_Candidatus Thermoplasmatota;c_Thermoplasmata;o_Thermoplasmatales;f_Ferroplasmaceae;g_Ferroplasma;s_acidarmanus;st_Fer1	O/R	97393	NR_103941	GCF_000152265.2	36.8	10.1128/AEM.70.4.2079-2088.2004
5	sp-5	k_Archaea;p_Candidatus Thermoplasmatota;c_Thermoplasmata;o_Thermoplasmatales;f_Ferroplasmaceae;g_Ferroplasma;s_acidiphilum;st_Y	O/R	74969	NR_028183	GCF_002078355.1	36.5	10.1099/00207713-50-3-997
6	sp-6	k_Archaea;p_Candidatus Thermoplasmatota;c_Thermoplasmata;o_Thermoplasmatales;f_Ferroplasmaceae;g_Ferroplasma;s_thermophilum;st_L1	O/R	424696	NR_115944	NA	34.1	10.1111/j.1365-2672.2008.03807.x
10	sp-10	k_Archaea;p_Crenarchaeota;c_Thermoprotei;o_Sulfolobales;f_Sulfolobaceae;g_Acidianus;s_brierleyi;st_So4a	O/R	41673	NR_043409	GCF_003201835.2	31	10.1099/00207713-36-4-559
11	sp-11	k_Archaea;p_Crenarchaeota;c_Thermoprotei;o_Sulfolobales;f_Sulfolobaceae;g_Acidianus;s_copahuensis;st_ALE1	O/R	1160895	JQ513288	GCF_000632495.1	35.63	10.1007/s00248-012-0129-4
13	sp-13	k_Archaea;p_Crenarchaeota;c_Thermoprotei;o_Sulfolobales;f_Sulfolobaceae;g_Acidianus;s_sulfidivorans;st_JP7	O/R	312539	NR_028211	GCF_003201765.2	31.1	10.1099/ijs.0.64846-0
15	sp-15	k_Archaea;p_Crenarchaeota;c_Thermoprotei;o_Sulfolobales;f_Sulfolobaceae;g_Metallosphaera;s_sedula;st_TH2	O/R	43687	NR_043410	GCF_000016605.1	45	10.1016/S0723-2020(89)80038-4
17	sp-17	k_Archaea;p_Crenarchaeota;c_Thermoprotei;o_Sulfolobales;f_Sulfolobaceae;g_Saccharolobus;s_caldissimus;st_HS-3	O/R	1702097	NR_163621	GCF_020886315.1	31.7	10.1099/ijsem.0.002665
18	sp-18	k_Archaea;p_Crenarchaeota;c_Thermoprotei;o_Sulfolobales;f_Sulfolobaceae;g_Saccharolobus;s_shibatae;st_B12	O/R	2286	NR_044677	GCF_019175345.1	35	10.1099/ijsem.0.002665
19	sp-19	k_Archaea;p_Crenarchaeota;c_Thermoprotei;o_Sulfolobales;f_Sulfolobaceae;g_Saccharolobus;s_solfataricus;st_P1	O/R	2287	NR_119198	NA	35.8	10.1099/ijsem.0.002665
20	sp-20	k_Archaea;p_Crenarchaeota;c_Thermoprotei;o_Sulfolobales;f_Sulfolobaceae;g_Sulfolobus;s_acidocaldarius;st_98-3	O/R	2285	NR_074267	GCF_028472365.1	60	10.1007/BF00408082
21	sp-21	k_Archaea;p_Crenarchaeota;c_Thermoprotei;o_Sulfolobales;f_Sulfolobaceae;g_Sulfuracidifex;s_metallicus;st_Kra23	O/R	47303	NR_043433	GCF_009729515.1	37.7	10.1016/S0723-2020(11)80312-7
23	sp-23	k_Archaea;p_Crenarchaeota;c_Thermoprotei;o_Sulfolobales;f_Sulfolobaceae;g_Sulfurisphaera;s_ohwakuensis;st_TA-1	O/R	69656	NR_043432	GCF_009729055.1	32.9	10.1128/mra.01490-19
24	sp-24	k_Archaea;p_Crenarchaeota;c_Thermoprotei;o_Sulfolobales;f_Sulfolobaceae;g_Sulfurisphaera;s_tokodaii;st_7	O/R	111955	NR_028609	GCF_000011205.1	32.8	10.1007/s007920100221
54	sp-54	k_Bacteria;p_Actinomycetota;c_Acidimicrobiia;o_Acidimicrobiales;f_Acidimicrobiaceae;g_Acidiferrimicrobium;s_australe;st_USS-CCA1	O/R	2664430	NR_170414	GCA_009697115.1	74.1	10.1099/ijsem.0.004179
55	sp-55	k_Bacteria;p_Actinomycetota;c_Acidimicrobiia;o_Acidimicrobiales;f_Acidimicrobiaceae;g_Acidimicrobium;s_ferrooxidans;st_ICP	O/R	53635	NR_027584	GCF_000023265.1	68	10.1099/00221287-142-4-785
57	sp-57	k_Bacteria;p_Actinomycetota;c_Acidimicrobiia;o_Acidimicrobiales;f_Acidimicrobiaceae;g_Acidithrix;s_ferrooxidans;st_PY-F3	O/R	1280514	NR_178567	GCF_000949295.1	57.4	10.1016/j.resmic.2015.01.003
58	sp-58	k_Bacteria;p_Actinomycetota;c_Acidimicrobiia;o_Acidimicrobiales;f_Acidimicrobiaceae;g_Ferrimicrobium;s_acidiphilum;st_T23	O/R	121039	NR_041798	GCF_000949255.1	54.9	10.1099/ijs.0.65409-0
59	sp-59	k_Bacteria;p_Actinomycetota;c_Acidimicrobiia;o_Acidimicrobiales;f_Acidimicrobiaceae;g_Ferrithrix;s_thermotolerans;st_Y005	O/R	209649	NR_042751	GCF_900128965.1	50.2	10.1099/ijs.0.65409-0
64	sp-64	k_Bacteria;p_Aquificota;c_Aquificae;o_Aquificales;f_Hydrogenothermaceae;g_Sulfurihydrogenibium;s_azorense;st_Az-Fu1	O/R	309806	NR_102858	GCF_000021545.1	33.6	10.1099/ijs.0.02790-0
72	sp-72	k_Bacteria;p_Bacillota;c_Bacilli;o_Bacillales;f_Alicyclobacillaceae;g_Alicyclobacillus;s_montanus;st_USBA-GBX-503	O/R	1830138	NR_178913	GCF_900142255.1	44.6	10.1099/ijsem.0.002718
74	sp-74	k_Bacteria;p_Bacillota;c_Bacilli;o_Bacillales;f_Alicyclobacillaceae;g_Alicyclobacillus;s_tolerans;st_K1	O/R	90970	NR_036984	GCF_048984885.1	48.7	10.1099/ijs.0.63300-0
76	sp-76	k_Bacteria;p_Bacillota;c_Bacilli;o_Bacillales;f_Alicyclobacillaceae;g_Ferroacidibacillus;s_organovorans;st_SLC66	O/R	1765683	NR_178293	GCF_001642725.1	51	10.1016/j.resmic.2022.104008
77	sp-77	k_Bacteria;p_Bacillota;c_Bacilli;o_Bacillales;f_Alicyclobacillaceae;g_Sulfoacidibacillus;s_ferrooxidans;st_S0AB	O/R	2005001	MF163175	GCF_022606465.1	43.7	10.1016/j.resmic.2022.104008
78	sp-78	k_Bacteria;p_Bacillota;c_Bacilli;o_Bacillales;f_Alicyclobacillaceae;g_Sulfoacidibacillus;s_thermotolerans;st_Y002	O/R	1765684	NR_178807	GCF_003144315.1	46	10.1016/j.resmic.2022.104008
102	sp-102	k_Bacteria;p_Bacillota;c_Clostridia;o_Eubacteriales;f_Clostridiales Family XVII. Incertae Sedis;g_Sulfobacillus;s_acidophilus;st_NAL	O/R	53633	NR_114437	GCF_000237975.1	56	10.1099/00221287-142-4-775
103	sp-103	k_Bacteria;p_Bacillota;c_Clostridia;o_Eubacteriales;f_Clostridiales Family XVII. Incertae Sedis;g_Sulfobacillus;s_benefaciens;st_BRGM2	O/R	453960	NR_044352	NA	50.6	10.1007/s00792-008-0184-4
104	sp-104	k_Bacteria;p_Bacillota;c_Clostridia;o_Eubacteriales;f_Clostridiales Family XVII. Incertae Sedis;g_Sulfobacillus;s_harzensis;st_BGR 140	O/R	2582907	NR_180574	GCF_012933365.1	58.2	10.1099/ijsem.0.004871
105	sp-105	k_Bacteria;p_Bacillota;c_Clostridia;o_Eubacteriales;f_Clostridiales Family XVII. Incertae Sedis;g_Sulfobacillus;s_sibiricus;st_N1	O/R	188789	NR_042730	NA	48.2	10.1139/W10-063
106	sp-106	k_Bacteria;p_Bacillota;c_Clostridia;o_Eubacteriales;f_Clostridiales Family XVII. Incertae Sedis;g_Sulfobacillus;s_thermosulfidooxidans;st_ST	O/R	28034	NA	GCF_000497695.1	53.75	10.3389/fmicb.2018.03059
107	sp-107	k_Bacteria;p_Bacillota;c_Clostridia;o_Eubacteriales;f_Clostridiales Family XVII. Incertae Sedis;g_Sulfobacillus;s_thermotolerans;st_Kr1	O/R	338644	NR_043568	GCA_002951815.1	48.2	10.1099/ijs.0.64106-0
146	sp-146	k_Bacteria;p_Bacteroidota;c_Bacteroidia;o_Marinilabiliales;f_Prolixibacteraceae;g_Prolixibacter;s_denitrificans;st_MIC1-1	O/R	1541063	NR_137212	GCF_009617855.1	45	10.1099/ijs.0.000343
169	sp-169	k_Bacteria;p_Pseudomonadota;c_Acidithiobacillia;o_Acidithiobacillales;f_Acidithiobacillaceae;g_Acidithiobacillus;s_ferrianus;st_MG	O/R	2678518	NR_180970	GCF_010378095.2	58	10.1007/s00792-020-01157-1
170	sp-170	k_Bacteria;p_Pseudomonadota;c_Acidithiobacillia;o_Acidithiobacillales;f_Acidithiobacillaceae;g_Acidithiobacillus;s_ferridurans;st_11Fe	O/R	1232575	NR_108138	GCF_003966655.1	58	10.1099/ijs.0.049759-0
171	sp-171	k_Bacteria;p_Pseudomonadota;c_Acidithiobacillia;o_Acidithiobacillales;f_Acidithiobacillaceae;g_Acidithiobacillus;s_ferriphilus;st_M20	O/R	1689834	NR_147744	GCF_018854775.1	57.4	10.1099/ijsem.0.000698
172	sp-172	k_Bacteria;p_Pseudomonadota;c_Acidithiobacillia;o_Acidithiobacillales;f_Acidithiobacillaceae;g_Acidithiobacillus;s_ferrivorans;st_NO-37	O/R	160808	NR_114620	GCF_018853935.1	55.5	10.1007/s00792-009-0282-y
173	sp-173	k_Bacteria;p_Pseudomonadota;c_Acidithiobacillia;o_Acidithiobacillales;f_Acidithiobacillaceae;g_Acidithiobacillus;s_ferrooxidans;st_TM	O/R	920	NR_041888	GCF_000021485.1	57	10.1099/00207713-50-2-511
190	sp-190	k_Bacteria;p_Pseudomonadota;c_Alphaproteobacteria;o_Rhodobacterales;f_Paracoccaceae;g_Rhodobacter;s_ferrooxidans;st_SW2	O/R	371731	NA	GCF_000176015.1	65.5	10.1111/j.1574-6941.2008.00592.x
266	sp-266	k_Bacteria;p_Pseudomonadota;c_Gammaproteobacteria;o_Acidiferrobacterales;f_Acidiferrobacteraceae;g_Acidiferrobacter;s_thiooxydans;st_m-1	O/R	163359	NR_114629	GCF_003333315.1	63.1	10.1007/s00792-011-0359-2
365	sp-365	k_Bacteria;p_Thermodesulfobacteriota;c_Desulfuromonadia;o_Geobacterales;f_Geobacteraceae;g_Geobacter;s_metallireducens;st_GS-15	O/R	28232	NR_075011	GCF_000012925.1	56.6	10.1007/BF00290916
16	sp-16	k_Archaea;p_Crenarchaeota;c_Thermoprotei;o_Sulfolobales;f_Sulfolobaceae;g_Metallosphaera;s_yellowstonensis;st_MK1	OXI	1111107	JN971014	GCF_000243315.1	NA	10.1128/AEM.01646-10
29	sp-29	k_Archaea;p_Euryarchaeota;c_Archaeoglobi;o_Archaeoglobales;f_Archaeoglobaceae;g_Ferroglobus;s_placidus;st_AEDII12DO	OXI	54261	NR_074531	GCF_000025505.1	43	10.1007/s002030050388
34	sp-34	k_Archaea;p_Euryarchaeota;c_Thermococci;o_Thermococcales;f_Thermococcaceae;g_Palaeococcus;s_ferrophilus;st_DMJ	OXI	83868	NR_028149	GCF_000966265.1	53.5	10.1099/00207713-50-2-489
66	sp-66	k_Bacteria;p_Bacillota;c_Bacilli;o_Bacillales;f_Alicyclobacillaceae;g_Alicyclobacillus;s_aeris;st_ZJ-6	OXI	545890	NR_116896	NA	51.2	10.1099/ijs.0.008870-0
67	sp-67	k_Bacteria;p_Bacillota;c_Bacilli;o_Bacillales;f_Alicyclobacillaceae;g_Alicyclobacillus;s_cellulosilyticus;st_Sueoka	OXI	1003997	NR_126173	GCF_014647315.1	60.8	10.1099/ijs.0.061440-0
68	sp-68	k_Bacteria;p_Bacillota;c_Bacilli;o_Bacillales;f_Alicyclobacillaceae;g_Alicyclobacillus;s_curvatus;st_ALEF1	OXI	2790012	NR_181542	GCF_017298655.1	52.1	10.1099/ijsem.0.005285
69	sp-69	k_Bacteria;p_Bacillota;c_Bacilli;o_Bacillales;f_Alicyclobacillaceae;g_Alicyclobacillus;s_cycloheptanicus;st_SCH	OXI	1457	NR_118875	GCF_028751525.1	55.6	10.1016/s0723-2020(87)80013-9
70	sp-70	k_Bacteria;p_Bacillota;c_Bacilli;o_Bacillales;f_Alicyclobacillaceae;g_Alicyclobacillus;s_disulfidooxidans;st_SD-11	OXI	42808	NR_118804	NA	53	10.1099/00207713-46-4-1056
71	sp-71	k_Bacteria;p_Bacillota;c_Bacilli;o_Bacillales;f_Alicyclobacillaceae;g_Alicyclobacillus;s_ferrooxydans;st_TC-34	OXI	471514	NR_044413	GCF_001399675.1	48.6	10.1099/ijs.0.2008/000562-0
73	sp-73	k_Bacteria;p_Bacillota;c_Bacilli;o_Bacillales;f_Alicyclobacillaceae;g_Alicyclobacillus;s_pomorum;st_3A	OXI	204470	NR_024801	GCF_000472905.1	53.1	10.1099/ijs.0.02546-0
75	sp-75	k_Bacteria;p_Bacillota;c_Bacilli;o_Bacillales;f_Alicyclobacillaceae;g_Effusibacillus;s_pohliae;st_MP4	OXI	232270	NR_042184	GCF_000376225.1	55.1	10.1099/ijs.0.65092-0
79	sp-79	k_Bacteria;p_Bacillota;c_Bacilli;o_Bacillales;f_Bacillaceae;g_Bacillus;s_ferrooxidans;st_YT-3	OXI	2170554	NR_179118	NA	44.7	10.1007/s12275-018-7543-3
83	sp-83	k_Bacteria;p_Bacillota;c_Bacilli;o_Bacillales;f_Bacillaceae;g_Priestia;s_megaterium;st_1060	OXI	1404	PP757991	GCF_006094495.1	NA	10.1038/sj.jim.2900644
101	sp-101	k_Bacteria;p_Bacillota;c_Clostridia;o_Eubacteriales;f_Clostridiales Family XVII. Incertae Sedis;g_Candidatus Hydrogenisulfobacillus;s_filiaventi;st_R50	OXI	2707344	NA	GCA_902809825.1	70.55	10.3389/fmicb.2023.1151097
148	sp-148	k_Bacteria;p_Chlorobiota;c_Chlorobiia;o_Chlorobiales;f_Chlorobiaceae;g_Chlorobium;s_ferrooxidans;st_KoFox	OXI	84205	NR_119288	GCA_000168715.1	50.1	10.1007/s002030050748
149	sp-149	k_Bacteria;p_Chlorobiota;c_Chlorobiia;o_Chlorobiales;f_Chlorobiaceae;g_Chlorobium;s_incertae-sedis;st_N1	OXI	2491138	NA	GCF_004332115.1	49.2	10.1128/MRA.00080-19
150	sp-150	k_Bacteria;p_Chlorobiota;c_Chlorobiia;o_Chlorobiales;f_Chlorobiaceae;g_Chlorobium;s_masyuteum;st_BLA1	OXI	2716876	NA	GCF_011601315.1	49.6	10.3389/fmicb.2021.695260
151	sp-151	k_Bacteria;p_Chlorobiota;c_Chlorobiia;o_Chlorobiales;f_Chlorobiaceae;g_Chlorobium;s_phaeoferrooxidans;st_KB01	OXI	1917528	NA	GCF_001975465.1	49.2	10.1111/1462-2920.14328
161	sp-161	k_Bacteria;p_Nitrospirae;c_Nitrospira;o_Nitrospirales;f_Nitrospiraceae;g_Leptospirillum;s_ferriphilum;st_P3a	OXI	178606	NR_028818	GCF_000755505.1	50.5	10.1128/AEM.68.2.838-845.2002
162	sp-162	k_Bacteria;p_Nitrospirae;c_Nitrospira;o_Nitrospirales;f_Nitrospiraceae;g_Leptospirillum;s_ferrodiazotrophum;st_UBA1	OXI	412449	EF065178	NA	NA	10.1128/AEM.71.10.6319-6324.2005
163	sp-163	k_Bacteria;p_Nitrospirae;c_Nitrospira;o_Nitrospirales;f_Nitrospiraceae;g_Leptospirillum;s_ferrooxidans;st_L15	OXI	180	NR_027216	NA	51.7	10.1099/00207713-50-2-501
164	sp-164	k_Bacteria;p_Nitrospirae;c_Nitrospira;o_Nitrospirales;f_Nitrospiraceae;g_Leptospirillum;s_rubarum;st_incertae-sedis	OXI	419542	NA	GCF_000205145.1	54.7	10.1128/AEM.02943-08
165	sp-165	k_Bacteria;p_Nitrospirae;c_Nitrospira;o_Nitrospirales;f_Nitrospiraceae;g_Leptospirillum;s_thermoferrooxidans;st_L-88	OXI	149699	NA	NA	NA	10.1099/00207713-50-2-501
174	sp-174	k_Bacteria;p_Pseudomonadota;c_Acidithiobacillia;o_Acidithiobacillales;f_Acidithiobacillaceae;g_Acidithiobacillus;s_ferruginosus;st_CF3	OXI	3063951	JX442933	GCF_018854495.2	NA	10.1038/s41396-021-00995-x
175	sp-175	k_Bacteria;p_Pseudomonadota;c_Alphaproteobacteria;o_Hyphomicrobiales;f_Hyphomicrobiaceae;g_Pedomicrobium;s_americanum;st_IFAM G-1381	OXI	47495	NR_104908	NA	64.3	10.1099/00207713-38-3-303
176	sp-176	k_Bacteria;p_Pseudomonadota;c_Alphaproteobacteria;o_Hyphomicrobiales;f_Hyphomicrobiaceae;g_Pedomicrobium;s_australicum;st_IFAM ST-1306	OXI	47496	NR_026337	NA	65	10.1099/00207713-38-3-303
177	sp-177	k_Bacteria;p_Pseudomonadota;c_Alphaproteobacteria;o_Hyphomicrobiales;f_Hyphomicrobiaceae;g_Pedomicrobium;s_ferrugineum;st_IFAM S-1290	OXI	47497	NR_104840	NA	64	10.1099/00207713-38-3-303
178	sp-178	k_Bacteria;p_Pseudomonadota;c_Alphaproteobacteria;o_Hyphomicrobiales;f_Hyphomicrobiaceae;g_Rhodomicrobium;s_udaipurense;st_JA643	OXI	1202716	NR_117048	GCF_016461795.1	64.35	10.1099/ijs.0.046409-0
179	sp-179	k_Bacteria;p_Pseudomonadota;c_Alphaproteobacteria;o_Hyphomicrobiales;f_Hyphomicrobiaceae;g_Rhodomicrobium;s_vannielii;st_ATH3.1.1	OXI	1069	NR_117027	GCF_000166055.1	62.2	10.1128/jb.58.4.409-416.1949
180	sp-180	k_Bacteria;p_Pseudomonadota;c_Alphaproteobacteria;o_Hyphomicrobiales;f_Nitrobacteraceae;g_Rhodopseudomonas;s_palustris;st_ATH2.1.6	OXI	395960	NR_112912	GCF_000020445.1	64.9	10.1099/ijs.0.026815-0
181	sp-181	k_Bacteria;p_Pseudomonadota;c_Alphaproteobacteria;o_Hyphomicrobiales;f_Phyllobacteriaceae;g_Hoeflea;s_siderophila;st_Hf1	OXI	527312	EU670237	NA	57.5	10.1134/S0026261712010146
182	sp-182	k_Bacteria;p_Pseudomonadota;c_Alphaproteobacteria;o_Hyphomicrobiales;f_Rhizobiaceae;g_Ciceribacter;s_ferrooxidans;st_F8825	OXI	2509717	MH579729	GCF_004137355.1	63.1	10.1007/s12275-020-9471-2
183	sp-183	k_Bacteria;p_Pseudomonadota;c_Alphaproteobacteria;o_Hyphomicrobiales;f_Rhizobiaceae;g_Ciceribacter;s_thiooxidans;st_F43b	OXI	1969821	NR_159178	GCF_014126615.1	66	10.1007/s12275-020-9471-2
186	sp-186	k_Bacteria;p_Pseudomonadota;c_Alphaproteobacteria;o_Rhodobacterales;f_Paracoccaceae;g_Paracoccus;s_denitrificans;st_17741	OXI	266	Y16927	NA	66	10.1099/00207713-33-1-26
187	sp-187	k_Bacteria;p_Pseudomonadota;c_Alphaproteobacteria;o_Rhodobacterales;f_Paracoccaceae;g_Paracoccus;s_ferrooxidans;st_BDN-1	OXI	327104	NR_115343	GCA_029909815.1	67	10.1016/j.syapm.2005.08.001
188	sp-188	k_Bacteria;p_Pseudomonadota;c_Alphaproteobacteria;o_Rhodobacterales;f_Paracoccaceae;g_Paracoccus;s_pantotrophus;st_KS1	OXI	82367	NA	GCF_003345125.1	67.69	10.1128/MRA.01050-18
189	sp-189	k_Bacteria;p_Pseudomonadota;c_Alphaproteobacteria;o_Rhodobacterales;f_Paracoccaceae;g_Rhodobacter;s_capsulatus;st_SB1003	OXI	272942	NA	GCF_000021865.1	66.6	10.1128/JB.00366-10
191	sp-191	k_Bacteria;p_Pseudomonadota;c_Alphaproteobacteria;o_Rhodobacterales;f_Paracoccaceae;g_Rhodovulum;s_iodosum;st_N1	OXI	68291	NR_026441	GCF_041020385.1	66	10.1099/00207713-49-2-729
192	sp-192	k_Bacteria;p_Pseudomonadota;c_Alphaproteobacteria;o_Rhodobacterales;f_Paracoccaceae;g_Rhodovulum;s_lacipunicei;st_JA322	OXI	487515	NR_042680	NA	68.6	10.1099/ijs.0.007617-0
193	sp-193	k_Bacteria;p_Pseudomonadota;c_Alphaproteobacteria;o_Rhodobacterales;f_Paracoccaceae;g_Rhodovulum;s_marinum;st_JA128	OXI	320662	NR_042388	GCF_004343075.1	62	10.1099/ijs.0.64005-0
194	sp-194	k_Bacteria;p_Pseudomonadota;c_Alphaproteobacteria;o_Rhodobacterales;f_Paracoccaceae;g_Rhodovulum;s_robiginosum;st_N2	OXI	68292	NR_026442	GCF_003944755.1	69	10.1099/00207713-49-2-729
195	sp-195	k_Bacteria;p_Pseudomonadota;c_Alphaproteobacteria;o_Rhodobacterales;f_Paracoccaceae;g_Rhodovulum;s_sulfidophilum;st_W4	OXI	35806	NR_025846	GCF_001633165.1	58	10.1099/ijs.0.64470-0
211	sp-211	k_Bacteria;p_Pseudomonadota;c_Alphaproteobacteria;o_Rhodospirillales;f_Rhodospirillaceae;g_Ferrovibrio;s_denitrificans;st_Sp-1	OXI	664789	NR_117302	NA	64.2	10.1111/j.1574-6968.2012.02631.x
213	sp-213	k_Bacteria;p_Pseudomonadota;c_Betaproteobacteria;o_Burkholderiales;f_Comamonadaceae;g_Acidovorax;s_delafieldii;st_2AN	OXI	573060	NA	GCF_000175235.1	66	10.1099/00207713-40-4-384
214	sp-214	k_Bacteria;p_Pseudomonadota;c_Betaproteobacteria;o_Burkholderiales;f_Comamonadaceae;g_Acidovorax;s_incertae-sedis;st_BoFeN1	OXI	1231053	NA	GCF_003345135.1	65.3	10.1128/MRA.01050-18
215	sp-215	k_Bacteria;p_Pseudomonadota;c_Betaproteobacteria;o_Burkholderiales;f_Comamonadaceae;g_Acidovorax;s_incertae-sedis;st_BrG1	OXI	NA	NA	NA	66	10.1080/01490450490485854
216	sp-216	k_Bacteria;p_Pseudomonadota;c_Betaproteobacteria;o_Burkholderiales;f_Comamonadaceae;g_Acidovorax;s_incertae-sedis;st_KS	OXI	NA	NA	NA	NA	10.1038/s41579-020-00502-7
217	sp-217	k_Bacteria;p_Pseudomonadota;c_Betaproteobacteria;o_Burkholderiales;f_Comamonadaceae;g_Acidovorax;s_temperans;st_CCUG 11779	OXI	80878	NA	GCF_006716905.1	62	10.1099/00207713-40-4-384
218	sp-218	k_Bacteria;p_Pseudomonadota;c_Betaproteobacteria;o_Burkholderiales;f_Comamonadaceae;g_Diaphorobacter;s_ebreus;st_TPSY	OXI	535289	NA	GCF_000022305.1	NA	10.1128/JB.01449-09
220	sp-220	k_Bacteria;p_Pseudomonadota;c_Betaproteobacteria;o_Burkholderiales;f_incertae-sedis;g_Aquabacterium;s_incertae-sedis;st_BrG2	OXI	NA	NA	NA	64	10.1080/01490450490485854
221	sp-221	k_Bacteria;p_Pseudomonadota;c_Betaproteobacteria;o_Burkholderiales;f_incertae-sedis;g_Leptothrix;s_cholodnii;st_LMG 7171	OXI	34029	L33979	NA	70	10.1016/S0723-2020(96)80036-1
222	sp-222	k_Bacteria;p_Pseudomonadota;c_Betaproteobacteria;o_Burkholderiales;f_incertae-sedis;g_Leptothrix;s_discophora;st_SS-1	OXI	89	NR_025916	GCF_030705305.1	71	10.1016/S0723-2020(96)80036-1
223	sp-223	k_Bacteria;p_Pseudomonadota;c_Betaproteobacteria;o_Burkholderiales;f_incertae-sedis;g_Leptothrix;s_mobilis;st_Feox-1	OXI	47994	NR_026333	GCF_004216565.1	68	10.1016/S0723-2020(96)80036-1
224	sp-224	k_Bacteria;p_Pseudomonadota;c_Betaproteobacteria;o_Burkholderiales;f_incertae-sedis;g_Leptothrix;s_ochracea;st_L12	OXI	735331	NA	GCF_000262525.1	58	10.1371/journal.pone.0017769
225	sp-225	k_Bacteria;p_Pseudomonadota;c_Betaproteobacteria;o_Burkholderiales;f_incertae-sedis;g_Sphaerotilus;s_natans;st_D-501	OXI	639200	NR_122100	GCF_040545355.1	69.2	10.1099/ijs.0.023887-0
226	sp-226	k_Bacteria;p_Pseudomonadota;c_Betaproteobacteria;o_Burkholderiales;f_incertae-sedis;g_Thiomonas;s_delicata;st_THI 091	OXI	364030	NR_041386	NA	66.5	10.1099/ijs.0.64299-0
227	sp-227	k_Bacteria;p_Pseudomonadota;c_Betaproteobacteria;o_Burkholderiales;f_incertae-sedis;g_Thiomonas;s_ferrovorans;st_FB-6	OXI	1158291	JN885793	GCF_000377645.1	70	10.1128/AEM.01424-20
228	sp-228	k_Bacteria;p_Pseudomonadota;c_Betaproteobacteria;o_Burkholderiales;f_incertae-sedis;g_Thiomonas;s_metallidurans;st_FB-Cd	OXI	1158292	JN885795	GCF_000733775.1	63	10.1128/AEM.01424-20
229	sp-229	k_Bacteria;p_Pseudomonadota;c_Betaproteobacteria;o_Ferritrophicales;f_Ferritrophicaceae;g_Ferritrophicum;s_radicicola;st_CCJ	OXI	370407	NR_178315	NA	59	10.1080/01490450701670152
230	sp-230	k_Bacteria;p_Pseudomonadota;c_Betaproteobacteria;o_Ferrovales;f_Ferrovaceae;g_Ferrovum;s_myxofaciens;st_P3G	OXI	416213	NR_117782	GCF_000735045.1	54.9	10.1128/genomeA.00834-14
231	sp-231	k_Bacteria;p_Pseudomonadota;c_Betaproteobacteria;o_incertae-sedis;f_incertae-sedis;g_incertae-sedis;s_incertae-sedis;st_TW2	OXI	194431	AF503539	NA	NA	10.1128/AEM.67.3.1328-1334.2001
232	sp-232	k_Bacteria;p_Pseudomonadota;c_Betaproteobacteria;o_Neisseriales;f_Chromobacteriaceae;g_Chromobacterium;s_violaceum;st_LMG 3953	OXI	536	NR_114954	GCF_001953795.1	NA	10.1099/ijs.0.008888-0
233	sp-233	k_Bacteria;p_Pseudomonadota;c_Betaproteobacteria;o_Neisseriales;f_Chromobacteriaceae;g_Pseudogulbenkiania;s_ferrooxidans;st_2002	OXI	549169	AY609199	GCF_000174355.1	64	10.1007/s00253-009-1934-7
234	sp-234	k_Bacteria;p_Pseudomonadota;c_Betaproteobacteria;o_Nitrosomonadales;f_Gallionellaceae;g_Ferrigenium;s_altingense;st_AG	OXI	2919508	NA	GCA_020621985.1	58	10.1016/j.syapm.2022.126306
235	sp-235	k_Bacteria;p_Pseudomonadota;c_Betaproteobacteria;o_Nitrosomonadales;f_Gallionellaceae;g_Ferrigenium;s_bremense;st_BP	OXI	2919507	NA	GCA_019449635.1	59.1	10.1016/j.syapm.2022.126306
236	sp-236	k_Bacteria;p_Pseudomonadota;c_Betaproteobacteria;o_Nitrosomonadales;f_Gallionellaceae;g_Ferrigenium;s_kumadai;st_An22	OXI	1682490	NR_179187	GCF_018324385.1	61.4	10.1099/ijsem.0.002882
237	sp-237	k_Bacteria;p_Pseudomonadota;c_Betaproteobacteria;o_Nitrosomonadales;f_Gallionellaceae;g_Ferrigenium;s_straubiae;st_KS	OXI	2919506	NA	GCA_019449655.1	60.13	10.1016/j.syapm.2022.126306
238	sp-238	k_Bacteria;p_Pseudomonadota;c_Betaproteobacteria;o_Nitrosomonadales;f_Gallionellaceae;g_Ferriphaselus;s_amnicola;st_OYT1	OXI	1188319	NR_114334	GCF_000974685.2	57.6	10.1099/ijs.0.058487-0
239	sp-239	k_Bacteria;p_Pseudomonadota;c_Betaproteobacteria;o_Nitrosomonadales;f_Gallionellaceae;g_Gallionella;s_capsiferriformans;st_ES-2	OXI	395494	NR_074658	GCF_000145255.1	52.7	10.3389/fmicb.2013.00254
240	sp-240	k_Bacteria;p_Pseudomonadota;c_Betaproteobacteria;o_Nitrosomonadales;f_Gallionellaceae;g_Gallionella;s_ferruginea;st_R-1	OXI	97	L07897	NA	NA	10.1111/j.1462-2920.2011.02652.x
241	sp-241	k_Bacteria;p_Pseudomonadota;c_Betaproteobacteria;o_Nitrosomonadales;f_Gallionellaceae;g_Sideroxyarcus;s_emersonii;st_MIZ01	OXI	2764705	NR_179387	GCF_021654335.1	60	10.1099/ijsem.0.005347
242	sp-242	k_Bacteria;p_Pseudomonadota;c_Betaproteobacteria;o_Nitrosomonadales;f_Gallionellaceae;g_Sideroxydans;s_incertae-sedis;st_CL21	OXI	2600596	NA	GCF_902459525.1	NA	10.1111/j.1462-2920.2010.02251.x
243	sp-243	k_Bacteria;p_Pseudomonadota;c_Betaproteobacteria;o_Nitrosomonadales;f_Gallionellaceae;g_Sideroxydans;s_lithotrophicus;st_ES-1	OXI	580332	NR_074731	GCF_000025705.1	57.5	10.3389/fmicb.2013.00254
244	sp-244	k_Bacteria;p_Pseudomonadota;c_Betaproteobacteria;o_Nitrosomonadales;f_Gallionellaceae;g_Sideroxydans;s_paludicola;st_BrT	OXI	370408	DQ386858	NA	63.4	10.1080/01490450701670152
246	sp-246	k_Bacteria;p_Pseudomonadota;c_Betaproteobacteria;o_Nitrosomonadales;f_Thiobacillaceae;g_Thiobacillus;s_denitrificans;st_AB7	OXI	36861	NA	GCF_000376425.1	63	10.1038/s41579-020-00502-7
250	sp-250	k_Bacteria;p_Pseudomonadota;c_Deltaproteobacteria;o_Desulfovibrionales;f_Desulfovibrionaceae;g_Desulfovibrio;s_incertae-sedis;st_A2	OXI	298701	AY770382	GCF_000226255.1	67.2	10.1099/mic.0.000509
264	sp-264	k_Bacteria;p_Pseudomonadota;c_Deltaproteobacteria;o_Syntrophobacterales;f_Syntrophobacteraceae;g_Desulfoferrobacter;s_suflitae;st_DRH4	OXI	2865782	NR_184602	GCF_022603395.1	54.46	10.1099/ijsem.0.005483
292	sp-292	k_Bacteria;p_Pseudomonadota;c_Gammaproteobacteria;o_Chromatiales;f_Chromatiaceae;g_Chromatium;s_incertae-sedis;st_L7	OXI	1047	NA	NA	NA	10.1007/s42398-018-0024-0
293	sp-293	k_Bacteria;p_Pseudomonadota;c_Gammaproteobacteria;o_Chromatiales;f_Chromatiaceae;g_Thiodictyon;s_incertae-sedis;st_F4	OXI	471520	NA	NA	NA	10.1038/s41579-020-00502-7
294	sp-294	k_Bacteria;p_Pseudomonadota;c_Gammaproteobacteria;o_Chromatiales;f_Chromatiaceae;g_Thiodictyon;s_incertae-sedis;st_L7	OXI	NA	NA	NA	NA	10.1099/mic.0.045344-0
295	sp-295	k_Bacteria;p_Pseudomonadota;c_Gammaproteobacteria;o_Chromatiales;f_Chromatiaceae;g_Thiodictyon;s_syntrophicum;st_Cad16	OXI	1166950	MN538976	GCF_002813775.1	66.22	10.1186/s40793-018-0317-z
296	sp-296	k_Bacteria;p_Pseudomonadota;c_Gammaproteobacteria;o_Chromatiales;f_Ectothiorhodospiraceae;g_Acidihalobacter;s_aeolianus;st_V6	OXI	2792603	NR_178345	GCF_001753165.1	61.88	10.1099/ijsem.0.003313
297	sp-297	k_Bacteria;p_Pseudomonadota;c_Gammaproteobacteria;o_Chromatiales;f_Ectothiorhodospiraceae;g_Acidihalobacter;s_ferrooxydans;st_V8	OXI	1765967	NR_178902	GCF_001975725.1	61.6	10.1099/ijsem.0.003313
298	sp-298	k_Bacteria;p_Pseudomonadota;c_Gammaproteobacteria;o_Chromatiales;f_Ectothiorhodospiraceae;g_Acidihalobacter;s_prosperus;st_LM3	OXI	160660	NR_178346	GCF_000754095.2	64	10.1099/ijsem.0.000468
299	sp-299	k_Bacteria;p_Pseudomonadota;c_Gammaproteobacteria;o_Chromatiales;f_Ectothiorhodospiraceae;g_Acidihalobacter;s_yilgarnensis;st_F5	OXI	2819280	NR_174207	GCF_001753245.1	59.9	10.1099/ijsem.0.004519
300	sp-300	k_Bacteria;p_Pseudomonadota;c_Gammaproteobacteria;o_Enterobacterales;f_Enterobacteriaceae;g_Citrobacter;s_freundii;st_PXL1	OXI	546	NA	NA	51.62	10.1080/01490451.2013.816393
301	sp-301	k_Bacteria;p_Pseudomonadota;c_Gammaproteobacteria;o_Enterobacterales;f_Enterobacteriaceae;g_Escherichia;s_coli;st_B	OXI	562	NA	NA	NA	10.1038/sj.jim.2900644
302	sp-302	k_Bacteria;p_Pseudomonadota;c_Gammaproteobacteria;o_Enterobacterales;f_Enterobacteriaceae;g_Salmonella;s_enterica;st_LT2	OXI	99287	NA	GCF_000006945.2	NA	10.1038/sj.jim.2900644
304	sp-304	k_Bacteria;p_Pseudomonadota;c_Gammaproteobacteria;o_Enterobacterales;f_Yersiniaceae;g_Serratia;s_marcescens;st_KRED	OXI	615	NR_036886	GCF_004684145.1	58	10.1038/sj.jim.2900644
306	sp-306	k_Bacteria;p_Pseudomonadota;c_Gammaproteobacteria;o_Pseudomonadales;f_Marinobacteraceae;g_Marinobacter;s_atlanticus;st_CP1	OXI	1671721	NA	GCF_001266795.1	57.2	10.3389/fmicb.2018.03176
307	sp-307	k_Bacteria;p_Pseudomonadota;c_Gammaproteobacteria;o_Pseudomonadales;f_Marinobacteraceae;g_Marinobacter;s_mangrovi;st_CHFG3-1-5	OXI	2803918	NR_181611	GCF_016798325.1	61.1	10.1099/ijsem.0.005079
308	sp-308	k_Bacteria;p_Pseudomonadota;c_Gammaproteobacteria;o_Pseudomonadales;f_Marinobacteraceae;g_Marinobacter;s_santoriniensis;st_NKSG1	OXI	523742	NR_044509	GCF_000347775.1	58.1	10.1099/ijs.0.003145-0
309	sp-309	k_Bacteria;p_Pseudomonadota;c_Gammaproteobacteria;o_Pseudomonadales;f_Marinobacteraceae;g_Marinobacter;s_subterrani;st_JG233	OXI	1658765	NA	GCF_001045555.1	58.9	10.3389/fmicb.2015.00719
310	sp-310	k_Bacteria;p_Pseudomonadota;c_Gammaproteobacteria;o_Pseudomonadales;f_Pseudomonadaceae;g_Stutzerimonas;s_stutzeri;st_5190	OXI	316	NR_114751	NA	63.9	10.1016/j.syapm.2021.126289
312	sp-312	k_Bacteria;p_Pseudomonadota;c_Gammaproteobacteria;o_Xanthomonadales;f_Xanthomonadaceae;g_Thermomonas;s_incertae-sedis;st_BrG3	OXI	NA	NA	NA	69	10.1080/01490450490485854
313	sp-313	k_Bacteria;p_Pseudomonadota;c_Zetaproteobacteria;o_incertae-sedis;f_incertae-sedis;g_Ghiorsea;s_bivora;st_TAG-1	OXI	1485545	NR_178990	GCF_000744415.1	43.7	10.1038/ismej.2017.132
314	sp-314	k_Bacteria;p_Pseudomonadota;c_Zetaproteobacteria;o_Mariprofundales;f_Mariprofundaceae;g_Mariprofundus;s_aestuarium;st_CP-5	OXI	1921086	NA	GCF_002795805.1	51.5	10.3389/fmicb.2017.01280
315	sp-315	k_Bacteria;p_Pseudomonadota;c_Zetaproteobacteria;o_Mariprofundales;f_Mariprofundaceae;g_Mariprofundus;s_erugo;st_P3	OXI	2528639	NR_180445	GCF_005818865.1	54.7	10.1128/AEM.00483-19
316	sp-316	k_Bacteria;p_Pseudomonadota;c_Zetaproteobacteria;o_Mariprofundales;f_Mariprofundaceae;g_Mariprofundus;s_ferrinatatus;st_CP-8	OXI	1921087	NA	GCF_002795825.1	53.7	10.3389/fmicb.2017.01280
317	sp-317	k_Bacteria;p_Pseudomonadota;c_Zetaproteobacteria;o_Mariprofundales;f_Mariprofundaceae;g_Mariprofundus;s_ferrooxydans;st_PV-1	OXI	314345	NR_116035	GCF_000153765.1	54	10.1371/journal.pone.0000667
318	sp-318	k_Bacteria;p_Pseudomonadota;c_Zetaproteobacteria;o_Mariprofundales;f_Mariprofundaceae;g_Mariprofundus;s_incertae-sedis;st_GSB2	OXI	933853	HQ206653	NA	NA	10.1128/AEM.02095-10
319	sp-319	k_Bacteria;p_Pseudomonadota;c_Zetaproteobacteria;o_Mariprofundales;f_Mariprofundaceae;g_Mariprofundus;s_micogutta;st_ET2	OXI	1921010	NR_179198	GCF_001895085.1	49	10.1007/s00203-016-1307-4
325	sp-325	k_Bacteria;p_Thermodesulfobacteriota;c_Desulfobacteria;o_Desulfobacterales;f_Desulfobacteriaceae;g_Desulfobacterium;s_corrodens;st_IS4	OXI	241365	AY274450	NA	NA	10.1038/nature02321
331	sp-331	k_Bacteria;p_Thermodesulfobacteriota;c_Desulfovibrionia;o_Desulfovibrionales;f_Desulfovibrionaceae;g_Desulfovibrio;s_ferrophilus;st_IS5	OXI	241368	AY274449	GCF_003966735.1	NA	10.1038/nature02321
344	sp-344	k_Bacteria;p_Thermodesulfobacteriota;c_Desulfuromonadia;o_Desulfuromonadales;f_Desulfuromonadaceae;g_Pelobacter;s_ferreus;st_incertae-sedis	OXI	2961950	NA	NA	50.6	10.3389/fmicb.2021.695260
378	sp-378	k_Bacteria;p_Thermodesulfobacteriota;c_Syntrophobacteria;o_Syntrophobacterales;f_Syntrophobacteraceae;g_Syntrophobacter;s_fumaroxidans;st_MPOB	OXI	119484	NR_075002	GCF_000014965.1	60.6	10.1099/00207713-48-4-1383
1	sp-1	k_Archaea;p_Candidatus Thermoplasmatota;c_Thermoplasmata;o_Thermoplasmatales;f_Cuniculiplasmataceae;g_Cuniculiplasma;s_divulgatum;st_S5	RED	1673428	NR_144620	GCF_900083515.1	37.3	10.1099/ijsem.0.000725
7	sp-7	k_Archaea;p_Candidatus Thermoplasmatota;c_Thermoplasmata;o_Thermoplasmatales;f_Thermoplasmataceae;g_Thermoplasma;s_acidophilum;st_122-1B2	RED	2303	NR_028235	GCF_000195915.1	46	10.1016/S0723-2020(88)80031-6
8	sp-8	k_Archaea;p_Candidatus Thermoplasmatota;c_Thermoplasmata;o_Thermoplasmatales;f_Thermoplasmataceae;g_Thermoplasma;s_volcanium;st_GSS1	RED	50339	NR_074223	GCF_000011185.1	38	10.1016/S0723-2020(88)80031-6
9	sp-9	k_Archaea;p_Crenarchaeota;c_Thermoprotei;o_Desulfurococcales;f_Pyrodictiaceae;g_Pyrodictium;s_delaneyi;st_Su06	RED	1273541	NR_151959	GCF_001412615.1	53.9	10.1099/ijsem.0.001201
12	sp-12	k_Archaea;p_Crenarchaeota;c_Thermoprotei;o_Sulfolobales;f_Sulfolobaceae;g_Acidianus;s_manzaensis;st_NA-1	RED	282676	AB182498	NA	29.9	10.1007/s00284-006-0151-1
14	sp-14	k_Archaea;p_Crenarchaeota;c_Thermoprotei;o_Sulfolobales;f_Sulfolobaceae;g_Metallosphaera;s_javensis;st_J1	RED	99938	OM179834	GCF_022064045.1	47.3	10.1099/ijsem.0.005536
22	sp-22	k_Archaea;p_Crenarchaeota;c_Thermoprotei;o_Sulfolobales;f_Sulfolobaceae;g_Sulfurisphaera;s_javensis;st_KD-1	RED	2049879	NR_177351	GCF_041154675.1	30.6	10.1099/ijsem.0.002765
25	sp-25	k_Archaea;p_Crenarchaeota;c_Thermoprotei;o_Thermoproteales;f_Thermoproteaceae;g_Pyrobaculum;s_ferrireducens;st_1860	RED	1104324	NR_134837	GCF_000234805.1	56.97	10.1099/ijs.0.000027
26	sp-26	k_Archaea;p_Crenarchaeota;c_Thermoprotei;o_Thermoproteales;f_Thermoproteaceae;g_Pyrobaculum;s_igneiluti;st_521	RED	1806371	NR_156961	NA	NA	10.1099/ijsem.0.001850
27	sp-27	k_Archaea;p_Euryarchaeota;c_Archaeoglobi;o_Archaeoglobales;f_Archaeoglobaceae;g_Ferroglobus;s_indicus;st_297	RED	NA	NA	NA	NA	10.1128/AEM.01580-07
28	sp-28	k_Archaea;p_Euryarchaeota;c_Archaeoglobi;o_Archaeoglobales;f_Archaeoglobaceae;g_Ferroglobus;s_pacificus;st_139	RED	NA	NA	NA	NA	10.1128/AEM.01580-07
30	sp-30	k_Archaea;p_Euryarchaeota;c_Archaeoglobi;o_Archaeoglobales;f_Archaeoglobaceae;g_Geoglobus;s_acetivorans;st_SBH6	RED	565033	NR_116582	GCF_039641995.1	46.5	10.1099/ijs.0.011080-0
31	sp-31	k_Archaea;p_Euryarchaeota;c_Archaeoglobi;o_Archaeoglobales;f_Archaeoglobaceae;g_Geoglobus;s_ahangari;st_234	RED	113653	NR_041788	GCF_001006045.1	58.7	10.1099/00207713-52-3-719
32	sp-32	k_Archaea;p_Euryarchaeota;c_Methanomicrobia;o_Methanosarcinales;f_Candidatus Methanoperedenaceae;g_Candidatus Methanoperedens;s_ferrireducens;st_incertae-sedis	RED	1392997	NA	NA	NA	10.1038/s41396-018-0109-x
33	sp-33	k_Archaea;p_Euryarchaeota;c_Methanomicrobia;o_Methanosarcinales;f_Candidatus Methanoperedenaceae;g_Candidatus Methanoperedens;s_nitroreducens;st_ANME-2d	RED	1392998	NA	GCF_000685155.1	43.2	10.1038/nature12375
35	sp-35	k_Archaea;p_Euryarchaeota;c_Thermococci;o_Thermococcales;f_Thermococcaceae;g_Thermococcus;s_celericrescens;st_TS2	RED	227598	NR_040969	GCF_001484195.1	54.6	10.1099/ijs.0.64597-0
36	sp-36	k_Archaea;p_Euryarchaeota;c_Thermococci;o_Thermococcales;f_Thermococcaceae;g_Thermococcus;s_indicus;st_IOH1	RED	2586643	NR_177404	GCF_006274605.1	54.9	10.1007/s12275-020-9424-9
37	sp-37	k_Archaea;p_Euryarchaeota;c_Thermococci;o_Thermococcales;f_Thermococcaceae;g_Thermococcus;s_siculi;st_RG-20	RED	72803	NR_028195	GCF_002214505.1	55.8	10.1007/s007920050099
38	sp-38	k_Archaea;p_Methanobacteriota;c_Methanomicrobia;o_Methanosarcinales;f_Methanosarcinaceae;g_Methanosarcina;s_acetivorans;st_C2A	RED	2214	NR_074110	GCF_000007345.1	41	10.1038/s41467-018-04097-9
39	sp-39	k_Archaea;p_Thaumarchaeota;c_Conexivisphaeria;o_Conexivisphaerales;f_Conexivisphaeraceae;g_Conexivisphaera;s_calida;st_NAS-02	RED	1874277	NR_177357	GCF_013340765.1	62.1	10.1099/ijsem.0.004595
40	sp-40	k_Archaea;p_Thermoproteota;c_Thermoprotei;o_Desulfurococcales;f_Pyrodictiaceae;g_Geogemma;s_barossii;st_121	RED	1927912	NA	NA	NA	10.1016/S0065-2911(04)49005-5
41	sp-41	k_Archaea;p_Thermoproteota;c_Thermoprotei;o_Desulfurococcales;f_Pyrodictiaceae;g_Geogemma;s_indica;st_296	RED	383691	DQ492260	NA	NA	10.14284/170
42	sp-42	k_Archaea;p_Thermoproteota;c_Thermoprotei;o_Desulfurococcales;f_Pyrodictiaceae;g_Geogemma;s_pacifica;st_136	RED	383692	DQ492259	NA	NA	10.14284/170
43	sp-43	k_Archaea;p_Thermoproteota;c_Thermoprotei;o_Thermoproteales;f_Thermoproteaceae;g_Pyrobaculum;s_aerophilum;st_IM2	RED	13773	NR_102764	GCF_000007225.1	52	10.1128/aem.59.9.2918-2926.1993
44	sp-44	k_Archaea;p_Thermoproteota;c_Thermoprotei;o_Thermoproteales;f_Thermoproteaceae;g_Pyrobaculum;s_islandicum;st_GE03	RED	2277	NR_118661	GCF_000015205.1	46	10.1007/BF00425072
45	sp-45	k_Bacteria;p_Acidobacteriota;c_Holophagae;o_Holophagales;f_Holophagaceae;g_Geothrix;s_alkalitolerans;st_SG263	RED	2922724	OM856340	GCF_022808885.1	68.05	10.1007/s00203-022-03293-y
46	sp-46	k_Bacteria;p_Acidobacteriota;c_Holophagae;o_Holophagales;f_Holophagaceae;g_Geothrix;s_fermentans;st_H-5	RED	44676	NR_036779	GCF_000428885.1	68.9	10.1099/00207713-49-4-1615
47	sp-47	k_Bacteria;p_Acidobacteriota;c_Holophagae;o_Holophagales;f_Holophagaceae;g_Geothrix;s_oryzisoli;st_SG189	RED	2922721	OM855548	GCF_022808865.1	68.2	10.1007/s10482-023-01817-0
48	sp-48	k_Bacteria;p_Acidobacteriota;c_Holophagae;o_Holophagales;f_Holophagaceae;g_Geothrix;s_terrae;st_SG184	RED	2922720	OM855545	GCF_022808775.1	68.07	10.1007/s00203-022-03293-y
49	sp-49	k_Bacteria;p_Acidobacteriota;c_Terriglobia;o_Bryobacterales;f_Bryobacteraceae;g_Paludibaculum;s_fermentans;st_P105	RED	1473598	NR_134120	GCF_015277775.1	60.5	10.1099/ijs.0.066175-0
50	sp-50	k_Bacteria;p_Acidobacteriota;c_Terriglobia;o_Terriglobales;f_Acidobacteriaceae;g_Acidicapsa;s_acidiphila;st_MCF10	RED	1335627	NR_148579	NA	59.7	10.1007/s00792-017-0916-4
51	sp-51	k_Bacteria;p_Acidobacteriota;c_Terriglobia;o_Terriglobales;f_Acidobacteriaceae;g_Acidicapsa;s_ferrireducens;st_MCF9	RED	1335629	NR_149202	NA	60	10.1007/s00792-017-0916-4
52	sp-52	k_Bacteria;p_Acidobacteriota;c_Terriglobia;o_Terriglobales;f_Acidobacteriaceae;g_Acidobacterium;s_capsulatum;st_161	RED	33075	D26171	GCF_000022565.1	60.25	10.1111/j.1574-6968.2007.00998.x
53	sp-53	k_Bacteria;p_Acidobacteriota;c_Thermoanaerobaculia;o_Thermoanaerobaculales;f_Thermoanaerobaculaceae;g_Thermoanaerobaculum;s_aquaticum;st_MP-01	RED	1312852	NR_109681	GCF_000687145.1	62.7	10.1099/ijs.0.051425-0
56	sp-56	k_Bacteria;p_Actinomycetota;c_Acidimicrobiia;o_Acidimicrobiales;f_Acidimicrobiaceae;g_Aciditerrimonas;s_ferrireducens;st_IC-180	RED	667306	NR_112972	GCF_042431745.1	74.1	10.1099/ijs.0.023044-0
60	sp-60	k_Bacteria;p_Actinomycetota;c_Acidimicrobiia;o_Acidimicrobiales;f_Acidimicrobiaceae;g_incertae-sedis;s_incertae-sedis;st_A6	RED	2024894	MG589453	NA	NA	10.1371/journal.pone.0194007
61	sp-61	k_Bacteria;p_Actinomycetota;c_Actinomycetes;o_Micrococcales;f_Microbacteriaceae;g_Curtobacterium;s_ammoniigenes;st_B55	RED	395387	NR_041495	GCF_001571045.1	68.8	10.1099/ijs.0.64731-0
62	sp-62	k_Bacteria;p_Actinomycetota;c_Actinomycetes;o_Propionibacteriales;f_Nocardioidaceae;g_Propionicimonas;s_ferrireducens;st_Y1A-10 4-9-1	RED	1955624	NR_179925	NA	63.9	10.1099/ijsem.0.002766
63	sp-63	k_Bacteria;p_Actinomycetota;c_Coriobacteriia;o_Anaerosomatales;f_Anaerosomataceae;g_Parvivirga;s_hydrogeniphila;st_Es71-Z0120	RED	2939460	OP389241	GCF_023371205.1	67.7	10.3389/fmicb.2022.1047580
65	sp-65	k_Bacteria;p_Aquificota;c_Aquificae;o_Aquificales;f_Hydrogenothermaceae;g_Sulfurihydrogenibium;s_subterraneum;st_HGMK-1	RED	171121	NR_036883	GCF_000619805.1	31.3	10.1099/ijs.0.02506-0
80	sp-80	k_Bacteria;p_Bacillota;c_Bacilli;o_Bacillales;f_Bacillaceae;g_Bacillus;s_infernus;st_TH-23	RED	38072	NR_027227	NA	NA	10.1099/00207713-45-3-441
81	sp-81	k_Bacteria;p_Bacillota;c_Bacilli;o_Bacillales;f_Bacillaceae;g_Calculibacillus;s_koreensis;st_B5	RED	1433543	NR_165681	NA	36.9	10.1007/s12275-016-6086-8
82	sp-82	k_Bacteria;p_Bacillota;c_Bacilli;o_Bacillales;f_Bacillaceae;g_Mesobacillus;s_subterraneus;st_COOI3B	RED	285983	NR_104749	GCF_003937825.1	43.1	10.1099/ijs.0.01842-0
84	sp-84	k_Bacteria;p_Bacillota;c_Bacilli;o_Bacillales;f_Bacillaceae;g_Siminovitchia;s_composti;st_SgZ-9	RED	1245523	NR_109676	NA	45.3	10.1099/ijs.0.049106-0
85	sp-85	k_Bacteria;p_Bacillota;c_Bacilli;o_Bacillales;f_Bacillaceae;g_Siminovitchia;s_thermophila;st_SgZ-10	RED	1245522	NR_109677	GCF_016909185.1	47.9	10.1099/ijs.0.049106-0
86	sp-86	k_Bacteria;p_Bacillota;c_Bacilli;o_Bacillales;f_Bacillaceae;g_Tepidibacillus;s_decaturensis;st_Z9	RED	1413211	NR_152058	GCF_001561915.1	36.1	10.1099/ijsem.0.001295
87	sp-87	k_Bacteria;p_Bacillota;c_Bacilli;o_Bacillales;f_Listeriaceae;g_Listeria;s_monocytogenes;st_10403S	RED	393133	NA	GCF_000168695.2	NA	10.1139/m93-068
88	sp-88	k_Bacteria;p_Bacillota;c_Bacilli;o_Bacillales;f_Paenibacillaceae;g_Paenibacillus;s_guangzhouensis;st_GSS02	RED	1473112	NR_134114	GCF_009363075.1	53.4	10.1099/ijs.0.067173-0
89	sp-89	k_Bacteria;p_Bacillota;c_Clostridia;o_Eubacteriales;f_Clostridiaceae;g_Alkaliphilus;s_metalliredigens;st_QYMF	RED	208226	NR_074633	GCF_000016985.1	36.8	10.1128/AEM.70.9.5595-5602.2004
90	sp-90	k_Bacteria;p_Bacillota;c_Clostridia;o_Eubacteriales;f_Clostridiaceae;g_Alkaliphilus;s_namsaraevii;st_X-07-2	RED	1454184	NR_156981	NA	32.6	10.1099/ijsem.0.001904
91	sp-91	k_Bacteria;p_Bacillota;c_Clostridia;o_Eubacteriales;f_Clostridiaceae;g_Alkaliphilus;s_peptidifermentans;st_Z_7036	RED	426129	NR_116002	GCF_900101495.1	33.8	10.1134/S0026261709040080
92	sp-92	k_Bacteria;p_Bacillota;c_Clostridia;o_Eubacteriales;f_Clostridiaceae;g_Anaerosolibacter;s_carboniphilus;st_IRF19	RED	1417629	NR_178620	GCF_014205875.1	37.4	10.1099/ijs.0.000124
93	sp-93	k_Bacteria;p_Bacillota;c_Clostridia;o_Eubacteriales;f_Clostridiaceae;g_Caloramator;s_australicus;st_RC3	RED	515264	NR_044489	GCF_000297115.1	34.1	10.1099/ijs.0.000802-0
94	sp-94	k_Bacteria;p_Bacillota;c_Clostridia;o_Eubacteriales;f_Clostridiaceae;g_Fervidicella;s_metallireducens;st_AeB	RED	655338	NR_104504	GCF_000601455.1	35.4	10.1099/ijs.0.014670-0
95	sp-95	k_Bacteria;p_Bacillota;c_Clostridia;o_Eubacteriales;f_Clostridiaceae;g_Geosporobacter;s_ferrireducens;st_IRF9	RED	1424294	NR_148302	GCF_001750685.1	37.2	10.1007/s10482-015-0389-3
96	sp-96	k_Bacteria;p_Bacillota;c_Clostridia;o_Eubacteriales;f_Clostridiaceae;g_Isachenkonia;s_alkalipeptolytica;st_Z-1701	RED	2565777	NR_181065	GCF_009910325.1	43.9	10.1099/ijsem.0.004341
97	sp-97	k_Bacteria;p_Bacillota;c_Clostridia;o_Eubacteriales;f_Clostridiaceae;g_Natronincola;s_ferrireducens;st_Z-0511	RED	393762	NR_116488	GCF_900100845.1	35.3	10.1134/S0026261709040092
98	sp-98	k_Bacteria;p_Bacillota;c_Clostridia;o_Eubacteriales;f_Clostridiaceae;g_Thermotalea;s_metallivorans;st_B2-1	RED	520762	NR_044503	GCF_001562415.1	48.1	10.1099/ijs.0.004218-0
99	sp-99	k_Bacteria;p_Bacillota;c_Clostridia;o_Eubacteriales;f_Clostridiales Family XVI;g_Carboxydocella;s_ferrireducens;st_incertae-sedis	RED	412901	EF092457	NA	NA	10.1111/j.1574-6941.2009.00663.x
100	sp-100	k_Bacteria;p_Bacillota;c_Clostridia;o_Eubacteriales;f_Clostridiales Family XVI. Incertae Sedis;g_Carboxydocella;s_manganica;st_SLM 61	RED	744873	NR_108839	NA	50.9	10.1099/ijs.0.027623-0
108	sp-108	k_Bacteria;p_Bacillota;c_Clostridia;o_Eubacteriales;f_Desulfitobacteriaceae;g_Desulfitobacterium;s_hafniense;st_DCB-2	RED	49338	NR_121797	GCF_000021925.1	47	10.1099/00207713-46-2-442
109	sp-109	k_Bacteria;p_Bacillota;c_Clostridia;o_Eubacteriales;f_Desulfitobacteriaceae;g_Desulfitobacterium;s_metallireducens;st_853-15A	RED	142877	AF297871	GCF_000231405.2	NA	10.1099/00207713-52-6-1929
110	sp-110	k_Bacteria;p_Bacillota;c_Clostridia;o_Eubacteriales;f_Desulfitobacteriaceae;g_Desulfosporosinus;s_acididurans;st_M1	RED	476652	NR_134719	GCF_001029285.1	41.8	10.1007/s00792-014-0701-6
111	sp-111	k_Bacteria;p_Bacillota;c_Clostridia;o_Eubacteriales;f_Desulfitobacteriaceae;g_Desulfosporosinus;s_lacus;st_STP12	RED	329936	AJ582757	GCF_900129935.1	42.7	10.1099/ijs.0.63610-0
112	sp-112	k_Bacteria;p_Bacillota;c_Clostridia;o_Eubacteriales;f_Desulfitobacteriaceae;g_Desulfosporosinus;s_orientis;st_765	RED	1563	AJ493052	GCF_000235605.1	41.7	10.1128/br.29.3.359-363.1965
113	sp-113	k_Bacteria;p_Bacillota;c_Clostridia;o_Eubacteriales;f_Desulfotomaculaceae;g_Desulfotomaculum;s_copahuensis;st_CINDEFI1	RED	1838280	KX055837	GCF_001655685.1	47.7	10.1128/genomeA.00870-16
114	sp-114	k_Bacteria;p_Bacillota;c_Clostridia;o_Eubacteriales;f_Eubacteriales Family XII. Incertae Sedis;g_Fusibacter;s_ferrireducens;st_Q10-2	RED	2785058	NR_181660	GCF_015352425.1	37.4	10.1099/ijsem.0.004952
115	sp-115	k_Bacteria;p_Bacillota;c_Clostridia;o_Eubacteriales;f_Lachnospiraceae;g_Lachnotalea;s_glycerini;st_DLD10	RED	1763509	MF953294	GCF_003201285.1	36.4	10.1099/ijsem.0.000791
116	sp-116	k_Bacteria;p_Bacillota;c_Clostridia;o_Eubacteriales;f_Peptococcaceae;g_Desulforamulus;s_ferrireducens;st_GSS09	RED	1833852	NR_151899	GCF_002005145.1	49.1	10.1099/ijsem.0.001139
117	sp-117	k_Bacteria;p_Bacillota;c_Clostridia;o_Eubacteriales;f_Peptococcaceae;g_Desulforamulus;s_hydrothermalis;st_Lam5	RED	412895	NR_044074	GCF_000315365.1	46.8	10.1099/ijs.0.65339-0
118	sp-118	k_Bacteria;p_Bacillota;c_Clostridia;o_Eubacteriales;f_Peptococcaceae;g_Desulforamulus;s_reducens;st_MI-1	RED	59610	NR_102770	GCF_000016165.1	42.28	10.1099/ijsem.0.000786
119	sp-119	k_Bacteria;p_Bacillota;c_Clostridia;o_Eubacteriales;f_Peptococcaceae;g_Paradesulfitobacterium;s_aromaticivorans;st_UKTL	RED	872276	NR_116427	NA	47.7	10.1099/ijs.0.003525-0
120	sp-120	k_Bacteria;p_Bacillota;c_Clostridia;o_Eubacteriales;f_Peptococcaceae;g_Paradesulfitobacterium;s_ferrireducens;st_PLL0	RED	2816476	NR_173626	GCF_017310645.1	49	10.1099/ijsem.0.005025
121	sp-121	k_Bacteria;p_Bacillota;c_Clostridia;o_Eubacteriales;f_Thermincolaceae;g_Thermincola;s_ferriacetica;st_Z-0001	RED	281456	NR_043042	GCF_001263415.1	47.8	10.1007/s00792-006-0004-7
122	sp-122	k_Bacteria;p_Bacillota;c_Clostridia;o_Halanaerobiales;f_Halobacteroidaceae;g_Fuchsiella;s_ferrireducens;st_Z-7101	RED	1242948	NR_136776	NA	34.6	10.1099/ijs.0.000278
123	sp-123	k_Bacteria;p_Bacillota;c_Clostridia;o_Halanaerobiales;f_Halobacteroidaceae;g_Orenia;s_metallireducens;st_Z6	RED	1413210	NR_152057	GCF_003001995.1	32.1	10.1128/AEM.02382-16
124	sp-124	k_Bacteria;p_Bacillota;c_Clostridia;o_Halanaerobiales;f_incertae-sedis;g_Anoxybacter;s_fermentans;st_DY22613	RED	1323375	NR_178587	GCF_003991135.1	36.7	10.1099/ijs.0.068221-0
125	sp-125	k_Bacteria;p_Bacillota;c_Clostridia;o_Moorellales;f_Calderihabitantaceae;g_Calderihabitans;s_maritimus;st_KKC1	RED	1246530	NR_114349	GCF_002207765.1	50.6	10.1099/ijs.0.050468-0
126	sp-126	k_Bacteria;p_Bacillota;c_Clostridia;o_Moorellales;f_Moorellaceae;g_Moorella;s_humiferrea;st_64-FGQ	RED	676965	NR_108634	GCF_039233145.1	51	10.1099/ijs.0.029009-0
127	sp-127	k_Bacteria;p_Bacillota;c_Clostridia;o_Natranaerobiales;f_Natranaerobiaceae;g_Natranaerobaculum;s_magadiense;st_Z-1001	RED	929101	NR_135711	NA	35.6	10.1099/ijs.0.054536-0
128	sp-128	k_Bacteria;p_Bacillota;c_Clostridia;o_Peptostreptococcales;f_Natronincolaceae;g_Natronincola;s_peptidovorans;st_Z-7031	RED	426128	NR_116003	GCF_900111615.1	35.5	10.1134/S0026261709040092
129	sp-129	k_Bacteria;p_Bacillota;c_Clostridia;o_Thermoanaerobacterales;f_Thermoanaerobacteraceae;g_Carboxydothermus;s_ferrireducens;st_JW/AS-Y7	RED	54265	NR_118851	GCF_000427565.1	41	10.1099/ijs.0.64503-0
130	sp-130	k_Bacteria;p_Bacillota;c_Clostridia;o_Thermoanaerobacterales;f_Thermoanaerobacteraceae;g_Carboxydothermus;s_pertinax;st_Ug1	RED	870242	NR_113200	GCF_001950255.1	42.2	10.1099/ijs.0.031583-0
131	sp-131	k_Bacteria;p_Bacillota;c_Clostridia;o_Thermoanaerobacterales;f_Thermoanaerobacteraceae;g_Carboxydothermus;s_siderophilus;st_1315	RED	441616	NR_044272	NA	41.5	10.1099/ijs.0.000620-0
132	sp-132	k_Bacteria;p_Bacillota;c_Clostridia;o_Thermoanaerobacterales;f_Thermoanaerobacteraceae;g_Desulfothermobacter;s_acidiphilus;st_3408-1	RED	1938353	NR_159908	NA	58	10.1099/ijsem.0.002599
133	sp-133	k_Bacteria;p_Bacillota;c_Clostridia;o_Thermoanaerobacterales;f_Thermoanaerobacteraceae;g_Thermoanaerobacter;s_siderophilus;st_SR4	RED	106578	NR_028743	GCF_000262445.1	32	10.1099/00207713-49-4-1471
134	sp-134	k_Bacteria;p_Bacillota;c_Clostridia;o_Thermosediminibacterales;f_Thermosediminibacteraceae;g_Fervidicola;s_ferrireducens;st_Y170	RED	520764	NR_044504	GCF_001562425.1	48	10.1099/ijs.0.004200-0
135	sp-135	k_Bacteria;p_Bacillota;c_Clostridia;o_Thermosediminibacterales;f_Thermosediminibacteraceae;g_Thermovenabulum;s_gondwanense;st_R270	RED	520767	NR_104554	GCF_001601575.1	41	10.1099/ijs.0.009886-0
136	sp-136	k_Bacteria;p_Bacillota;c_Negativicutes;o_Selenomonadales;f_Sporomusaceae;g_Desulfosporomusa;s_polytropa;st_STP3	RED	78126	NR_114691	NA	46.2	10.1007/s00203-004-0703-3
137	sp-137	k_Bacteria;p_Bacillota;c_Negativicutes;o_Selenomonadales;f_Sporomusaceae;g_Pelosinus;s_fermentans;st_R7	RED	365349	NR_109389	GCF_000271485.2	41	10.1099/ijs.0.64221-0
138	sp-138	k_Bacteria;p_Bacillota;c_Negativicutes;o_Selenomonadales;f_Sporomusaceae;g_Thermosinus;s_carboxydivorans;st_Nor1	RED	261685	NR_117168	GCF_000169155.1	51.7	10.1099/ijs.0.63186-0
139	sp-139	k_Bacteria;p_Bacillota;c_Negativicutes;o_Veillonellales;f_Veillonellaceae;g_Lucifera;s_butyrica;st_ALE	RED	1351585	HG317002	GCF_900476375.1	46.9	10.3389/fmicb.2018.03108
140	sp-140	k_Bacteria;p_Bacillota;c_Thermolithobacteria;o_Thermolithobacterales;f_Thermolithobacteraceae;g_Thermolithobacter;s_carboxydivorans;st_R1	RED	335383	NR_043542	NA	52	10.1007/s00792-006-0022-5
141	sp-141	k_Bacteria;p_Bacillota;c_Thermolithobacteria;o_Thermolithobacterales;f_Thermolithobacteraceae;g_Thermolithobacter;s_ferrireducens;st_JW/KA-2	RED	416555	NR_104574	NA	52.7	10.1007/s00792-006-0022-5
142	sp-142	k_Bacteria;p_Bacillota;c_Tissierellia;o_Tissierellales;f_Tepidimicrobiaceae;g_Tepidimicrobium;s_ferriphilum;st_SB91	RED	285106	NR_043077	NA	33	10.1099/ijs.0.63694-0
143	sp-143	k_Bacteria;p_Bacillota;c_Tissierellia;o_Tissierellales;f_Thermohalobacteraceae;g_Caloranaerobacter;s_ferrireducens;st_DY22619	RED	1323370	NR_135860	GCF_001730685.1	29	10.1099/ijs.0.000165
144	sp-144	k_Bacteria;p_Bacteroidota;c_Bacteroidia;o_Marinilabiliales;f_Marinifilaceae;g_Labilibaculum;s_filiforme;st_59.16B	RED	1940526	NA	GCF_002843315.1	35.6	10.3389/fmicb.2017.02614
145	sp-145	k_Bacteria;p_Bacteroidota;c_Bacteroidia;o_Marinilabiliales;f_Marinifilaceae;g_Labilibaculum;s_manganireducens;st_59.10-2M	RED	1940525	NA	GCF_002843385.1	36.7	10.3389/fmicb.2017.02614
147	sp-147	k_Bacteria;p_Bacteroidota;c_Cytophagia;o_Cytophagales;f_Cyclobacteriaceae;g_Fontibacter;s_ferrireducens;st_SgZ-2	RED	1141846	NR_109591	NA	55.3	10.1099/ijs.0.040998-0
152	sp-152	k_Bacteria;p_Chloroflexota;c_Ardenticatenia;o_Ardenticatenales;f_Ardenticatenaceae;g_Ardenticatena;s_maritima;st_110S	RED	872965	NR_113219	GCF_001306175.1	51.5	10.1099/ijs.0.046532-0
153	sp-153	k_Bacteria;p_Deferribacterota;c_Deferribacteres;o_Deferribacterales;f_Deferribacteraceae;g_Deferribacter;s_autotrophicus;st_SL50	RED	500465	NR_044488	GCF_008362905.1	28.7	10.1099/ijs.0.006767-0
154	sp-154	k_Bacteria;p_Deferribacterota;c_Deferribacteres;o_Deferribacterales;f_Deferribacteraceae;g_Deferribacter;s_thermophilus;st_BMA	RED	53573	NR_026043	GCF_049472675.1	34	10.1099/00207713-47-2-505
155	sp-155	k_Bacteria;p_Deferribacterota;c_Deferribacteres;o_Deferribacterales;f_incertae-sedis;g_Petrothermobacter;s_organivorans;st_ANA	RED	1856807	NR_158118	NA	34.3	10.1099/ijsem.0.002234
156	sp-156	k_Bacteria;p_Deferribacterota;c_Deferribacteres;o_Deferribacterales;f_Deferribacteraceae;g_Deferribacter;s_abyssi;st_JR	RED	213806	NR_028995	GCF_049472655.1	30.8	10.1099/ijs.0.02673-0
157	sp-157	k_Bacteria;p_Deferribacterota;c_Deferribacteres;o_Deferribacterales;f_Deferrivibrionaceae;g_Deferrivibrio;s_essentukiensis;st_Es71-Z0220	RED	2880922	NA	GCF_020480685.1	NA	10.1134/S0026261722020114
158	sp-158	k_Bacteria;p_Deferribacterota;c_Deferribacteres;o_Deferribacterales;f_Geovibrionaceae;g_Geovibrio;s_ferrireducens;st_PAL-1	RED	46201	NR_029309	NA	42.84	10.1007/s002030050340
159	sp-159	k_Bacteria;p_Deinococcota;c_Deinococci;o_Thermales;f_Thermaceae;g_Thermus;s_tenuipuniceus;st_YIM 76954	RED	2078690	NR_179251	GCF_002964845.1	65.53	10.1016/j.syapm.2018.08.011
160	sp-160	k_Bacteria;p_Ignavibacteriota;c_Ignavibacteria;o_Ignavibacteriales;f_Melioribacteraceae;g_Melioribacter;s_roseus;st_P3M-2	RED	1134405	NR_118349	GCF_000279145.1	41	10.1111/1462-2920.12067
166	sp-166	k_Bacteria;p_Pseudomonadota;c_Deltaproteobacteria;o_Desulfuromonadales;f_Geobacteraceae;g_Geothermobacter;s_ehrlichii;st_SSO15	RED	213224	NR_042754	GCF_008124615.1	62.6	10.1128/AEM.69.5.2985-2993.2003
167	sp-167	k_Bacteria;p_Pseudomonadota;c_Deltaproteobacteria;o_Desulfuromonadales;f_Geobacteraceae;g_Geothermobacter;s_hydrogeniphilus;st_EPR-M	RED	1969733	NR_180303	GCF_002093115.1	59.3	10.1099/ijsem.0.004739
168	sp-168	k_Bacteria;p_Pseudomonadota;c_Acidithiobacillia;o_Acidithiobacillales;f_Acidithiobacillaceae;g_Acidithiobacillus;s_caldus;st_KU	RED	33059	NR_026517	GCF_018853545.1	63.5	10.1099/13500872-140-12-3451
184	sp-184	k_Bacteria;p_Pseudomonadota;c_Alphaproteobacteria;o_Micropepsales;f_Micropepsaceae;g_Rhizomicrobium;s_electricum;st_Mfc52	RED	480070	NR_108115	GCF_011762045.1	64.7	10.1099/ijs.0.023580-0
185	sp-185	k_Bacteria;p_Pseudomonadota;c_Alphaproteobacteria;o_Micropepsales;f_Micropepsaceae;g_Rhizomicrobium;s_palustre;st_A48	RED	189966	NR_112186	GCF_011761565.1	54.4	10.2323/jgam.56.193
196	sp-196	k_Bacteria;p_Pseudomonadota;c_Alphaproteobacteria;o_Rhodobacterales;f_Paracoccaceae;g_Sinirhodobacter;s_ferrireducens;st_SgZ-3	RED	1215032	NR_159103	GCF_004022265.1	68.6	10.1007/s10482-013-9979-0
197	sp-197	k_Bacteria;p_Pseudomonadota;c_Alphaproteobacteria;o_Rhodospirillales;f_Acetobacteraceae;g_Acidicaldus;s_organivorans;st_Y008	RED	209650	NR_042752	NA	71.8	10.1007/s00203-006-0087-7
198	sp-198	k_Bacteria;p_Pseudomonadota;c_Alphaproteobacteria;o_Rhodospirillales;f_Acetobacteraceae;g_Acidiphilium;s_acidophilum;st_700	RED	76588	NA	GCF_033842475.1	63.05	10.1099/00207713-48-4-1389
199	sp-199	k_Bacteria;p_Pseudomonadota;c_Alphaproteobacteria;o_Rhodospirillales;f_Acetobacteraceae;g_Acidiphilium;s_angustum;st_KLB	RED	523	NR_025850	GCF_000701585.1	67	10.1099/00207713-36-2-197
200	sp-200	k_Bacteria;p_Pseudomonadota;c_Alphaproteobacteria;o_Rhodospirillales;f_Acetobacteraceae;g_Acidiphilium;s_cryptum;st_Lhet2	RED	524	NR_025851	NA	69	10.1099/00207713-31-3-327
201	sp-201	k_Bacteria;p_Pseudomonadota;c_Alphaproteobacteria;o_Rhodospirillales;f_Acetobacteraceae;g_Acidiphilium;s_incertae-sedis;st_PM	RED	1043206	NA	GCF_000219295.1	66.1	10.1038/srep04767
202	sp-202	k_Bacteria;p_Pseudomonadota;c_Alphaproteobacteria;o_Rhodospirillales;f_Acetobacteraceae;g_Acidiphilium;s_incertae-sedis;st_SJH	RED	167889	AY040740	NA	NA	10.1046/j.1365-2672.2002.01535.x
203	sp-203	k_Bacteria;p_Pseudomonadota;c_Alphaproteobacteria;o_Rhodospirillales;f_Acetobacteraceae;g_Acidiphilium;s_iwatense;st_MS8	RED	768198	NR_178244	GCF_021556475.1	62.7	10.1099/ijs.0.065052-0
204	sp-204	k_Bacteria;p_Pseudomonadota;c_Alphaproteobacteria;o_Rhodospirillales;f_Acetobacteraceae;g_Acidiphilium;s_multivorum;st_AIU 301	RED	62140	NR_024651	GCF_000202835.1	67.15	10.2323/jgam.40.143
205	sp-205	k_Bacteria;p_Pseudomonadota;c_Alphaproteobacteria;o_Rhodospirillales;f_Acetobacteraceae;g_Acidiphilium;s_organovorum;st_43141	RED	33999	NR_025853	NA	64	10.1099/00207713-36-2-139
206	sp-206	k_Bacteria;p_Pseudomonadota;c_Alphaproteobacteria;o_Rhodospirillales;f_Acetobacteraceae;g_Acidiphilium;s_rubrum;st_OP	RED	526	NR_025854	GCF_900156265.1	65.5	10.1099/00207713-36-2-197
207	sp-207	k_Bacteria;p_Pseudomonadota;c_Alphaproteobacteria;o_Rhodospirillales;f_Acetobacteraceae;g_Acidiphilium;s_symbioticum;st_KM2	RED	94005	AY632901	NA	58.8	10.1139/m91-012
208	sp-208	k_Bacteria;p_Pseudomonadota;c_Alphaproteobacteria;o_Rhodospirillales;f_Acetobacteraceae;g_Acidisphaera;s_rubrifaciens;st_HS-AP3	RED	50715	NR_037119	GCF_000964365.1	69.45	10.1099/00207713-50-4-1539
209	sp-209	k_Bacteria;p_Pseudomonadota;c_Alphaproteobacteria;o_Rhodospirillales;f_Acetobacteraceae;g_Acidocella;s_aromatica;st_PFBC	RED	1303579	NR_132706	GCF_014201825.1	62.75	10.1007/s00792-013-0566-0
210	sp-210	k_Bacteria;p_Pseudomonadota;c_Alphaproteobacteria;o_Rhodospirillales;f_Acetobacteraceae;g_Acidocella;s_facilis;st_PW2	RED	525	NR_025852	GCF_000687875.1	63.4	10.1016/S0723-2020(11)80453-4
212	sp-212	k_Bacteria;p_Pseudomonadota;c_Alphaproteobacteria;o_Rhodospirillales;f_Thalassospiraceae;g_Varunaivibrio;s_sulfuroxidans;st_TC8	RED	1773489	NR_152005	GCF_029318635.1	59.9	10.1099/ijsem.0.001235
219	sp-219	k_Bacteria;p_Pseudomonadota;c_Betaproteobacteria;o_Burkholderiales;f_Comamonadaceae;g_Rhodoferax;s_ferrireducens;st_T118	RED	192843	NR_074760	GCF_000013605.1	60	10.1099/ijs.0.02298-0
245	sp-245	k_Bacteria;p_Pseudomonadota;c_Betaproteobacteria;o_Nitrosomonadales;f_Sterolibacteriaceae;g_Georgfuchsia;s_toluolica;st_G5G6	RED	424218	EF219370	GCF_907163265.1	58.6	10.1111/j.1574-6941.2009.00778.x
247	sp-247	k_Bacteria;p_Pseudomonadota;c_Betaproteobacteria;o_Rhodocyclales;f_Azonexaceae;g_Ferribacterium;s_limneticum;st_CdA-1	RED	76259	NR_026464	NA	59.95	10.1007/s002030050697
248	sp-248	k_Bacteria;p_Pseudomonadota;c_Betaproteobacteria;o_Rhodocyclales;f_Rhodocyclaceae;g_Azospira;s_oryzae;st_PS	RED	640081	NR_074103	GCF_000236665.1	65.8	10.1099/00207713-51-2-527
249	sp-249	k_Bacteria;p_Pseudomonadota;c_Deltaproteobacteria;o_Desulfobacterales;f_Desulfobulbaceae;g_Desulfobulbus;s_propionicus;st_1pr3	RED	894	NR_074930	GCF_000186885.1	59.9	10.1007/BF00411187
251	sp-251	k_Bacteria;p_Pseudomonadota;c_Deltaproteobacteria;o_Desulfovibrionales;f_Desulfovibrionaceae;g_Maridesulfovibrio;s_ferrireducens;st_61	RED	246191	NR_043581	GCF_900101105.1	42	10.1099/ijs.0.64057-0
252	sp-252	k_Bacteria;p_Pseudomonadota;c_Deltaproteobacteria;o_Desulfovibrionales;f_Desulfovibrionaceae;g_Maridesulfovibrio;s_frigidus;st_18	RED	340956	NR_043580	GCF_000711735.1	43.3	10.1099/ijs.0.64057-0
253	sp-253	k_Bacteria;p_Pseudomonadota;c_Deltaproteobacteria;o_Desulfuromonadales;f_Geobacteraceae;g_Geomonas;s_azotofigens;st_Red51	RED	2843196	NR_181772	GCF_018919395.1	62.4	10.3389/fmicb.2021.737531
254	sp-254	k_Bacteria;p_Pseudomonadota;c_Deltaproteobacteria;o_Desulfuromonadales;f_Geobacteraceae;g_Geomonas;s_diazotrophica;st_Red69	RED	2843197	NR_181773	GCF_018919385.1	61.9	10.3389/fmicb.2021.737531
255	sp-255	k_Bacteria;p_Pseudomonadota;c_Deltaproteobacteria;o_Desulfuromonadales;f_Geobacteraceae;g_Geomonas;s_edaphica;st_Red53	RED	2570226	NR_165024	GCF_004917075.1	60.5	10.3389/fmicb.2019.02201
256	sp-256	k_Bacteria;p_Pseudomonadota;c_Deltaproteobacteria;o_Desulfuromonadales;f_Geobacteraceae;g_Geomonas;s_ferrireducens;st_S62	RED	2570227	NR_165025	GCF_004917065.1	60.7	10.3389/fmicb.2019.02201
257	sp-257	k_Bacteria;p_Pseudomonadota;c_Deltaproteobacteria;o_Desulfuromonadales;f_Geobacteraceae;g_Geomonas;s_oryzae;st_S43	RED	2364273	NR_165023	GCF_004117875.1	61.2	10.3389/fmicb.2019.02201
258	sp-258	k_Bacteria;p_Pseudomonadota;c_Deltaproteobacteria;o_Desulfuromonadales;f_Geobacteraceae;g_Geomonas;s_terrae;st_Red111	RED	2562681	MH915556	GCF_004791675.1	61	10.3389/fmicb.2019.02201
259	sp-259	k_Bacteria;p_Pseudomonadota;c_Deltaproteobacteria;o_Desulfuromonadales;f_Geobacteraceae;g_Geotalea;s_daltonii;st_FRC-32	RED	1203471	NR_074916	GCF_000022265.1	53	10.1099/ijs.0.010843-0
260	sp-260	k_Bacteria;p_Pseudomonadota;c_Deltaproteobacteria;o_Desulfuromonadales;f_Geobacteraceae;g_Geotalea;s_toluenoxydans;st_TMJ1	RED	421624	NR_116428	GCF_001311985.1	54.4	10.1099/ijs.0.003525-0
261	sp-261	k_Bacteria;p_Pseudomonadota;c_Deltaproteobacteria;o_Desulfuromonadales;f_Geobacteraceae;g_Geotalea;s_uraniireducens;st_Rf4	RED	351604	NR_074940	GCF_000016745.1	54	10.1099/ijs.0.65377-0
262	sp-262	k_Bacteria;p_Pseudomonadota;c_Deltaproteobacteria;o_incertae-sedis;f_incertae-sedis;g_Deferrisoma;s_camini;st_S3R1	RED	1035120	NR_118216	GCF_000526155.1	64.4	10.1099/ijs.0.038372-0
263	sp-263	k_Bacteria;p_Pseudomonadota;c_Deltaproteobacteria;o_incertae-sedis;f_incertae-sedis;g_Deferrisoma;s_palaeochoriense;st_MAG-PB1	RED	1573172	NR_148581	NA	66.7	10.1099/ijsem.0.000798
265	sp-265	k_Bacteria;p_Pseudomonadota;c_Epsilonproteobacteria;o_Campylobacterales;f_Sulfurospirillaceae;g_Sulfurospirillum;s_barnesii;st_SES-3	RED	44674	NR_102929	GCF_000265295.1	40.8	10.1099/00207713-49-3-1177
267	sp-267	k_Bacteria;p_Pseudomonadota;c_Gammaproteobacteria;o_Aeromonadales;f_Aeromonadaceae;g_Aeromonas;s_hydrophila;st_	RED	644	NA	GCF_000014805.1	NA	10.1016/j.syapm.2012.12.007
268	sp-268	k_Bacteria;p_Pseudomonadota;c_Gammaproteobacteria;o_Alteromonadales;f_Ferrimonadaceae;g_Ferrimonas;s_aestuarii;st_IMCC35002	RED	2569539	NR_180355	GCF_005116665.1	51.8	10.1099/ijsem.0.004359
269	sp-269	k_Bacteria;p_Pseudomonadota;c_Gammaproteobacteria;o_Alteromonadales;f_Ferrimonadaceae;g_Ferrimonas;s_balearica;st_PAT	RED	44012	NR_074887	GCF_000148645.1	54	10.1016/S0723-2020(11)80390-5
270	sp-270	k_Bacteria;p_Pseudomonadota;c_Gammaproteobacteria;o_Alteromonadales;f_Ferrimonadaceae;g_Ferrimonas;s_futtsuensis;st_FUT3661	RED	364764	NR_041388	GCF_000422645.1	58.1	10.1099/ijs.0.64399-0
271	sp-271	k_Bacteria;p_Pseudomonadota;c_Gammaproteobacteria;o_Alteromonadales;f_Ferrimonadaceae;g_Ferrimonas;s_kyonanensis;st_Asr22-7	RED	364763	NR_041387	GCF_000425405.1	57.2	10.1099/ijs.0.64399-0
272	sp-272	k_Bacteria;p_Pseudomonadota;c_Gammaproteobacteria;o_Alteromonadales;f_Ferrimonadaceae;g_Ferrimonas;s_sediminicola;st_IMCC35001T	RED	2569538	NR_180354	GCF_005116715.1	61	10.1099/ijsem.0.004359
273	sp-273	k_Bacteria;p_Pseudomonadota;c_Gammaproteobacteria;o_Alteromonadales;f_Ferrimonadaceae;g_Ferrimonas;s_sediminum;st_JYr13	RED	718193	NR_108830	GCF_900100175.1	59	10.1099/ijs.0.042408-0
274	sp-274	k_Bacteria;p_Pseudomonadota;c_Gammaproteobacteria;o_Alteromonadales;f_Ferrimonadaceae;g_Paraferrimonas;s_haliotis;st_AFRC7-2-1	RED	2013866	NR_159241	GCF_002282895.1	47.2	10.1099/ijsem.0.002414
275	sp-275	k_Bacteria;p_Pseudomonadota;c_Gammaproteobacteria;o_Alteromonadales;f_Shewanellaceae;g_Shewanella;s_algae;st_OK-1	RED	38313	NR_028673	GCF_012396675.1	54	10.1099/00207713-40-4-331
276	sp-276	k_Bacteria;p_Pseudomonadota;c_Gammaproteobacteria;o_Alteromonadales;f_Shewanellaceae;g_Shewanella;s_amazonensis;st_SB2B	RED	60478	NR_074842	GCF_000015245.1	51.7	10.1099/00207713-48-3-965
277	sp-277	k_Bacteria;p_Pseudomonadota;c_Gammaproteobacteria;o_Alteromonadales;f_Shewanellaceae;g_Shewanella;s_arctica;st_IR12	RED	1659315	GU564402	NA	40	10.1099/ijs.0.031401-0
278	sp-278	k_Bacteria;p_Pseudomonadota;c_Gammaproteobacteria;o_Alteromonadales;f_Shewanellaceae;g_Shewanella;s_electrica;st_C31	RED	515560	OL360147	GCA_022394905.1	NA	10.1099/ijsem.0.006044
279	sp-279	k_Bacteria;p_Pseudomonadota;c_Gammaproteobacteria;o_Alteromonadales;f_Shewanellaceae;g_Shewanella;s_electrodiphila;st_MAR441	RED	934143	NR_137217	GCF_023283985.1	42.4	10.1099/ijs.0.000345
280	sp-280	k_Bacteria;p_Pseudomonadota;c_Gammaproteobacteria;o_Alteromonadales;f_Shewanellaceae;g_Shewanella;s_eurypsychrophilus;st_YLB-08	RED	2593656	NR_179967	GCF_007004545.3	43.5	10.1016/j.syapm.2021.126266
281	sp-281	k_Bacteria;p_Pseudomonadota;c_Gammaproteobacteria;o_Alteromonadales;f_Shewanellaceae;g_Shewanella;s_ferrihydritica;st_A3A	RED	2913512	MZ477526	GCA_022321525.1	NA	10.1099/ijsem.0.006044
282	sp-282	k_Bacteria;p_Pseudomonadota;c_Gammaproteobacteria;o_Alteromonadales;f_Shewanellaceae;g_Shewanella;s_frigidimarina;st_ACAM 591	RED	56812	U85903	NA	41.3	10.1099/00207713-47-4-1040
283	sp-283	k_Bacteria;p_Pseudomonadota;c_Gammaproteobacteria;o_Alteromonadales;f_Shewanellaceae;g_Shewanella;s_gelidimarina;st_ACAM 456	RED	56813	NR_026058	GCF_023283945.1	48	10.1099/00207713-47-4-1040
284	sp-284	k_Bacteria;p_Pseudomonadota;c_Gammaproteobacteria;o_Alteromonadales;f_Shewanellaceae;g_Shewanella;s_livingstonensis;st_NF22	RED	150120	NR_025443	GCF_003855395.1	41	10.1099/00207713-52-1-195
285	sp-285	k_Bacteria;p_Pseudomonadota;c_Gammaproteobacteria;o_Alteromonadales;f_Shewanellaceae;g_Shewanella;s_olleyana;st_ACEM 9	RED	135626	NR_025123	GCF_023283825.1	44	10.1099/00207713-52-6-2101
286	sp-286	k_Bacteria;p_Pseudomonadota;c_Gammaproteobacteria;o_Alteromonadales;f_Shewanellaceae;g_Shewanella;s_oneidensis;st_MR-1	RED	211586	AF005251	GCF_000146165.2	46	10.1099/00207713-49-2-705
287	sp-287	k_Bacteria;p_Pseudomonadota;c_Gammaproteobacteria;o_Alteromonadales;f_Shewanellaceae;g_Shewanella;s_pealeana;st_ANG-SQ1	RED	70864	NR_114421	GCF_000018285.1	45	10.1099/00207713-49-4-1341
288	sp-288	k_Bacteria;p_Pseudomonadota;c_Gammaproteobacteria;o_Alteromonadales;f_Shewanellaceae;g_Shewanella;s_profunda;st_LT13a	RED	254793	NR_104770	GCF_023283765.1	44.9	10.1099/ijs.0.03007-0
289	sp-289	k_Bacteria;p_Pseudomonadota;c_Gammaproteobacteria;o_Alteromonadales;f_Shewanellaceae;g_Shewanella;s_psychromarinicola;st_M2	RED	2487742	NR_180301	GCF_003855155.1	42.15	10.1099/ijsem.0.003490
290	sp-290	k_Bacteria;p_Pseudomonadota;c_Gammaproteobacteria;o_Alteromonadales;f_Shewanellaceae;g_Shewanella;s_psychropiezotolerans;st_YLB-06	RED	2593655	NR_179966	GCF_007197555.1	45.1	10.1016/j.syapm.2021.126266
291	sp-291	k_Bacteria;p_Pseudomonadota;c_Gammaproteobacteria;o_Alteromonadales;f_Shewanellaceae;g_Shewanella;s_shenzhenensis;st_A25	RED	2914042	MZ477861	GCA_022321555.1	47.3	10.1007/s10482-022-01763-3
303	sp-303	k_Bacteria;p_Pseudomonadota;c_Gammaproteobacteria;o_Enterobacterales;f_Erwiniaceae;g_Pantoea;s_agglomerans;st_SP1	RED	549	NR_041978	GCF_030815435.1	NA	10.1128/AEM.66.2.543-548.2000
305	sp-305	k_Bacteria;p_Pseudomonadota;c_Gammaproteobacteria;o_incertae-sedis;f_incertae-sedis;g_Acidibacter;s_ferrireducens;st_MCF85	RED	1229656	NR_126260	NA	70.5	10.1007/s00792-014-0684-3
311	sp-311	k_Bacteria;p_Pseudomonadota;c_Gammaproteobacteria;o_Xanthomonadales;f_Rhodanobacteraceae;g_Metallibacterium;s_scheffleri;st_DKE6	RED	993689	NR_118103	GCF_002077135.1	66.6	10.1099/ijs.0.042986-0
320	sp-320	k_Bacteria;p_Spirochaetota;c_Spirochaetia;o_Spirochaetales;f_Sphaerochaetaceae;g_Sphaerochaeta;s_globosa;st_Buddy	RED	1131703	NR_074808	GCF_000190435.1	46.5	10.1099/ijs.0.023986-0
321	sp-321	k_Bacteria;p_Spirochaetota;c_Spirochaetia;o_Spirochaetales;f_Sphaerochaetaceae;g_Sphaerochaeta;s_pleomorpha;st_Grapes	RED	1131707	NR_074101	GCF_000236685.1	48.1	10.1099/ijs.0.023986-0
322	sp-322	k_Bacteria;p_Thermodesulfobacteriota;c_Desulfobacteria;o_Desulfobacterales;f_Desulfobacteraceae;g_Desulfobacter;s_curvatus;st_AcRM3	RED	2290	NR_041851	GCF_000373985.1	46	10.1007/BF00456706
323	sp-323	k_Bacteria;p_Thermodesulfobacteriota;c_Desulfobacteria;o_Desulfobacterales;f_Desulfobacteraceae;g_Desulfofrigus;s_fragile;st_LSv21	RED	84983	NR_028732	NA	52.1	10.1099/00207713-49-4-1631
324	sp-324	k_Bacteria;p_Thermodesulfobacteriota;c_Desulfobacteria;o_Desulfobacterales;f_Desulfobacteraceae;g_Desulfofrigus;s_oceanense;st_ASv26	RED	84982	NR_028731	NA	52.8	10.1099/00207713-49-4-1631
326	sp-326	k_Bacteria;p_Thermodesulfobacteriota;c_Desulfobulbia;o_Desulfobulbales;f_Desulfocapsaceae;g_Desulfocapsa;s_sulfexigens;st_SB164P1	RED	65555	NR_102510	GCF_000341395.1	47.2	10.1128/aem.64.1.119-125.1998
327	sp-327	k_Bacteria;p_Thermodesulfobacteriota;c_Desulfobulbia;o_Desulfobulbales;f_Desulfocapsaceae;g_Desulfotalea;s_arctica;st_LSv514	RED	84979	NR_024949	NA	41.8	10.1099/00207713-49-4-1631
328	sp-328	k_Bacteria;p_Thermodesulfobacteriota;c_Desulfobulbia;o_Desulfobulbales;f_Desulfocapsaceae;g_Desulfotalea;s_psychrophila;st_LSv54	RED	84980	NR_028729	GCF_000025945.1	46.8	10.1099/00207713-49-4-1631
329	sp-329	k_Bacteria;p_Thermodesulfobacteriota;c_Desulfovibrionia; o_Desulfovibrionales;f_Desulfonauticaceae;g_Desulfovulcanus;s_ferrireducens;st_Ax17	RED	2831190	NR_181720	GCF_018704065.1	42.5	10.1007/s00792-022-01263-2
330	sp-330	k_Bacteria;p_Thermodesulfobacteriota;c_Desulfovibrionia;o_Desulfovibrionales;f_Desulfonatronaceae;g_Desulfonatronum;s_buryatense;st_Ki5	RED	489971	NR_132705	NA	48.8	10.1007/s00792-013-0567-z
332	sp-332	k_Bacteria;p_Thermodesulfobacteriota;c_Desulfovibrionia;o_Desulfovibrionales;f_Desulfovibrionaceae;g_Desulfovibrio;s_gilichinskyi;st_K3S	RED	1519643	NR_178701	GCA_900177375.1	42.33	10.1099/ijsem.0.003272
333	sp-333	k_Bacteria;p_Thermodesulfobacteriota;c_Desulfovibrionia;o_Desulfovibrionales;f_Desulfovibrionaceae;g_Desulfovibrio;s_mangrovi;st_FT415	RED	2976983	ON970160	GCF_026230175.1	NA	10.1007/s10482-023-01820-5
334	sp-334	k_Bacteria;p_Thermodesulfobacteriota;c_Desulfovibrionia;o_Desulfovibrionales;f_Desulfovibrionaceae;g_Pseudodesulfovibrio;s_profundus;st_500-1	RED	57320	NR_118865	GCF_900217235.1	53	10.1099/00207713-47-2-515
335	sp-335	k_Bacteria;p_Thermodesulfobacteriota;c_Desulfuromonadia; o_Geobacterales;f_Geobacteraceae;g_Pelovirga;s_terrestris;st_M08fum	RED	2771352	NR_180605	GCF_014773365.1	53.1	10.1016/j.syapm.2022.126304
336	sp-336	k_Bacteria;p_Thermodesulfobacteriota;c_Desulfuromonadia;o_Desulfuromonadales;f_Desulfuromonadaceae;g_Desulfuromonas;s_acetexigens;st_2873	RED	38815	NR_044770	GCF_007051125.1	62.3	10.1007/BF00303588
337	sp-337	k_Bacteria;p_Thermodesulfobacteriota;c_Desulfuromonadia;o_Desulfuromonadales;f_Desulfuromonadaceae;g_Desulfuromonas;s_acetoxidans;st_11070	RED	891	NA	GCF_000167355.1	51.25	10.1128/aem.59.3.734-742.1993
338	sp-338	k_Bacteria;p_Thermodesulfobacteriota;c_Desulfuromonadia;o_Desulfuromonadales;f_Desulfuromonadaceae;g_Desulfuromonas;s_carbonis;st_ICBM	RED	1523623	NR_178704	NA	61.2	10.1099/ijs.0.000159
339	sp-339	k_Bacteria;p_Thermodesulfobacteriota;c_Desulfuromonadia;o_Desulfuromonadales;f_Desulfuromonadaceae;g_Desulfuromonas;s_chloroethenica;st_TT4B	RED	93716	NR_026012	NA	NA	10.1099/00207713-47-4-1262
340	sp-340	k_Bacteria;p_Thermodesulfobacteriota;c_Desulfuromonadia;o_Desulfuromonadales;f_Desulfuromonadaceae;g_Desulfuromonas;s_michiganensis;st_BB1	RED	158192	NR_114607	NA	NA	10.1128/AEM.69.5.2964-2974.2003
341	sp-341	k_Bacteria;p_Thermodesulfobacteriota;c_Desulfuromonadia;o_Desulfuromonadales;f_Desulfuromonadaceae;g_Desulfuromonas;s_palmitatis;st_SDBY1	RED	40982	NR_025973	NA	NA	10.1007/BF02529738
342	sp-342	k_Bacteria;p_Thermodesulfobacteriota;c_Desulfuromonadia;o_Desulfuromonadales;f_Desulfuromonadaceae;g_Desulfuromonas;s_svalbardensis;st_112	RED	304413	NR_043213	NA	50.1	10.1099/ijs.0.63639-0
343	sp-343	k_Bacteria;p_Thermodesulfobacteriota;c_Desulfuromonadia;o_Desulfuromonadales;f_Desulfuromonadaceae;g_Desulfuromonas;s_versatilis;st_NIT-T3	RED	2802975	NA	GCF_019704135.1	63.1	10.3390/microorganisms9091953
345	sp-345	k_Bacteria;p_Thermodesulfobacteriota;c_Desulfuromonadia;o_Desulfuromonadales;f_Desulfuromonadaceae;g_Pelobacter;s_propionicus;st_Ott Bd 1	RED	29543	NR_076459	GCF_000015045.1	57.4	10.1007/BF00425804
346	sp-346	k_Bacteria;p_Thermodesulfobacteriota;c_Desulfuromonadia;o_Desulfuromonadales;f_Geoalkalibacteraceae;g_Geoalkalibacter;s_ferrihydriticus;st_Z-0531	RED	392333	NR_043709	GCF_000820505.1	55.3	10.1099/ijs.0.001537-0
347	sp-347	k_Bacteria;p_Thermodesulfobacteriota;c_Desulfuromonadia;o_Desulfuromonadales;f_Geoalkalibacteraceae;g_Geoalkalibacter;s_halelectricus;st_SAP-1	RED	2847045	MZ376659	GCF_025263685.1	60.6	10.1111/1462-2920.16200
348	sp-348	k_Bacteria;p_Thermodesulfobacteriota;c_Desulfuromonadia;o_Desulfuromonadales;f_Geoalkalibacteraceae;g_Geoalkalibacter;s_subterraneus;st_Red1	RED	483547	NR_044429	GCF_000827125.1	52.5	10.1099/ijs.0.001537-0
349	sp-349	k_Bacteria;p_Thermodesulfobacteriota;c_Desulfuromonadia;o_Desulfuromonadales;f_Geopsychrobacteraceae;g_Desulfuromusa;s_bakii;st_Gyprop	RED	37624	NR_026175	NA	NA	10.1128/jb.178.8.2402-2408.1996
350	sp-350	k_Bacteria;p_Thermodesulfobacteriota;c_Desulfuromonadia;o_Desulfuromonadales;f_Geopsychrobacteraceae;g_Desulfuromusa;s_ferrireducens;st_102	RED	304417	NR_043214	NA	52.3	10.1099/ijs.0.63639-0
351	sp-351	k_Bacteria;p_Thermodesulfobacteriota;c_Desulfuromonadia;o_Desulfuromonadales;f_Geopsychrobacteraceae;g_Desulfuromusa;s_kysingii;st_Kysw2	RED	37625	NR_029275	GCF_900107645.1	47	10.1099/00207713-44-4-753
352	sp-352	k_Bacteria;p_Thermodesulfobacteriota;c_Desulfuromonadia;o_Desulfuromonadales;f_Geopsychrobacteraceae;g_Desulfuromusa;s_succinoxidans;st_Gylac	RED	37626	NR_029276	NA	NA	10.1128/jb.178.8.2402-2408.1996
353	sp-353	k_Bacteria;p_Thermodesulfobacteriota;c_Desulfuromonadia;o_Desulfuromonadales;f_Geopsychrobacteraceae;g_Geopsychrobacter;s_electrodiphilus;st_A1	RED	225196	NR_042768	GCF_000384395.1	NA	10.1128/AEM.70.10.6023-6030.2004
354	sp-354	k_Bacteria;p_Thermodesulfobacteriota;c_Desulfuromonadia;o_Desulfuromonadales;f_Syntrophotaleaceae;g_Syntrophotalea;s_carbinolica;st_Gra Bd 1	RED	19	NR_075013	GCF_000012885.1	52.3	10.1007/BF00425804
355	sp-355	k_Bacteria;p_Thermodesulfobacteriota;c_Desulfuromonadia;o_Desulfuromonadales;f_Syntrophotaleaceae;g_Syntrophotalea;s_venetiana;st_	RED	44672	NR_044779	NA	NA	10.1128/aem.45.6.1905-1913.1983
356	sp-356	k_Bacteria;p_Thermodesulfobacteriota;c_Desulfuromonadia;o_Geobacterales;f_Geobacteraceae;g_Citrifermentans;s_bemidjiense;st_Bem	RED	225194	MK778891	GCF_000020725.1	60.9	10.1099/ijs.0.63417-0
357	sp-357	k_Bacteria;p_Thermodesulfobacteriota;c_Desulfuromonadia;o_Geobacterales;f_Geobacteraceae;g_Citrifermentans;s_bremense;st_Dfr1	RED	60035	NR_026076	NA	60	10.1099/00207713-51-5-1805
358	sp-358	k_Bacteria;p_Thermodesulfobacteriota;c_Desulfuromonadia;o_Geobacterales;f_Geobacteraceae;g_Geoanaerobacter;s_pelophilus;st_Dfr2	RED	60036	NR_026077	GCF_018476885.1	53	10.1099/00207713-51-5-1805
359	sp-359	k_Bacteria;p_Thermodesulfobacteriota;c_Desulfuromonadia;o_Geobacterales;f_Geobacteraceae;g_Geobacter;s_anodireducens;st_SD-1	RED	1340425	NR_126282	GCF_001628815.1	58.9	10.1099/ijs.0.061598-0
360	sp-360	k_Bacteria;p_Thermodesulfobacteriota;c_Desulfuromonadia;o_Geobacterales;f_Geobacteraceae;g_Geobacter;s_argillaceus;st_G12	RED	345631	NR_043575	GCF_007830735.1	58	10.1099/ijs.0.64221-0
361	sp-361	k_Bacteria;p_Thermodesulfobacteriota;c_Desulfuromonadia;o_Geobacterales;f_Geobacteraceae;g_Geobacter;s_benzoatilyticus;st_Jerry-YX	RED	2815309	NR_181819	GCF_017338855.1	57.6	10.1099/ijsem.0.005281
362	sp-362	k_Bacteria;p_Thermodesulfobacteriota;c_Desulfuromonadia;o_Geobacterales;f_Geobacteraceae;g_Geobacter;s_chapellei;st_172	RED	44671	NR_025982	GCF_018531195.1	50.2	10.1099/00207713-51-2-581
363	sp-363	k_Bacteria;p_Thermodesulfobacteriota;c_Desulfuromonadia;o_Geobacterales;f_Geobacteraceae;g_Geobacter;s_grbiciae;st_TACP-2	RED	155042	NR_104561	GCF_018531165.1	57.4	10.3389/fmicb.2021.737531
364	sp-364	k_Bacteria;p_Thermodesulfobacteriota;c_Desulfuromonadia;o_Geobacterales;f_Geobacteraceae;g_Geobacter;s_hydrogenophilus;st_H-2	RED	40983	NR_025974	GCF_027925345.1	58.4	10.3389/fmicb.2021.737531
366	sp-366	k_Bacteria;p_Thermodesulfobacteriota;c_Desulfuromonadia;o_Geobacterales;f_Geobacteraceae;g_Geobacter;s_pickeringii;st_G13	RED	345632	NR_043576	GCF_000817955.1	61.4	10.1099/ijs.0.64221-0
367	sp-367	k_Bacteria;p_Thermodesulfobacteriota;c_Desulfuromonadia;o_Geobacterales;f_Geobacteraceae;g_Geobacter;s_psychrophilus;st_P35	RED	286698	NR_043075	NA	63.8	10.1099/ijs.0.63417-0
368	sp-368	k_Bacteria;p_Thermodesulfobacteriota;c_Desulfuromonadia;o_Geobacterales;f_Geobacteraceae;g_Geobacter;s_soli;st_GSS01	RED	1510391	NR_134039	GCF_000816575.1	60.9	10.1099/ijs.0.066662-0
369	sp-369	k_Bacteria;p_Thermodesulfobacteriota;c_Desulfuromonadia;o_Geobacterales;f_Geobacteraceae;g_Geobacter;s_sulfurreducens;st_PCA	RED	35554	NR_075009	GCF_000007985.2	60.9	10.1128/aem.60.10.3752-3759.1994
370	sp-370	k_Bacteria;p_Thermodesulfobacteriota;c_Desulfuromonadia;o_Geobacterales;f_Geobacteraceae;g_Geomobilimonas;s_luticola;st_OSK6	RED	1114878	NR_114303	GCF_018476905.1	59.7	10.1099/ijs.0.039321-0
371	sp-371	k_Bacteria;p_Thermodesulfobacteriota;c_Desulfuromonadia;o_Geobacterales;f_Geobacteraceae;g_Geomonas;s_limicola;st_Red745	RED	2740186	NR_179317	GCF_014193675.1	61.8	10.1099/ijsem.0.004607
372	sp-372	k_Bacteria;p_Thermodesulfobacteriota;c_Desulfuromonadia;o_Geobacterales;f_Geobacteraceae;g_Geomonas;s_paludis;st_Red736	RED	2740185	NR_179338	GCF_014193585.1	62.4	10.1099/ijsem.0.004607
373	sp-373	k_Bacteria;p_Thermodesulfobacteriota;c_Desulfuromonadia;o_Geobacterales;f_Geobacteraceae;g_Geomonas;s_silvestris;st_Red330	RED	2740184	NR_179316	GCF_014193515.1	62.6	10.1099/ijsem.0.004607
374	sp-374	k_Bacteria;p_Thermodesulfobacteriota;c_Desulfuromonadia;o_Geobacterales;f_Geobacteraceae;g_Oryzomonas;s_japonica;st_Red96	RED	2603858	NR_174280	GCF_008802365.1	59	10.3390/microorganisms8050634
375	sp-375	k_Bacteria;p_Thermodesulfobacteriota;c_Desulfuromonadia;o_Geobacterales;f_Geobacteraceae;g_Oryzomonas;s_rubra;st_Red88	RED	2509454	NR_174279	GCF_008369015.1	58.4	10.3390/microorganisms8050634
376	sp-376	k_Bacteria;p_Thermodesulfobacteriota;c_Desulfuromonadia;o_Geobacterales;f_Geobacteraceae;g_Oryzomonas;s_sagensis;st_Red100	RED	2603857	NR_174281	GCF_008802355.1	59.7	10.3390/microorganisms8050634
377	sp-377	k_Bacteria;p_Thermodesulfobacteriota;c_Desulfuromonadia;o_Geobacterales;f_Geobacteraceae;g_Trichlorobacter;s_lovleyi;st_SZ	RED	313985	NR_074979	GCF_000020385.1	56.7	10.1128/AEM.72.4.2775-2782.2006
379	sp-379	k_Bacteria;p_Thermodesulfobacteriota;c_Thermodesulfobacteria;o_Thermodesulfobacteriales;f_Thermodesulfobacteriaceae;g_Geothermobacterium;s_ferrireducens;st_FW1a	RED	169300	NR_114635	NA	NA	10.1128/AEM.68.4.1735-1742.2002
380	sp-380	k_Bacteria;p_Thermotogota;c_Thermotogae;o_Mesoaciditogales;f_Mesoaciditogaceae;g_Athalassotoga;s_saccharophila;st_NAS-01	RED	1441386	NR_148666	GCF_009936215.1	41.1	10.1099/ijsem.0.000833
381	sp-381	k_Bacteria;p_Thermotogota;c_Thermotogae;o_Thermotogales;f_Fervidobacteriaceae;g_Thermosipho;s_activus;st_Rift-s3	RED	1462921	NR_134221	NA	30	10.1099/ijs.0.063156-0
382	sp-382	k_Bacteria;p_Thermotogota;c_Thermotogae;o_Thermotogales;f_Fervidobacteriaceae;g_Thermosipho;s_affectus;st_ik275mar	RED	660294	NR_117284	GCF_001990485.1	27	10.1099/ijs.0.063156-0
383	sp-383	k_Bacteria;p_Thermotogota;c_Thermotogae;o_Thermotogales;f_Fervidobacteriaceae;g_Thermosipho;s_ferriphilus;st_GB 21	RED	203215	AF491334	NA	NA	10.1099/ijs.0.063156-0
384	sp-384	k_Bacteria;p_Thermotogota;c_Thermotogae;o_Thermotogales;f_Fervidobacteriaceae;g_Thermosipho;s_ferrireducens;st_JL129W03	RED	2571116	NR_180537	GCF_017358165.1	34	10.1099/ijsem.0.004929
385	sp-385	k_Bacteria;p_Thermotogota;c_Thermotogae;o_Thermotogales;f_Fervidobacteriaceae;g_Thermosipho;s_globiformans;st_MN14	RED	380685	NR_112616	GCA_003990895.1	31.7	10.1099/ijs.0.063156-0
386	sp-386	k_Bacteria;p_Thermotogota;c_Thermotogae;o_Thermotogales;f_Fervidobacteriaceae;g_Thermosipho;s_melanesiensis;st_BI429	RED	46541	NR_102981	GCF_000016905.1	30.5	10.1099/ijs.0.063156-0
387	sp-387	k_Bacteria;p_Thermotogota;c_Thermotogae;o_Thermotogales;f_Thermotogaceae;g_Thermotoga;s_maritima;st_MSB8	RED	2336	NR_102775	GCF_000230655.2	46	10.1007/BF00409880
