# Supplementary material for: Trait-based meta-analysis of microbial guilds in the iron redox cycle
Source: mSystems. 2026 Jan 26;11(2):e01488-25. doi: 10.1128/msystems.01488-25 (PMC12911419; doi:10.1128/msystems.01488-25)
Supplement: Table S2 — Habitat distribution and source material of first-order microbial iron redox cycle guilds. [file msystems.01488-25-s0004.xlsx]

## Sheet: Legend
Table S2. Habitat distribution and source material of first-order microbial iron redox cycle (MIRC) guilds. Microbial taxa categorized as Fe(III)-reducers (RED), Fe(II)-oxidizers (OXI), and dual-capacity Fe-oxidizers/reducers (O/R) were enumerated according to (A) their reported environmental origin and (B) the type of source material from which they were isolated or described, based on literatur…
Abbreviations:
ACI	acidophilic			Fe	iron		NEU	neutrophilic
ACIT	acid-tolerant			FIL	filaments		NHAT	non-halo-tolerant
AEB	aerobic			FLT	filter		O/R	oxidizing/reducing
ALK	alkaliphile			GRA	graphic		O2	oxygen
ALKT	alkali-tolerant			HACI	hyper acidophilic		OPT	optimum
ANA	analysis			HALK	hyper alkaliphilic		ORG	organotrophic
ANB	anaerobic			HAT	halo-tolerant		OTH	other
ANT	anthropogenic			HHAL	hyper halophilic		OVO	ovoid
ARC	archaea			KIN	kingdom		OXI	oxidizing
AVG	average			LIT	lithotrophic		PHO	phototrophic
BAC	bacteria			LON	long		PLE	pleomorphic
CHE	chemotrophic			MACI	moderate acidophilic		RED	reducing
COC	cocci			MALK	moderate alkaliphilic		RGN	range
DOI	digital object identifier			MAX	maximum		ROD	rod
DTA	data			MED	# medium MediaDive		SAL	salinity
EACI	extreme acidophilic			MHAL	moderate halophilic		SHAL	slight halophilic
EALK	extreme alkaliphilic			MIA	microaerobic		SPI	spirilla
EHAL	extreme halophilic			MIN	minimum		TOL	tolerance
FAC	facultative			NA	not available		VIB	vibriod
				NAT	natural		WID	wide

## Sheet: S2a_Habitat_pref_occupancy
	Habitats of fisrt-order MIRC guild microorganisms
		RED	OXI	O/R	Most frequent habitat
1	Acid Mine Drainage	16	11	7	OXI
2	Coastal Inlet	9	9
3	Compost	3
4	Contaminated	11
5	Ditch	6	9	1
6	Groundwater	15	5
7	Hot Spring	30	6	15	O/R
8	Hydrothermal Vent	28	6	1
9	Industrial	4	5
10	Lake	15	7
11	Mangrove	5	1
12	Marine	33	5		RED
13	Mine	7	1	12
14	Oil Reservoir	3		1
15	Paddy Field	15	2
16	Pond	1	3	1
17	River	9	2	3
18	Soil	3
19	Terrestrial	2	3
20	Volcanic Field	4	4	1
21	Wastewater	6	8
22	Wetland	4	4
	Habitat occupancy (%)	100	81.8182	40.9091
	Habitats occupied by members of the three MIRC guilds

## Sheet: S2b_Source_mat_preference
	Source material of fisrt-order MIRC guild microorganisms
			RED	OXI	O/R
1	Cummulative Frequency	Particles	166	54	19
2		Fluid	49	28	23
3		Biofilm	13	12	0
4	% Frequency	Particles	72.807	57.4468	45.2381
5		Fluid	21.4912	29.7872	54.7619
6		Biofilm	5.70175	12.766	0
	Source material usage (%)		100	100	62.5
	Types of source material scored in metadata (n=8): Biofilm, Fluid, Particles (Mineral, Mud, Organic, Particulate, Sludge, Soil)

## Sheet: S2_raw_data
Correlative #	ID	TAXONOMY	First Order Guild Assignment	COUNTRY	SOURCE	ENVIRONMENT	HABITAT	MATERIAL
2	sp-2	k_Archaea;p_Candidatus Thermoplasmatota;c_Thermoplasmata;o_Thermoplasmatales;f_Ferroplasmaceae;g_Acidiplasma;s_aeolicum;st_V	O/R	ITALY	HYDROTHERMAL POOL	NAT	HYDROTHERMAL VENT	PARTICULATE
3	sp-3	k_Archaea;p_Candidatus Thermoplasmatota;c_Thermoplasmata;o_Thermoplasmatales;f_Ferroplasmaceae;g_Acidiplasma;s_cupricumulans;st_BH2	O/R	MYANMAR	NA	ANT	MINE	FLUID
4	sp-4	k_Archaea;p_Candidatus Thermoplasmatota;c_Thermoplasmata;o_Thermoplasmatales;f_Ferroplasmaceae;g_Ferroplasma;s_acidarmanus;st_Fer1	O/R	USA	ACID MINE DRAINAGE	ANT	ACID MINE DRAINAGE	FLUID
5	sp-5	k_Archaea;p_Candidatus Thermoplasmatota;c_Thermoplasmata;o_Thermoplasmatales;f_Ferroplasmaceae;g_Ferroplasma;s_acidiphilum;st_Y	O/R	RUSSIA	BIOLEACHING BIOREACTOR ARSENOPYRITE	ANT	MINE	FLUID
6	sp-6	k_Archaea;p_Candidatus Thermoplasmatota;c_Thermoplasmata;o_Thermoplasmatales;f_Ferroplasmaceae;g_Ferroplasma;s_thermophilum;st_L1	O/R	CHINA	BIOLEACHING BIOREACTOR CHALCOPYRITE	ANT	MINE	FLUID
10	sp-10	k_Archaea;p_Crenarchaeota;c_Thermoprotei;o_Sulfolobales;f_Sulfolobaceae;g_Acidianus;s_brierleyi;st_So4a	O/R	USA	GEOTHERMAL SPRINGS	NAT	HOT SPRING	FLUID
11	sp-11	k_Archaea;p_Crenarchaeota;c_Thermoprotei;o_Sulfolobales;f_Sulfolobaceae;g_Acidianus;s_copahuensis;st_ALE1	O/R	ARGENTINA	ACIDIC HOT SPRING	NAT	HOT SPRING	FLUID
13	sp-13	k_Archaea;p_Crenarchaeota;c_Thermoprotei;o_Sulfolobales;f_Sulfolobaceae;g_Acidianus;s_sulfidivorans;st_JP7	O/R	PAPUA NEW GUINEA	SOLFATARIC HOT SPRING	NAT	HOT SPRING	SOIL
15	sp-15	k_Archaea;p_Crenarchaeota;c_Thermoprotei;o_Sulfolobales;f_Sulfolobaceae;g_Metallosphaera;s_sedula;st_TH2	O/R	ITALY	HOT WATER POND	NAT	HOT SPRING	FLUID
17	sp-17	k_Archaea;p_Crenarchaeota;c_Thermoprotei;o_Sulfolobales;f_Sulfolobaceae;g_Saccharolobus;s_caldissimus;st_HS-3	O/R	JAPAN	TERRESTRIAL HOT SPRING	NAT	HOT SPRING	PARTICULATE
18	sp-18	k_Archaea;p_Crenarchaeota;c_Thermoprotei;o_Sulfolobales;f_Sulfolobaceae;g_Saccharolobus;s_shibatae;st_B12	O/R	JAPAN	TERRESTRIAL HOT SPRING	NAT	HOT SPRING	MUD
19	sp-19	k_Archaea;p_Crenarchaeota;c_Thermoprotei;o_Sulfolobales;f_Sulfolobaceae;g_Saccharolobus;s_solfataricus;st_P1	O/R	ITALY	TERRESTRIAL HOT SPRING	NAT	HOT SPRING	FLUID
20	sp-20	k_Archaea;p_Crenarchaeota;c_Thermoprotei;o_Sulfolobales;f_Sulfolobaceae;g_Sulfolobus;s_acidocaldarius;st_98-3	O/R	USA	NA	NAT	HOT SPRING	FLUID
21	sp-21	k_Archaea;p_Crenarchaeota;c_Thermoprotei;o_Sulfolobales;f_Sulfolobaceae;g_Sulfuracidifex;s_metallicus;st_Kra23	O/R	ICELAND	SOLFATARA VOLCANO	NAT	HOT SPRING	MUD
23	sp-23	k_Archaea;p_Crenarchaeota;c_Thermoprotei;o_Sulfolobales;f_Sulfolobaceae;g_Sulfurisphaera;s_ohwakuensis;st_TA-1	O/R	JAPAN	TERRESTRIAL HOT SPRING	NAT	HOT SPRING	MUD
24	sp-24	k_Archaea;p_Crenarchaeota;c_Thermoprotei;o_Sulfolobales;f_Sulfolobaceae;g_Sulfurisphaera;s_tokodaii;st_7	O/R	JAPAN	TERRESTRIAL HOT SPRING	NAT	HOT SPRING	FLUID
54	sp-54	k_Bacteria;p_Actinomycetota;c_Acidimicrobiia;o_Acidimicrobiales;f_Acidimicrobiaceae;g_Acidiferrimicrobium;s_australe;st_USS-CCA1	O/R	CHILE	MINE	ANT	ACID MINE DRAINAGE	FLUID
55	sp-55	k_Bacteria;p_Actinomycetota;c_Acidimicrobiia;o_Acidimicrobiales;f_Acidimicrobiaceae;g_Acidimicrobium;s_ferrooxidans;st_ICP	O/R	ICELAND	HOT SPRING	NAT	HOT SPRING	FLUID
57	sp-57	k_Bacteria;p_Actinomycetota;c_Acidimicrobiia;o_Acidimicrobiales;f_Acidimicrobiaceae;g_Acidithrix;s_ferrooxidans;st_PY-F3	O/R	UNITED KINGDOM	ACID MINE DRAINAGE	ANT	ACID MINE DRAINAGE	FLUID
58	sp-58	k_Bacteria;p_Actinomycetota;c_Acidimicrobiia;o_Acidimicrobiales;f_Acidimicrobiaceae;g_Ferrimicrobium;s_acidiphilum;st_T23	O/R	UNITED KINGDOM	ACID MINE DRAINAGE	ANT	ACID MINE DRAINAGE	FLUID
59	sp-59	k_Bacteria;p_Actinomycetota;c_Acidimicrobiia;o_Acidimicrobiales;f_Acidimicrobiaceae;g_Ferrithrix;s_thermotolerans;st_Y005	O/R	USA	NA	NAT	RIVER	MINERAL
64	sp-64	k_Bacteria;p_Aquificota;c_Aquificae;o_Aquificales;f_Hydrogenothermaceae;g_Sulfurihydrogenibium;s_azorense;st_Az-Fu1	O/R	PORTUGAL	TERRESTRIAL HOT SPRING	NAT	HOT SPRING	FLUID
72	sp-72	k_Bacteria;p_Bacillota;c_Bacilli;o_Bacillales;f_Alicyclobacillaceae;g_Alicyclobacillus;s_montanus;st_USBA-GBX-503	O/R	COLOMBIA	HOT SPRING	NAT	HOT SPRING	FLUID
74	sp-74	k_Bacteria;p_Bacillota;c_Bacilli;o_Bacillales;f_Alicyclobacillaceae;g_Alicyclobacillus;s_tolerans;st_K1	O/R	UZBEKISTAN	OXIDIZABLE LEAD-ZINC ORES	ANT	MINE	MINERAL
76	sp-76	k_Bacteria;p_Bacillota;c_Bacilli;o_Bacillales;f_Alicyclobacillaceae;g_Ferroacidibacillus;s_organovorans;st_SLC66	O/R	USA	NA	ANT	MINE	FLUID
77	sp-77	k_Bacteria;p_Bacillota;c_Bacilli;o_Bacillales;f_Alicyclobacillaceae;g_Sulfoacidibacillus;s_ferrooxidans;st_S0AB	O/R	UNITED KINGDOM	NA	NAT	VOLCANIC FIELD	PARTICULATE
78	sp-78	k_Bacteria;p_Bacillota;c_Bacilli;o_Bacillales;f_Alicyclobacillaceae;g_Sulfoacidibacillus;s_thermotolerans;st_Y002	O/R	USA	GEOTHERMAL AREA	NAT	RIVER	MUD
102	sp-102	k_Bacteria;p_Bacillota;c_Clostridia;o_Eubacteriales;f_Clostridiales Family XVII. Incertae Sedis;g_Sulfobacillus;s_acidophilus;st_NAL	O/R	UNITED KINGDOM	ACID ROCK DRAINAGE	ANT	ACID MINE DRAINAGE	FLUID
103	sp-103	k_Bacteria;p_Bacillota;c_Clostridia;o_Eubacteriales;f_Clostridiales Family XVII. Incertae Sedis;g_Sulfobacillus;s_benefaciens;st_BRGM2	O/R	FRANCE	BIOREACTOR COBALTIFEROUS PYRITE	ANT	MINE	MINERAL
104	sp-104	k_Bacteria;p_Bacillota;c_Clostridia;o_Eubacteriales;f_Clostridiales Family XVII. Incertae Sedis;g_Sulfobacillus;s_harzensis;st_BGR 140	O/R	GERMANY	MINE TAILINGS	ANT	MINE	MINERAL
105	sp-105	k_Bacteria;p_Bacillota;c_Clostridia;o_Eubacteriales;f_Clostridiales Family XVII. Incertae Sedis;g_Sulfobacillus;s_sibiricus;st_N1	O/R	RUSSIA	ARSENOPYRITE ORE CONCENTRATE	ANT	MINE	MINERAL
106	sp-106	k_Bacteria;p_Bacillota;c_Clostridia;o_Eubacteriales;f_Clostridiales Family XVII. Incertae Sedis;g_Sulfobacillus;s_thermosulfidooxidans;st_ST	O/R	KAZAKHSTAN	SPONTANEOUSLY HEATED ORE DEPOSIT	ANT	MINE	MINERAL
107	sp-107	k_Bacteria;p_Bacillota;c_Clostridia;o_Eubacteriales;f_Clostridiales Family XVII. Incertae Sedis;g_Sulfobacillus;s_thermotolerans;st_Kr1	O/R	RUSSIA	PULP SULFIDE ORES	ANT	MINE	MINERAL
146	sp-146	k_Bacteria;p_Bacteroidota;c_Bacteroidia;o_Marinilabiliales;f_Prolixibacteraceae;g_Prolixibacter;s_denitrificans;st_MIC1-1	O/R	JAPAN	CRUDE-OIL	NAT	OIL RESERVOIR	FLUID
169	sp-169	k_Bacteria;p_Pseudomonadota;c_Acidithiobacillia;o_Acidithiobacillales;f_Acidithiobacillaceae;g_Acidithiobacillus;s_ferrianus;st_MG	O/R	GREECE	ACIDIC POND	NAT	POND	PARTICULATE
170	sp-170	k_Bacteria;p_Pseudomonadota;c_Acidithiobacillia;o_Acidithiobacillales;f_Acidithiobacillaceae;g_Acidithiobacillus;s_ferridurans;st_11Fe	O/R	JAPAN	DRAINAGE WATER URANIUM MINE	ANT	MINE	FLUID
171	sp-171	k_Bacteria;p_Pseudomonadota;c_Acidithiobacillia;o_Acidithiobacillales;f_Acidithiobacillaceae;g_Acidithiobacillus;s_ferriphilus;st_M20	O/R	UNITED KINGDOM	ACIDIC POOL	NAT	HOT SPRING	FLUID
172	sp-172	k_Bacteria;p_Pseudomonadota;c_Acidithiobacillia;o_Acidithiobacillales;f_Acidithiobacillaceae;g_Acidithiobacillus;s_ferrivorans;st_NO-37	O/R	NORWAY	ACID MINE DRAINAGE	ANT	ACID MINE DRAINAGE	FLUID
173	sp-173	k_Bacteria;p_Pseudomonadota;c_Acidithiobacillia;o_Acidithiobacillales;f_Acidithiobacillaceae;g_Acidithiobacillus;s_ferrooxidans;st_TM	O/R	USA	ACID MINE DRAINAGE	ANT	ACID MINE DRAINAGE	FLUID
190	sp-190	k_Bacteria;p_Pseudomonadota;c_Alphaproteobacteria;o_Rhodobacterales;f_Paracoccaceae;g_Rhodobacter;s_ferrooxidans;st_SW2	O/R	GERMANY	ANOXIC IRON-RICH SEDIMENT	ANT	DITCH	PARTICULATE
266	sp-266	k_Bacteria;p_Pseudomonadota;c_Gammaproteobacteria;o_Acidiferrobacterales;f_Acidiferrobacteraceae;g_Acidiferrobacter;s_thiooxydans;st_m-1	O/R	USA	NA	ANT	MINE	MINERAL
365	sp-365	k_Bacteria;p_Thermodesulfobacteriota;c_Desulfuromonadia;o_Geobacterales;f_Geobacteraceae;g_Geobacter;s_metallireducens;st_GS-15	O/R	USA	FRESHWATER SEDIMENT	NAT	RIVER	PARTICULATE
16	sp-16	k_Archaea;p_Crenarchaeota;c_Thermoprotei;o_Sulfolobales;f_Sulfolobaceae;g_Metallosphaera;s_yellowstonensis;st_MK1	OXI	USA	GEOTHERMAL SPRINGS	NAT	HOT SPRING	BIOFILM
29	sp-29	k_Archaea;p_Euryarchaeota;c_Archaeoglobi;o_Archaeoglobales;f_Archaeoglobaceae;g_Ferroglobus;s_placidus;st_AEDII12DO	OXI	ITALY	MARINE VOLCANIC SLUDGE	NAT	COASTAL INLET	MUD
34	sp-34	k_Archaea;p_Euryarchaeota;c_Thermococci;o_Thermococcales;f_Thermococcaceae;g_Palaeococcus;s_ferrophilus;st_DMJ	OXI	JAPAN	NA	NAT	HYDROTHERMAL VENT	PARTICULATE
66	sp-66	k_Bacteria;p_Bacillota;c_Bacilli;o_Bacillales;f_Alicyclobacillaceae;g_Alicyclobacillus;s_aeris;st_ZJ-6	OXI	CHINA	ACID MINE DRAINAGE	ANT	ACID MINE DRAINAGE	FLUID
67	sp-67	k_Bacteria;p_Bacillota;c_Bacilli;o_Bacillales;f_Alicyclobacillaceae;g_Alicyclobacillus;s_cellulosilyticus;st_Sueoka	OXI	JAPAN	NA	ANT	INDUSTRIAL	FLUID
68	sp-68	k_Bacteria;p_Bacillota;c_Bacilli;o_Bacillales;f_Alicyclobacillaceae;g_Alicyclobacillus;s_curvatus;st_ALEF1	OXI	CHINA	ACID MINE DRAINAGE	ANT	ACID MINE DRAINAGE	PARTICULATE
69	sp-69	k_Bacteria;p_Bacillota;c_Bacilli;o_Bacillales;f_Alicyclobacillaceae;g_Alicyclobacillus;s_cycloheptanicus;st_SCH	OXI	GERMANY	SOIL	NA	NA	SOIL
70	sp-70	k_Bacteria;p_Bacillota;c_Bacilli;o_Bacillales;f_Alicyclobacillaceae;g_Alicyclobacillus;s_disulfidooxidans;st_SD-11	OXI	CANADA	WASTEWATER SLUDGE	ANT	WASTEWATER	SLUDGE
71	sp-71	k_Bacteria;p_Bacillota;c_Bacilli;o_Bacillales;f_Alicyclobacillaceae;g_Alicyclobacillus;s_ferrooxydans;st_TC-34	OXI	CHINA	SOLFATARIC SOIL	NAT	VOLCANIC FIELD	SOIL
73	sp-73	k_Bacteria;p_Bacillota;c_Bacilli;o_Bacillales;f_Alicyclobacillaceae;g_Alicyclobacillus;s_pomorum;st_3A	OXI	USA	MIXED FRUIT JUICE	ANT	INDUSTRIAL	FLUID
75	sp-75	k_Bacteria;p_Bacillota;c_Bacilli;o_Bacillales;f_Alicyclobacillaceae;g_Effusibacillus;s_pohliae;st_MP4	OXI	ANTARCTICA	FUMAROLE	NAT	HOT SPRING	SOIL
79	sp-79	k_Bacteria;p_Bacillota;c_Bacilli;o_Bacillales;f_Bacillaceae;g_Bacillus;s_ferrooxidans;st_YT-3	OXI	CHINA	PADDY SOIL	ANT	PADDY FIELD	SOIL
83	sp-83	k_Bacteria;p_Bacillota;c_Bacilli;o_Bacillales;f_Bacillaceae;g_Priestia;s_megaterium;st_1060	OXI	NA	NA	NA	NA	NA
101	sp-101	k_Bacteria;p_Bacillota;c_Clostridia;o_Eubacteriales;f_Clostridiales Family XVII. Incertae Sedis;g_Candidatus Hydrogenisulfobacillus;s_filiaventi;st_R50	OXI	ITALY	GEOTHERMAL SOIL	NAT	VOLCANIC FIELD	SOIL
148	sp-148	k_Bacteria;p_Chlorobiota;c_Chlorobiia;o_Chlorobiales;f_Chlorobiaceae;g_Chlorobium;s_ferrooxidans;st_KoFox	OXI	GERMANY	DITCH	ANT	DITCH	PARTICULATE
149	sp-149	k_Bacteria;p_Chlorobiota;c_Chlorobiia;o_Chlorobiales;f_Chlorobiaceae;g_Chlorobium;s_incertae-sedis;st_N1	OXI	DENMARK	SEDIMENT FROM MARINE SUBSURFACE	NAT	COASTAL INLET	PARTICULATE
150	sp-150	k_Bacteria;p_Chlorobiota;c_Chlorobiia;o_Chlorobiales;f_Chlorobiaceae;g_Chlorobium;s_masyuteum;st_BLA1	OXI	USA	WATER FROM FERRUGINEOUS MEROMICTIC LAKE	NAT	LAKE	FLUID
151	sp-151	k_Bacteria;p_Chlorobiota;c_Chlorobiia;o_Chlorobiales;f_Chlorobiaceae;g_Chlorobium;s_phaeoferrooxidans;st_KB01	OXI	CONGO	WATER FROM LAKE	NAT	LAKE	FLUID
161	sp-161	k_Bacteria;p_Nitrospirae;c_Nitrospira;o_Nitrospirales;f_Nitrospiraceae;g_Leptospirillum;s_ferriphilum;st_P3a	OXI	PERU	ENRICHMENT CULTURE	ANT	ACID MINE DRAINAGE	FLUID
162	sp-162	k_Bacteria;p_Nitrospirae;c_Nitrospira;o_Nitrospirales;f_Nitrospiraceae;g_Leptospirillum;s_ferrodiazotrophum;st_UBA1	OXI	USA	ACID MINE DRAINAGE	ANT	ACID MINE DRAINAGE	BIOFILM
163	sp-163	k_Bacteria;p_Nitrospirae;c_Nitrospira;o_Nitrospirales;f_Nitrospiraceae;g_Leptospirillum;s_ferrooxidans;st_L15	OXI	ARMENIA	MINE	ANT	MINE	MINERAL
164	sp-164	k_Bacteria;p_Nitrospirae;c_Nitrospira;o_Nitrospirales;f_Nitrospiraceae;g_Leptospirillum;s_rubarum;st_incertae-sedis	OXI	USA	IRON MINE	ANT	ACID MINE DRAINAGE	BIOFILM
165	sp-165	k_Bacteria;p_Nitrospirae;c_Nitrospira;o_Nitrospirales;f_Nitrospiraceae;g_Leptospirillum;s_thermoferrooxidans;st_L-88	OXI	RUSSIA	HOT SPRING	NAT	HOT SPRING	FLUID
174	sp-174	k_Bacteria;p_Pseudomonadota;c_Acidithiobacillia;o_Acidithiobacillales;f_Acidithiobacillaceae;g_Acidithiobacillus;s_ferruginosus;st_CF3	OXI	USA	NA	NA	NA	NA
175	sp-175	k_Bacteria;p_Pseudomonadota;c_Alphaproteobacteria;o_Hyphomicrobiales;f_Hyphomicrobiaceae;g_Pedomicrobium;s_americanum;st_IFAM G-1381	OXI	USA	POND WATER	NAT	POND	FLUID
176	sp-176	k_Bacteria;p_Pseudomonadota;c_Alphaproteobacteria;o_Hyphomicrobiales;f_Hyphomicrobiaceae;g_Pedomicrobium;s_australicum;st_IFAM ST-1306	OXI	AUSTRALIA	FRESHWATER RESERVOIR	ANT	INDUSTRIAL	FLUID
177	sp-177	k_Bacteria;p_Pseudomonadota;c_Alphaproteobacteria;o_Hyphomicrobiales;f_Hyphomicrobiaceae;g_Pedomicrobium;s_ferrugineum;st_IFAM S-1290	OXI	GERMANY	PODZOLIC SOIL	NAT	TERRESTRIAL	SOIL
178	sp-178	k_Bacteria;p_Pseudomonadota;c_Alphaproteobacteria;o_Hyphomicrobiales;f_Hyphomicrobiaceae;g_Rhodomicrobium;s_udaipurense;st_JA643	OXI	INDIA	FRESHWATER	NAT	RIVER	FLUID
179	sp-179	k_Bacteria;p_Pseudomonadota;c_Alphaproteobacteria;o_Hyphomicrobiales;f_Hyphomicrobiaceae;g_Rhodomicrobium;s_vannielii;st_ATH3.1.1	OXI	USA	SULFIDE ENRICHMENT CULTURE	NAT	NA	MUD
180	sp-180	k_Bacteria;p_Pseudomonadota;c_Alphaproteobacteria;o_Hyphomicrobiales;f_Nitrobacteraceae;g_Rhodopseudomonas;s_palustris;st_ATH2.1.6	OXI	INDIA	SEDIMENT SOIL	NAT	COASTAL INLET	SOIL
181	sp-181	k_Bacteria;p_Pseudomonadota;c_Alphaproteobacteria;o_Hyphomicrobiales;f_Phyllobacteriaceae;g_Hoeflea;s_siderophila;st_Hf1	OXI	RUSSIA	IRON-RICH SPRING	NAT	HOT SPRING	PARTICULATE
182	sp-182	k_Bacteria;p_Pseudomonadota;c_Alphaproteobacteria;o_Hyphomicrobiales;f_Rhizobiaceae;g_Ciceribacter;s_ferrooxidans;st_F8825	OXI	CHINA	SEDIMENT FROM IRON-RICH URBAN CREEK	ANT	DITCH	PARTICULATE
183	sp-183	k_Bacteria;p_Pseudomonadota;c_Alphaproteobacteria;o_Hyphomicrobiales;f_Rhizobiaceae;g_Ciceribacter;s_thiooxidans;st_F43b	OXI	CHINA	SEDIMENT FROM SULFIDE-RICH URBAN CREEK	ANT	DITCH	PARTICULATE
186	sp-186	k_Bacteria;p_Pseudomonadota;c_Alphaproteobacteria;o_Rhodobacterales;f_Paracoccaceae;g_Paracoccus;s_denitrificans;st_17741	OXI	GERMANY	GARDEN	ANT	TERRESTRIAL	SOIL
187	sp-187	k_Bacteria;p_Pseudomonadota;c_Alphaproteobacteria;o_Rhodobacterales;f_Paracoccaceae;g_Paracoccus;s_ferrooxidans;st_BDN-1	OXI	NETHERLANDS	NA	ANT	WASTEWATER	FLUID
188	sp-188	k_Bacteria;p_Pseudomonadota;c_Alphaproteobacteria;o_Rhodobacterales;f_Paracoccaceae;g_Paracoccus;s_pantotrophus;st_KS1	OXI	UNITED KINGDOM	GARDEN	ANT	TERRESTRIAL	SOIL
189	sp-189	k_Bacteria;p_Pseudomonadota;c_Alphaproteobacteria;o_Rhodobacterales;f_Paracoccaceae;g_Rhodobacter;s_capsulatus;st_SB1003	OXI	NA	NA	NA	NA	NA
191	sp-191	k_Bacteria;p_Pseudomonadota;c_Alphaproteobacteria;o_Rhodobacterales;f_Paracoccaceae;g_Rhodovulum;s_iodosum;st_N1	OXI	GERMANY	COASTAL SEDIMENT	NAT	MARINE	PARTICULATE
192	sp-192	k_Bacteria;p_Pseudomonadota;c_Alphaproteobacteria;o_Rhodobacterales;f_Paracoccaceae;g_Rhodovulum;s_lacipunicei;st_JA322	OXI	INDIA	WATER FROM SALINE POND	NAT	POND	FLUID
193	sp-193	k_Bacteria;p_Pseudomonadota;c_Alphaproteobacteria;o_Rhodobacterales;f_Paracoccaceae;g_Rhodovulum;s_marinum;st_JA128	OXI	INDIA	SEAWATER	NAT	COASTAL INLET	FLUID
194	sp-194	k_Bacteria;p_Pseudomonadota;c_Alphaproteobacteria;o_Rhodobacterales;f_Paracoccaceae;g_Rhodovulum;s_robiginosum;st_N2	OXI	GERMANY	COASTAL SEDIMENT	NAT	MARINE	PARTICULATE
195	sp-195	k_Bacteria;p_Pseudomonadota;c_Alphaproteobacteria;o_Rhodobacterales;f_Paracoccaceae;g_Rhodovulum;s_sulfidophilum;st_W4	OXI	NETHERLANDS	NA	NAT	MARINE	MUD
211	sp-211	k_Bacteria;p_Pseudomonadota;c_Alphaproteobacteria;o_Rhodospirillales;f_Rhodospirillaceae;g_Ferrovibrio;s_denitrificans;st_Sp-1	OXI	RUSSIA	HOT SPRING	NAT	HOT SPRING	PARTICULATE
213	sp-213	k_Bacteria;p_Pseudomonadota;c_Betaproteobacteria;o_Burkholderiales;f_Comamonadaceae;g_Acidovorax;s_delafieldii;st_2AN	OXI	NA	NA	NA	NA	NA
214	sp-214	k_Bacteria;p_Pseudomonadota;c_Betaproteobacteria;o_Burkholderiales;f_Comamonadaceae;g_Acidovorax;s_incertae-sedis;st_BoFeN1	OXI	GERMANY	SEDIMENT FROM LITORAL LAKE	NAT	LAKE	PARTICULATE
215	sp-215	k_Bacteria;p_Pseudomonadota;c_Betaproteobacteria;o_Burkholderiales;f_Comamonadaceae;g_Acidovorax;s_incertae-sedis;st_BrG1	OXI	GERMANY	DITCH	ANT	DITCH	PARTICULATE
216	sp-216	k_Bacteria;p_Pseudomonadota;c_Betaproteobacteria;o_Burkholderiales;f_Comamonadaceae;g_Acidovorax;s_incertae-sedis;st_KS	OXI	NA	NA	NA	NA	NA
217	sp-217	k_Bacteria;p_Pseudomonadota;c_Betaproteobacteria;o_Burkholderiales;f_Comamonadaceae;g_Acidovorax;s_temperans;st_CCUG 11779	OXI	SWEDEN	URINE	NAT	WASTEWATER	ORGANIC
218	sp-218	k_Bacteria;p_Pseudomonadota;c_Betaproteobacteria;o_Burkholderiales;f_Comamonadaceae;g_Diaphorobacter;s_ebreus;st_TPSY	OXI	USA	GROUNDWATER	ANT	GROUNDWATER	FLUID
220	sp-220	k_Bacteria;p_Pseudomonadota;c_Betaproteobacteria;o_Burkholderiales;f_incertae-sedis;g_Aquabacterium;s_incertae-sedis;st_BrG2	OXI	GERMANY	DITCH	ANT	DITCH	PARTICULATE
221	sp-221	k_Bacteria;p_Pseudomonadota;c_Betaproteobacteria;o_Burkholderiales;f_incertae-sedis;g_Leptothrix;s_cholodnii;st_LMG 7171	OXI	NA	WASTEWATER	ANT	WASTEWATER	FLUID
222	sp-222	k_Bacteria;p_Pseudomonadota;c_Betaproteobacteria;o_Burkholderiales;f_incertae-sedis;g_Leptothrix;s_discophora;st_SS-1	OXI	USA	FERROMANGANESE FILM POND	NAT	POND	BIOFILM
223	sp-223	k_Bacteria;p_Pseudomonadota;c_Betaproteobacteria;o_Burkholderiales;f_incertae-sedis;g_Leptothrix;s_mobilis;st_Feox-1	OXI	GERMANY	SEDIMENT FROM FRESHWATER LAKE	NAT	LAKE	PARTICULATE
224	sp-224	k_Bacteria;p_Pseudomonadota;c_Betaproteobacteria;o_Burkholderiales;f_incertae-sedis;g_Leptothrix;s_ochracea;st_L12	OXI	USA	IRON MATS	NAT	COASTAL INLET	BIOFILM
225	sp-225	k_Bacteria;p_Pseudomonadota;c_Betaproteobacteria;o_Burkholderiales;f_incertae-sedis;g_Sphaerotilus;s_natans;st_D-501	OXI	RUSSIA	HOT SPRING	NAT	HOT SPRING	BIOFILM
226	sp-226	k_Bacteria;p_Pseudomonadota;c_Betaproteobacteria;o_Burkholderiales;f_incertae-sedis;g_Thiomonas;s_delicata;st_THI 091	OXI	JAPAN	ACID MINE DRAINAGE	ANT	ACID MINE DRAINAGE	FLUID
227	sp-227	k_Bacteria;p_Pseudomonadota;c_Betaproteobacteria;o_Burkholderiales;f_incertae-sedis;g_Thiomonas;s_ferrovorans;st_FB-6	OXI	GERMANY	ACID MINE DRAINAGE	ANT	ACID MINE DRAINAGE	PARTICULATE
228	sp-228	k_Bacteria;p_Pseudomonadota;c_Betaproteobacteria;o_Burkholderiales;f_incertae-sedis;g_Thiomonas;s_metallidurans;st_FB-Cd	OXI	GERMANY	ACID MINE DRAINAGE	ANT	ACID MINE DRAINAGE	PARTICULATE
229	sp-229	k_Bacteria;p_Pseudomonadota;c_Betaproteobacteria;o_Ferritrophicales;f_Ferritrophicaceae;g_Ferritrophicum;s_radicicola;st_CCJ	OXI	USA	IRON-PLAQUE FROM RHIZOSPHERE	NAT	WETLAND	SOIL
230	sp-230	k_Bacteria;p_Pseudomonadota;c_Betaproteobacteria;o_Ferrovales;f_Ferrovaceae;g_Ferrovum;s_myxofaciens;st_P3G	OXI	UNITED KINGDOM	ACID MINE DRAINAGE	ANT	ACID MINE DRAINAGE	FLUID
231	sp-231	k_Bacteria;p_Pseudomonadota;c_Betaproteobacteria;o_incertae-sedis;f_incertae-sedis;g_incertae-sedis;s_incertae-sedis;st_TW2	OXI	NA	NA	NA	NA	NA
232	sp-232	k_Bacteria;p_Pseudomonadota;c_Betaproteobacteria;o_Neisseriales;f_Chromobacteriaceae;g_Chromobacterium;s_violaceum;st_LMG 3953	OXI	NA	NA	NA	NA	NA
233	sp-233	k_Bacteria;p_Pseudomonadota;c_Betaproteobacteria;o_Neisseriales;f_Chromobacteriaceae;g_Pseudogulbenkiania;s_ferrooxidans;st_2002	OXI	USA	FRESHWATER LAKE SEDIMENT	NAT	LAKE	PARTICULATE
234	sp-234	k_Bacteria;p_Pseudomonadota;c_Betaproteobacteria;o_Nitrosomonadales;f_Gallionellaceae;g_Ferrigenium;s_altingense;st_AG	OXI	GERMANY	AQUIFER FRESHWATER	NAT	GROUNDWATER	FLUID
235	sp-235	k_Bacteria;p_Pseudomonadota;c_Betaproteobacteria;o_Nitrosomonadales;f_Gallionellaceae;g_Ferrigenium;s_bremense;st_BP	OXI	GERMANY	FRESHWATER SEDIMENT	ANT	DITCH	PARTICULATE
236	sp-236	k_Bacteria;p_Pseudomonadota;c_Betaproteobacteria;o_Nitrosomonadales;f_Gallionellaceae;g_Ferrigenium;s_kumadai;st_An22	OXI	JAPAN	PADDY SOIL	ANT	PADDY FIELD	SOIL
237	sp-237	k_Bacteria;p_Pseudomonadota;c_Betaproteobacteria;o_Nitrosomonadales;f_Gallionellaceae;g_Ferrigenium;s_straubiae;st_KS	OXI	GERMANY	FRESHWATER SEDIMENT	ANT	DITCH	PARTICULATE
238	sp-238	k_Bacteria;p_Pseudomonadota;c_Betaproteobacteria;o_Nitrosomonadales;f_Gallionellaceae;g_Ferriphaselus;s_amnicola;st_OYT1	OXI	JAPAN	IRON-RICH GROUNDWATER	NAT	GROUNDWATER	FLUID
239	sp-239	k_Bacteria;p_Pseudomonadota;c_Betaproteobacteria;o_Nitrosomonadales;f_Gallionellaceae;g_Gallionella;s_capsiferriformans;st_ES-2	OXI	USA	IRON MATS	NAT	GROUNDWATER	BIOFILM
240	sp-240	k_Bacteria;p_Pseudomonadota;c_Betaproteobacteria;o_Nitrosomonadales;f_Gallionellaceae;g_Gallionella;s_ferruginea;st_R-1	OXI	USA	GROUNDWATER	NAT	HOT SPRING	MINERAL
241	sp-241	k_Bacteria;p_Pseudomonadota;c_Betaproteobacteria;o_Nitrosomonadales;f_Gallionellaceae;g_Sideroxyarcus;s_emersonii;st_MIZ01	OXI	JAPAN	WETLAND	NAT	WETLAND	SOIL
242	sp-242	k_Bacteria;p_Pseudomonadota;c_Betaproteobacteria;o_Nitrosomonadales;f_Gallionellaceae;g_Sideroxydans;s_incertae-sedis;st_CL21	OXI	GERMANY	RHIZOSPHERE OF WETLAND PLANTS	NAT	WETLAND	SOIL
243	sp-243	k_Bacteria;p_Pseudomonadota;c_Betaproteobacteria;o_Nitrosomonadales;f_Gallionellaceae;g_Sideroxydans;s_lithotrophicus;st_ES-1	OXI	USA	FERRUGINEOUS GROUNDWATER	NAT	GROUNDWATER	BIOFILM
244	sp-244	k_Bacteria;p_Pseudomonadota;c_Betaproteobacteria;o_Nitrosomonadales;f_Gallionellaceae;g_Sideroxydans;s_paludicola;st_BrT	OXI	USA	IRON-PLAQUE FROM RHIZOSPHERE	NAT	WETLAND	SOIL
246	sp-246	k_Bacteria;p_Pseudomonadota;c_Betaproteobacteria;o_Nitrosomonadales;f_Thiobacillaceae;g_Thiobacillus;s_denitrificans;st_AB7	OXI	UNITED KINGDOM	NA	ANT	WASTEWATER	MUD
250	sp-250	k_Bacteria;p_Pseudomonadota;c_Deltaproteobacteria;o_Desulfovibrionales;f_Desulfovibrionaceae;g_Desulfovibrio;s_incertae-sedis;st_A2	OXI	RUSSIA	SEDIMENT FROM MINING AREA	ANT	ACID MINE DRAINAGE	PARTICULATE
264	sp-264	k_Bacteria;p_Pseudomonadota;c_Deltaproteobacteria;o_Syntrophobacterales;f_Syntrophobacteraceae;g_Desulfoferrobacter;s_suflitae;st_DRH4	OXI	USA	MARINE SEDIMENT	NAT	COASTAL INLET	PARTICULATE
292	sp-292	k_Bacteria;p_Pseudomonadota;c_Gammaproteobacteria;o_Chromatiales;f_Chromatiaceae;g_Chromatium;s_incertae-sedis;st_L7	OXI	GERMANY	FRESHWATER MUD	NAT	DITCH	MUD
293	sp-293	k_Bacteria;p_Pseudomonadota;c_Gammaproteobacteria;o_Chromatiales;f_Chromatiaceae;g_Thiodictyon;s_incertae-sedis;st_F4	OXI	NA	NA	NA	NA	NA
294	sp-294	k_Bacteria;p_Pseudomonadota;c_Gammaproteobacteria;o_Chromatiales;f_Chromatiaceae;g_Thiodictyon;s_incertae-sedis;st_L7	OXI	NA	NA	NA	NA	NA
295	sp-295	k_Bacteria;p_Pseudomonadota;c_Gammaproteobacteria;o_Chromatiales;f_Chromatiaceae;g_Thiodictyon;s_syntrophicum;st_Cad16	OXI	SWITZERLAND	WATER FROM LAKE SULFIDIC CHEMOCLINE	NAT	LAKE	FLUID
296	sp-296	k_Bacteria;p_Pseudomonadota;c_Gammaproteobacteria;o_Chromatiales;f_Ectothiorhodospiraceae;g_Acidihalobacter;s_aeolianus;st_V6	OXI	ITALY	SALTY WATER	NAT	VOLCANIC FIELD	FLUID
297	sp-297	k_Bacteria;p_Pseudomonadota;c_Gammaproteobacteria;o_Chromatiales;f_Ectothiorhodospiraceae;g_Acidihalobacter;s_ferrooxydans;st_V8	OXI	ITALY	SALTY WATER	NAT	VOLCANIC FIELD	FLUID
298	sp-298	k_Bacteria;p_Pseudomonadota;c_Gammaproteobacteria;o_Chromatiales;f_Ectothiorhodospiraceae;g_Acidihalobacter;s_prosperus;st_LM3	OXI	ITALY	GEOTHERMALLY HEATED SEAFLOOR	NAT	HYDROTHERMAL VENT	PARTICULATE
299	sp-299	k_Bacteria;p_Pseudomonadota;c_Gammaproteobacteria;o_Chromatiales;f_Ectothiorhodospiraceae;g_Acidihalobacter;s_yilgarnensis;st_F5	OXI	AUSTRALIA	ACIDIC SALINE DRAIN	NAT	RIVER	FLUID
300	sp-300	k_Bacteria;p_Pseudomonadota;c_Gammaproteobacteria;o_Enterobacterales;f_Enterobacteriaceae;g_Citrobacter;s_freundii;st_PXL1	OXI	CHINA	ACTIVATED SLUDGE ANOXIC	ANT	WASTEWATER	SLUDGE
301	sp-301	k_Bacteria;p_Pseudomonadota;c_Gammaproteobacteria;o_Enterobacterales;f_Enterobacteriaceae;g_Escherichia;s_coli;st_B	OXI	NA	NA	NA	NA	NA
302	sp-302	k_Bacteria;p_Pseudomonadota;c_Gammaproteobacteria;o_Enterobacterales;f_Enterobacteriaceae;g_Salmonella;s_enterica;st_LT2	OXI	NA	NA	NA	NA	NA
304	sp-304	k_Bacteria;p_Pseudomonadota;c_Gammaproteobacteria;o_Enterobacterales;f_Yersiniaceae;g_Serratia;s_marcescens;st_KRED	OXI	JAPAN	WATER FROM DOMESTIC WASTEWATER	ANT	WASTEWATER	FLUID
306	sp-306	k_Bacteria;p_Pseudomonadota;c_Gammaproteobacteria;o_Pseudomonadales;f_Marinobacteraceae;g_Marinobacter;s_atlanticus;st_CP1	OXI	USA	AUTOTROPHIC BIOCATHODE	ANT	INDUSTRIAL	BIOFILM
307	sp-307	k_Bacteria;p_Pseudomonadota;c_Gammaproteobacteria;o_Pseudomonadales;f_Marinobacteraceae;g_Marinobacter;s_mangrovi;st_CHFG3-1-5	OXI	CHINA	MANGROVE SEDIMENT	NAT	MANGROVE	PARTICULATE
308	sp-308	k_Bacteria;p_Pseudomonadota;c_Gammaproteobacteria;o_Pseudomonadales;f_Marinobacteraceae;g_Marinobacter;s_santoriniensis;st_NKSG1	OXI	GREECE	SEDIMENT FROM HYDROTHERMAL VENT	NAT	HYDROTHERMAL VENT	PARTICULATE
309	sp-309	k_Bacteria;p_Pseudomonadota;c_Gammaproteobacteria;o_Pseudomonadales;f_Marinobacteraceae;g_Marinobacter;s_subterrani;st_JG233	OXI	USA	DEEP SURFACE IRON MINE	ANT	ACID MINE DRAINAGE	FLUID
310	sp-310	k_Bacteria;p_Pseudomonadota;c_Gammaproteobacteria;o_Pseudomonadales;f_Pseudomonadaceae;g_Stutzerimonas;s_stutzeri;st_5190	OXI	NA	NA	NAT	NA	NA
312	sp-312	k_Bacteria;p_Pseudomonadota;c_Gammaproteobacteria;o_Xanthomonadales;f_Xanthomonadaceae;g_Thermomonas;s_incertae-sedis;st_BrG3	OXI	GERMANY	NA	ANT	DITCH	PARTICULATE
313	sp-313	k_Bacteria;p_Pseudomonadota;c_Zetaproteobacteria;o_incertae-sedis;f_incertae-sedis;g_Ghiorsea;s_bivora;st_TAG-1	OXI	ATLANTIC OCEAN	MARINE HYDROTHERMAL VENTS	NAT	HYDROTHERMAL VENT	BIOFILM
314	sp-314	k_Bacteria;p_Pseudomonadota;c_Zetaproteobacteria;o_Mariprofundales;f_Mariprofundaceae;g_Mariprofundus;s_aestuarium;st_CP-5	OXI	USA	WATER FROM OXIC-ANOXIC TRANSITION ZONE	NAT	COASTAL INLET	FLUID
315	sp-315	k_Bacteria;p_Pseudomonadota;c_Zetaproteobacteria;o_Mariprofundales;f_Mariprofundaceae;g_Mariprofundus;s_erugo;st_P3	OXI	USA	MALLARD CREEK	ANT	INDUSTRIAL	MINERAL
316	sp-316	k_Bacteria;p_Pseudomonadota;c_Zetaproteobacteria;o_Mariprofundales;f_Mariprofundaceae;g_Mariprofundus;s_ferrinatatus;st_CP-8	OXI	USA	WATER FROM OXIC-ANOXIC TRANSITION ZONE	NAT	COASTAL INLET	FLUID
317	sp-317	k_Bacteria;p_Pseudomonadota;c_Zetaproteobacteria;o_Mariprofundales;f_Mariprofundaceae;g_Mariprofundus;s_ferrooxydans;st_PV-1	OXI	PACIFIC OCEAN	IRON-RICH MICROBIAL MAT IN HYDROTERMAL VENTING	NAT	HYDROTHERMAL VENT	BIOFILM
318	sp-318	k_Bacteria;p_Pseudomonadota;c_Zetaproteobacteria;o_Mariprofundales;f_Mariprofundaceae;g_Mariprofundus;s_incertae-sedis;st_GSB2	OXI	USA	SALT MARSH	NAT	COASTAL INLET	BIOFILM
319	sp-319	k_Bacteria;p_Pseudomonadota;c_Zetaproteobacteria;o_Mariprofundales;f_Mariprofundaceae;g_Mariprofundus;s_micogutta;st_ET2	OXI	JAPAN	DEEP-SEA HYDROTHERMAL FIELD	NAT	HYDROTHERMAL VENT	PARTICULATE
325	sp-325	k_Bacteria;p_Thermodesulfobacteriota;c_Desulfobacteria;o_Desulfobacterales;f_Desulfobacteriaceae;g_Desulfobacterium;s_corrodens;st_IS4	OXI	GERMANY	IRON-GROWN SULPHATE-REDUCING ENRICHMENTS	NAT	MARINE	PARTICULATE
331	sp-331	k_Bacteria;p_Thermodesulfobacteriota;c_Desulfovibrionia;o_Desulfovibrionales;f_Desulfovibrionaceae;g_Desulfovibrio;s_ferrophilus;st_IS5	OXI	GERMANY	IRON-GROWN SULPHATE-REDUCING ENRICHMENTS	NAT	MARINE	PARTICULATE
344	sp-344	k_Bacteria;p_Thermodesulfobacteriota;c_Desulfuromonadia;o_Desulfuromonadales;f_Desulfuromonadaceae;g_Pelobacter;s_ferreus;st_incertae-sedis	OXI	USA	WATER FROM LAKE	NAT	LAKE	FLUID
378	sp-378	k_Bacteria;p_Thermodesulfobacteriota;c_Syntrophobacteria;o_Syntrophobacterales;f_Syntrophobacteraceae;g_Syntrophobacter;s_fumaroxidans;st_MPOB	OXI	NETHERLANDS	ANAEROBIC SLUDGE	ANT	WASTEWATER	SLUDGE
1	sp-1	k_Archaea;p_Candidatus Thermoplasmatota;c_Thermoplasmata;o_Thermoplasmatales;f_Cuniculiplasmataceae;g_Cuniculiplasma;s_divulgatum;st_S5	RED	SPAIN	ACID MINE DRAINAGE	ANT	ACID MINE DRAINAGE	FLUID
7	sp-7	k_Archaea;p_Candidatus Thermoplasmatota;c_Thermoplasmata;o_Thermoplasmatales;f_Thermoplasmataceae;g_Thermoplasma;s_acidophilum;st_122-1B2	RED	USA	coal refuse pile	ANT	MINE	PARTICULATE
8	sp-8	k_Archaea;p_Candidatus Thermoplasmatota;c_Thermoplasmata;o_Thermoplasmatales;f_Thermoplasmataceae;g_Thermoplasma;s_volcanium;st_GSS1	RED	ITALY	SOLFATARA VOLCANO	NAT	HYDROTHERMAL VENT	PARTICULATE
9	sp-9	k_Archaea;p_Crenarchaeota;c_Thermoprotei;o_Desulfurococcales;f_Pyrodictiaceae;g_Pyrodictium;s_delaneyi;st_Su06	RED	CANADA	HYDROTHERMAL VENT SULFIDE CHIMNEY	NAT	HYDROTHERMAL VENT	PARTICULATE
12	sp-12	k_Archaea;p_Crenarchaeota;c_Thermoprotei;o_Sulfolobales;f_Sulfolobaceae;g_Acidianus;s_manzaensis;st_NA-1	RED	JAPAN	FUMAROLE SOIL	NAT	HOT SPRING	SOIL
14	sp-14	k_Archaea;p_Crenarchaeota;c_Thermoprotei;o_Sulfolobales;f_Sulfolobaceae;g_Metallosphaera;s_javensis;st_J1	RED	INDONESIA	VOLCANIC HOT POOL	NAT	HOT SPRING	PARTICULATE
22	sp-22	k_Archaea;p_Crenarchaeota;c_Thermoprotei;o_Sulfolobales;f_Sulfolobaceae;g_Sulfurisphaera;s_javensis;st_KD-1	RED	INDONESIA	TERRESTRIAL HOT SPRING	NAT	HOT SPRING	FLUID
25	sp-25	k_Archaea;p_Crenarchaeota;c_Thermoprotei;o_Thermoproteales;f_Thermoproteaceae;g_Pyrobaculum;s_ferrireducens;st_1860	RED	RUSSIA	TERRESTRIAL HOT SPRING	NAT	HOT SPRING	PARTICULATE
26	sp-26	k_Archaea;p_Crenarchaeota;c_Thermoprotei;o_Thermoproteales;f_Thermoproteaceae;g_Pyrobaculum;s_igneiluti;st_521	RED	USA	MUD VOLCANO	NAT	VOLCANIC FIELD	MUD
27	sp-27	k_Archaea;p_Euryarchaeota;c_Archaeoglobi;o_Archaeoglobales;f_Archaeoglobaceae;g_Ferroglobus;s_indicus;st_297	RED	NA	NA	NA	NA	NA
28	sp-28	k_Archaea;p_Euryarchaeota;c_Archaeoglobi;o_Archaeoglobales;f_Archaeoglobaceae;g_Ferroglobus;s_pacificus;st_139	RED	NA	NA	NA	NA	NA
30	sp-30	k_Archaea;p_Euryarchaeota;c_Archaeoglobi;o_Archaeoglobales;f_Archaeoglobaceae;g_Geoglobus;s_acetivorans;st_SBH6	RED	ATLANTIC OCEAN	HYDROTHERMAL CHIMNEY	NAT	HYDROTHERMAL VENT	PARTICULATE
31	sp-31	k_Archaea;p_Euryarchaeota;c_Archaeoglobi;o_Archaeoglobales;f_Archaeoglobaceae;g_Geoglobus;s_ahangari;st_234	RED	MEXICO	HYDROTHERMAL CHIMNEY	NAT	HYDROTHERMAL VENT	PARTICULATE
32	sp-32	k_Archaea;p_Euryarchaeota;c_Methanomicrobia;o_Methanosarcinales;f_Candidatus Methanoperedenaceae;g_Candidatus Methanoperedens;s_ferrireducens;st_incertae-sedis	RED	AUSTRALIA	NA	ANT	LAKE	PARTICULATE
33	sp-33	k_Archaea;p_Euryarchaeota;c_Methanomicrobia;o_Methanosarcinales;f_Candidatus Methanoperedenaceae;g_Candidatus Methanoperedens;s_nitroreducens;st_ANME-2d	RED	AUSTRALIA	WASTEWATER SLUDGE	ANT	WASTEWATER	SLUDGE
35	sp-35	k_Archaea;p_Euryarchaeota;c_Thermococci;o_Thermococcales;f_Thermococcaceae;g_Thermococcus;s_celericrescens;st_TS2	RED	JAPAN	HYDROTHERMAL VENT	NAT	HYDROTHERMAL VENT	FLUID
36	sp-36	k_Archaea;p_Euryarchaeota;c_Thermococci;o_Thermococcales;f_Thermococcaceae;g_Thermococcus;s_indicus;st_IOH1	RED	CENTRAL INDIAN RIDGE	SEDIMENT FROM HYDROTHERMAL VENT	NAT	HYDROTHERMAL VENT	PARTICULATE
37	sp-37	k_Archaea;p_Euryarchaeota;c_Thermococci;o_Thermococcales;f_Thermococcaceae;g_Thermococcus;s_siculi;st_RG-20	RED	JAPAN	DEEP-SEA HYDROTHERMAL VENT FLUID	NAT	HYDROTHERMAL VENT	FLUID
38	sp-38	k_Archaea;p_Methanobacteriota;c_Methanomicrobia;o_Methanosarcinales;f_Methanosarcinaceae;g_Methanosarcina;s_acetivorans;st_C2A	RED	USA	SEDIMENT	NAT	COASTAL INLET	PARTICULATE
39	sp-39	k_Archaea;p_Thaumarchaeota;c_Conexivisphaeria;o_Conexivisphaerales;f_Conexivisphaeraceae;g_Conexivisphaera;s_calida;st_NAS-02	RED	JAPAN	TERRESTRIAL HOT SPRING	NAT	HOT SPRING	FLUID
40	sp-40	k_Archaea;p_Thermoproteota;c_Thermoprotei;o_Desulfurococcales;f_Pyrodictiaceae;g_Geogemma;s_barossii;st_121	RED	NA	NA	NA	HYDROTHERMAL VENT	NA
41	sp-41	k_Archaea;p_Thermoproteota;c_Thermoprotei;o_Desulfurococcales;f_Pyrodictiaceae;g_Geogemma;s_indica;st_296	RED	NA	NA	NA	NA	NA
42	sp-42	k_Archaea;p_Thermoproteota;c_Thermoprotei;o_Desulfurococcales;f_Pyrodictiaceae;g_Geogemma;s_pacifica;st_136	RED	NA	NA	NA	NA	NA
43	sp-43	k_Archaea;p_Thermoproteota;c_Thermoprotei;o_Thermoproteales;f_Thermoproteaceae;g_Pyrobaculum;s_aerophilum;st_IM2	RED	ITALY	WATER	NAT	HYDROTHERMAL VENT	FLUID
44	sp-44	k_Archaea;p_Thermoproteota;c_Thermoprotei;o_Thermoproteales;f_Thermoproteaceae;g_Pyrobaculum;s_islandicum;st_GE03	RED	ICELAND	WATER	ANT	INDUSTRIAL	FLUID
45	sp-45	k_Bacteria;p_Acidobacteriota;c_Holophagae;o_Holophagales;f_Holophagaceae;g_Geothrix;s_alkalitolerans;st_SG263	RED	CHINA	GREENHOUSE PADDY SOIL	ANT	PADDY FIELD	SOIL
46	sp-46	k_Bacteria;p_Acidobacteriota;c_Holophagae;o_Holophagales;f_Holophagaceae;g_Geothrix;s_fermentans;st_H-5	RED	USA	NA	ANT	GROUNDWATER	PARTICULATE
47	sp-47	k_Bacteria;p_Acidobacteriota;c_Holophagae;o_Holophagales;f_Holophagaceae;g_Geothrix;s_oryzisoli;st_SG189	RED	CHINA	PADDY SOIL	ANT	PADDY FIELD	SOIL
48	sp-48	k_Bacteria;p_Acidobacteriota;c_Holophagae;o_Holophagales;f_Holophagaceae;g_Geothrix;s_terrae;st_SG184	RED	CHINA	PADDY SOIL	ANT	PADDY FIELD	SOIL
49	sp-49	k_Bacteria;p_Acidobacteriota;c_Terriglobia;o_Bryobacterales;f_Bryobacteraceae;g_Paludibaculum;s_fermentans;st_P105	RED	RUSSIA	PEATLAND	NAT	WETLAND	SOIL
50	sp-50	k_Bacteria;p_Acidobacteriota;c_Terriglobia;o_Terriglobales;f_Acidobacteriaceae;g_Acidicapsa;s_acidiphila;st_MCF10	RED	SPAIN	PIT LAKE	ANT	ACID MINE DRAINAGE	FLUID
51	sp-51	k_Bacteria;p_Acidobacteriota;c_Terriglobia;o_Terriglobales;f_Acidobacteriaceae;g_Acidicapsa;s_ferrireducens;st_MCF9	RED	SPAIN	PIT LAKE	ANT	ACID MINE DRAINAGE	FLUID
52	sp-52	k_Bacteria;p_Acidobacteriota;c_Terriglobia;o_Terriglobales;f_Acidobacteriaceae;g_Acidobacterium;s_capsulatum;st_161	RED	JAPAN	ACID MINE DRAINAGE	ANT	ACID MINE DRAINAGE	FLUID
53	sp-53	k_Bacteria;p_Acidobacteriota;c_Thermoanaerobaculia;o_Thermoanaerobaculales;f_Thermoanaerobaculaceae;g_Thermoanaerobaculum;s_aquaticum;st_MP-01	RED	USA	FRESHWATER HOT SPRING	NAT	HOT SPRING	FLUID
56	sp-56	k_Bacteria;p_Actinomycetota;c_Acidimicrobiia;o_Acidimicrobiales;f_Acidimicrobiaceae;g_Aciditerrimonas;s_ferrireducens;st_IC-180	RED	JAPAN	SOLFATARIC FIELD	NAT	HOT SPRING	SOIL
60	sp-60	k_Bacteria;p_Actinomycetota;c_Acidimicrobiia;o_Acidimicrobiales;f_Acidimicrobiaceae;g_incertae-sedis;s_incertae-sedis;st_A6	RED	USA	WETLAND	NAT	WETLAND	SOIL
61	sp-61	k_Bacteria;p_Actinomycetota;c_Actinomycetes;o_Micrococcales;f_Microbacteriaceae;g_Curtobacterium;s_ammoniigenes;st_B55	RED	VIETNAM	HIGHLY ACIDIC SWAMPS	NAT	WETLAND	ORGANIC
62	sp-62	k_Bacteria;p_Actinomycetota;c_Actinomycetes;o_Propionibacteriales;f_Nocardioidaceae;g_Propionicimonas;s_ferrireducens;st_Y1A-10 4-9-1	RED	CHINA	NA	ANT	PADDY FIELD	SOIL
63	sp-63	k_Bacteria;p_Actinomycetota;c_Coriobacteriia;o_Anaerosomatales;f_Anaerosomataceae;g_Parvivirga;s_hydrogeniphila;st_Es71-Z0120	RED	RUSSIA	NA	NAT	VOLCANIC FIELD	MUD
65	sp-65	k_Bacteria;p_Aquificota;c_Aquificae;o_Aquificales;f_Hydrogenothermaceae;g_Sulfurihydrogenibium;s_subterraneum;st_HGMK-1	RED	JAPAN	AQUIFER	ANT	GROUNDWATER	FLUID
80	sp-80	k_Bacteria;p_Bacillota;c_Bacilli;o_Bacillales;f_Bacillaceae;g_Bacillus;s_infernus;st_TH-23	RED	USA	SUBSURFACE SOIL	NAT	GROUNDWATER	SOIL
81	sp-81	k_Bacteria;p_Bacillota;c_Bacilli;o_Bacillales;f_Bacillaceae;g_Calculibacillus;s_koreensis;st_B5	RED	SOUTH KOREA	MINE	ANT	MINE	SOIL
82	sp-82	k_Bacteria;p_Bacillota;c_Bacilli;o_Bacillales;f_Bacillaceae;g_Mesobacillus;s_subterraneus;st_COOI3B	RED	AUSTRALIA	WATER DEEP SUBSURFACE THERMAL	NAT	GROUNDWATER	FLUID
84	sp-84	k_Bacteria;p_Bacillota;c_Bacilli;o_Bacillales;f_Bacillaceae;g_Siminovitchia;s_composti;st_SgZ-9	RED	CHINA	COMPOST	ANT	COMPOST	ORGANIC
85	sp-85	k_Bacteria;p_Bacillota;c_Bacilli;o_Bacillales;f_Bacillaceae;g_Siminovitchia;s_thermophila;st_SgZ-10	RED	CHINA	COMPOST	ANT	COMPOST	ORGANIC
86	sp-86	k_Bacteria;p_Bacillota;c_Bacilli;o_Bacillales;f_Bacillaceae;g_Tepidibacillus;s_decaturensis;st_Z9	RED	USA	GROUNDWATER	NAT	GROUNDWATER	FLUID
87	sp-87	k_Bacteria;p_Bacillota;c_Bacilli;o_Bacillales;f_Listeriaceae;g_Listeria;s_monocytogenes;st_10403S	RED	NA	NA	NA	NA	NA
88	sp-88	k_Bacteria;p_Bacillota;c_Bacilli;o_Bacillales;f_Paenibacillaceae;g_Paenibacillus;s_guangzhouensis;st_GSS02	RED	CHINA	FOREST SOIL	NAT	TERRESTRIAL	SOIL
89	sp-89	k_Bacteria;p_Bacillota;c_Clostridia;o_Eubacteriales;f_Clostridiaceae;g_Alkaliphilus;s_metalliredigens;st_QYMF	RED	USA	BORAX-CONTAMINATED POND	ANT	INDUSTRIAL	FLUID
90	sp-90	k_Bacteria;p_Bacillota;c_Clostridia;o_Eubacteriales;f_Clostridiaceae;g_Alkaliphilus;s_namsaraevii;st_X-07-2	RED	RUSSIA	BENTHIC SEDIMENTS SODA LAKE	NAT	LAKE	PARTICULATE
91	sp-91	k_Bacteria;p_Bacillota;c_Clostridia;o_Eubacteriales;f_Clostridiaceae;g_Alkaliphilus;s_peptidifermentans;st_Z_7036	RED	RUSSIA	BENTHIC SEDIMENTS SODA LAKE	NAT	LAKE	PARTICULATE
92	sp-92	k_Bacteria;p_Bacillota;c_Clostridia;o_Eubacteriales;f_Clostridiaceae;g_Anaerosolibacter;s_carboniphilus;st_IRF19	RED	SOUTH KOREA	COAL-CONTAMINATED SOIL	ANT	MINE	SOIL
93	sp-93	k_Bacteria;p_Bacillota;c_Clostridia;o_Eubacteriales;f_Clostridiaceae;g_Caloramator;s_australicus;st_RC3	RED	AUSTRALIA	THERMAL WATER MICROBIAL MAT	NAT	HOT SPRING	BIOFILM
94	sp-94	k_Bacteria;p_Bacillota;c_Clostridia;o_Eubacteriales;f_Clostridiaceae;g_Fervidicella;s_metallireducens;st_AeB	RED	AUSTRALIA	THERMAL WATER MICROBIAL MAT	NAT	HOT SPRING	BIOFILM
95	sp-95	k_Bacteria;p_Bacillota;c_Clostridia;o_Eubacteriales;f_Clostridiaceae;g_Geosporobacter;s_ferrireducens;st_IRF9	RED	SOUTH KOREA	SOIL OIL_CONTAMINATED	ANT	CONTAMINATED	SOIL
96	sp-96	k_Bacteria;p_Bacillota;c_Clostridia;o_Eubacteriales;f_Clostridiaceae;g_Isachenkonia;s_alkalipeptolytica;st_Z-1701	RED	RUSSIA	BENTHIC SEDIMENTS SODA LAKE	NAT	LAKE	PARTICULATE
97	sp-97	k_Bacteria;p_Bacillota;c_Clostridia;o_Eubacteriales;f_Clostridiaceae;g_Natronincola;s_ferrireducens;st_Z-0511	RED	RUSSIA	SEDIMENT FROM SODA LAKE	NAT	LAKE	PARTICULATE
98	sp-98	k_Bacteria;p_Bacillota;c_Clostridia;o_Eubacteriales;f_Clostridiaceae;g_Thermotalea;s_metallivorans;st_B2-1	RED	AUSTRALIA	THERMAL WATER MICROBIAL MAT	NAT	HOT SPRING	BIOFILM
99	sp-99	k_Bacteria;p_Bacillota;c_Clostridia;o_Eubacteriales;f_Clostridiales Family XVI;g_Carboxydocella;s_ferrireducens;st_incertae-sedis	RED	RUSSIA	CORE SAMPLE AND CLAY	NAT	VOLCANIC FIELD	PARTICULATE
100	sp-100	k_Bacteria;p_Bacillota;c_Clostridia;o_Eubacteriales;f_Clostridiales Family XVI. Incertae Sedis;g_Carboxydocella;s_manganica;st_SLM 61	RED	RUSSIA	TERRESTRIAL HOT SPRING	NAT	HOT SPRING	PARTICULATE
108	sp-108	k_Bacteria;p_Bacillota;c_Clostridia;o_Eubacteriales;f_Desulfitobacteriaceae;g_Desulfitobacterium;s_hafniense;st_DCB-2	RED	DENMARK	MUNICIPAL SLUDGE	ANT	WASTEWATER	SLUDGE
109	sp-109	k_Bacteria;p_Bacillota;c_Clostridia;o_Eubacteriales;f_Desulfitobacteriaceae;g_Desulfitobacterium;s_metallireducens;st_853-15A	RED	USA	AQUIFER SEDIMENT	ANT	RIVER	PARTICULATE
110	sp-110	k_Bacteria;p_Bacillota;c_Clostridia;o_Eubacteriales;f_Desulfitobacteriaceae;g_Desulfosporosinus;s_acididurans;st_M1	RED	SPAIN	ACIDIC RIVER	NAT	RIVER	PARTICULATE
111	sp-111	k_Bacteria;p_Bacillota;c_Clostridia;o_Eubacteriales;f_Desulfitobacteriaceae;g_Desulfosporosinus;s_lacus;st_STP12	RED	GERMANY	SEDIMENT FROM LAKE	NAT	LAKE	PARTICULATE
112	sp-112	k_Bacteria;p_Bacillota;c_Clostridia;o_Eubacteriales;f_Desulfitobacteriaceae;g_Desulfosporosinus;s_orientis;st_765	RED	SINGAPORE	SOIL	NAT	SOIL	SOIL
113	sp-113	k_Bacteria;p_Bacillota;c_Clostridia;o_Eubacteriales;f_Desulfotomaculaceae;g_Desulfotomaculum;s_copahuensis;st_CINDEFI1	RED	ARGENTINA	HOT SPRING	NAT	HOT SPRING	PARTICULATE
114	sp-114	k_Bacteria;p_Bacillota;c_Clostridia;o_Eubacteriales;f_Eubacteriales Family XII. Incertae Sedis;g_Fusibacter;s_ferrireducens;st_Q10-2	RED	CHINA	MANGROVE SEDIMENT	NAT	MANGROVE	PARTICULATE
115	sp-115	k_Bacteria;p_Bacillota;c_Clostridia;o_Eubacteriales;f_Lachnospiraceae;g_Lachnotalea;s_glycerini;st_DLD10	RED	NETHERLANDS	BIOFILM ANOXIC GROUNDWATER FILTRATION	ANT	GROUNDWATER	BIOFILM
116	sp-116	k_Bacteria;p_Bacillota;c_Clostridia;o_Eubacteriales;f_Peptococcaceae;g_Desulforamulus;s_ferrireducens;st_GSS09	RED	CHINA	COMPOST	ANT	COMPOST	SOIL
117	sp-117	k_Bacteria;p_Bacillota;c_Clostridia;o_Eubacteriales;f_Peptococcaceae;g_Desulforamulus;s_hydrothermalis;st_Lam5	RED	TUNISIA	TERRESTRIAL HOT SPRING	NAT	HOT SPRING	MUD
118	sp-118	k_Bacteria;p_Bacillota;c_Clostridia;o_Eubacteriales;f_Peptococcaceae;g_Desulforamulus;s_reducens;st_MI-1	RED	USA	SEDIMENT FROM MARINE HEAVY METALS	ANT	CONTAMINATED	PARTICULATE
119	sp-119	k_Bacteria;p_Bacillota;c_Clostridia;o_Eubacteriales;f_Peptococcaceae;g_Paradesulfitobacterium;s_aromaticivorans;st_UKTL	RED	POLAND	SOIL FROM COAL-GASIFICATION	ANT	CONTAMINATED	SOIL
120	sp-120	k_Bacteria;p_Bacillota;c_Clostridia;o_Eubacteriales;f_Peptococcaceae;g_Paradesulfitobacterium;s_ferrireducens;st_PLL0	RED	CHINA	SOIL FROM PETROLEUM-CONTAMINATED	ANT	CONTAMINATED	SOIL
121	sp-121	k_Bacteria;p_Bacillota;c_Clostridia;o_Eubacteriales;f_Thermincolaceae;g_Thermincola;s_ferriacetica;st_Z-0001	RED	RUSSIA	TERRESTRIAL HYDROTHERMAL SPRING	NAT	HOT SPRING	PARTICULATE
122	sp-122	k_Bacteria;p_Bacillota;c_Clostridia;o_Halanaerobiales;f_Halobacteroidaceae;g_Fuchsiella;s_ferrireducens;st_Z-7101	RED	RUSSIA	BENTHIC SEDIMENTS SODA LAKE	NAT	LAKE	PARTICULATE
123	sp-123	k_Bacteria;p_Bacillota;c_Clostridia;o_Halanaerobiales;f_Halobacteroidaceae;g_Orenia;s_metallireducens;st_Z6	RED	USA	GROUNDWATER	NAT	GROUNDWATER	FLUID
124	sp-124	k_Bacteria;p_Bacillota;c_Clostridia;o_Halanaerobiales;f_incertae-sedis;g_Anoxybacter;s_fermentans;st_DY22613	RED	PACIFIC OCEAN	HYDROTHERMAL FIELD	NAT	HYDROTHERMAL VENT	PARTICULATE
125	sp-125	k_Bacteria;p_Bacillota;c_Clostridia;o_Moorellales;f_Calderihabitantaceae;g_Calderihabitans;s_maritimus;st_KKC1	RED	JAPAN	SEDIMENT FROM MARINE CALDERA	NAT	MARINE	PARTICULATE
126	sp-126	k_Bacteria;p_Bacillota;c_Clostridia;o_Moorellales;f_Moorellaceae;g_Moorella;s_humiferrea;st_64-FGQ	RED	RUSSIA	TERRESTRIAL HOT SPRING	NAT	HOT SPRING	PARTICULATE
127	sp-127	k_Bacteria;p_Bacillota;c_Clostridia;o_Natranaerobiales;f_Natranaerobiaceae;g_Natranaerobaculum;s_magadiense;st_Z-1001	RED	KENYA	SEDIMENT FROM SODA LAKE	NAT	LAKE	PARTICULATE
128	sp-128	k_Bacteria;p_Bacillota;c_Clostridia;o_Peptostreptococcales;f_Natronincolaceae;g_Natronincola;s_peptidovorans;st_Z-7031	RED	RUSSIA	SEDIMENT	NAT	LAKE	PARTICULATE
129	sp-129	k_Bacteria;p_Bacillota;c_Clostridia;o_Thermoanaerobacterales;f_Thermoanaerobacteraceae;g_Carboxydothermus;s_ferrireducens;st_JW/AS-Y7	RED	USA	FRESHWATER HOT SPRING	NAT	HOT SPRING	MUD
130	sp-130	k_Bacteria;p_Bacillota;c_Clostridia;o_Thermoanaerobacterales;f_Thermoanaerobacteraceae;g_Carboxydothermus;s_pertinax;st_Ug1	RED	JAPAN	ACIDIC HOT SPRING	NAT	HOT SPRING	PARTICULATE
131	sp-131	k_Bacteria;p_Bacillota;c_Clostridia;o_Thermoanaerobacterales;f_Thermoanaerobacteraceae;g_Carboxydothermus;s_siderophilus;st_1315	RED	RUSSIA	TERRESTRIAL HOT SPRING	NAT	HOT SPRING	BIOFILM
132	sp-132	k_Bacteria;p_Bacillota;c_Clostridia;o_Thermoanaerobacterales;f_Thermoanaerobacteraceae;g_Desulfothermobacter;s_acidiphilus;st_3408-1	RED	RUSSIA	TERRESTRIAL HOT SPRING	NAT	HOT SPRING	PARTICULATE
133	sp-133	k_Bacteria;p_Bacillota;c_Clostridia;o_Thermoanaerobacterales;f_Thermoanaerobacteraceae;g_Thermoanaerobacter;s_siderophilus;st_SR4	RED	RUSSIA	HYDROTHERMAL VENT	NAT	HYDROTHERMAL VENT	PARTICULATE
134	sp-134	k_Bacteria;p_Bacillota;c_Clostridia;o_Thermosediminibacterales;f_Thermosediminibacteraceae;g_Fervidicola;s_ferrireducens;st_Y170	RED	AUSTRALIA	MICROBIAL MAT FROM AQUIFER	NAT	HOT SPRING	BIOFILM
135	sp-135	k_Bacteria;p_Bacillota;c_Clostridia;o_Thermosediminibacterales;f_Thermosediminibacteraceae;g_Thermovenabulum;s_gondwanense;st_R270	RED	AUSTRALIA	MICROBIAL MAT FROM AQUIFER	NAT	HOT SPRING	BIOFILM
136	sp-136	k_Bacteria;p_Bacillota;c_Negativicutes;o_Selenomonadales;f_Sporomusaceae;g_Desulfosporomusa;s_polytropa;st_STP3	RED	GERMANY	SEDIMENT FROM LAKE	NAT	LAKE	PARTICULATE
137	sp-137	k_Bacteria;p_Bacillota;c_Negativicutes;o_Selenomonadales;f_Sporomusaceae;g_Pelosinus;s_fermentans;st_R7	RED	RUSSIA	SUBSURFACE KAOLIN DEPOSIT	ANT	MINE	MINERAL
138	sp-138	k_Bacteria;p_Bacillota;c_Negativicutes;o_Selenomonadales;f_Sporomusaceae;g_Thermosinus;s_carboxydivorans;st_Nor1	RED	USA	HOT POOL	NAT	HOT SPRING	MUD
139	sp-139	k_Bacteria;p_Bacillota;c_Negativicutes;o_Veillonellales;f_Veillonellaceae;g_Lucifera;s_butyrica;st_ALE	RED	SPAIN	ACID ROCK DRAINAGE	NAT	RIVER	PARTICULATE
140	sp-140	k_Bacteria;p_Bacillota;c_Thermolithobacteria;o_Thermolithobacterales;f_Thermolithobacteraceae;g_Thermolithobacter;s_carboxydivorans;st_R1	RED	NEW ZEALAND	TERRESTRIAL HOT SPRING	NAT	HOT SPRING	MUD
141	sp-141	k_Bacteria;p_Bacillota;c_Thermolithobacteria;o_Thermolithobacterales;f_Thermolithobacteraceae;g_Thermolithobacter;s_ferrireducens;st_JW/KA-2	RED	USA	TERRESTRIAL HOT SPRING	NAT	HOT SPRING	MUD
142	sp-142	k_Bacteria;p_Bacillota;c_Tissierellia;o_Tissierellales;f_Tepidimicrobiaceae;g_Tepidimicrobium;s_ferriphilum;st_SB91	RED	RUSSIA	FRESHWATER HOT SPRING	NAT	HOT SPRING	PARTICULATE
143	sp-143	k_Bacteria;p_Bacillota;c_Tissierellia;o_Tissierellales;f_Thermohalobacteraceae;g_Caloranaerobacter;s_ferrireducens;st_DY22619	RED	PACIFIC OCEAN	HYDROTHERMAL FIELD	NAT	HYDROTHERMAL VENT	PARTICULATE
144	sp-144	k_Bacteria;p_Bacteroidota;c_Bacteroidia;o_Marinilabiliales;f_Marinifilaceae;g_Labilibaculum;s_filiforme;st_59.16B	RED	DENMARK	SEDIMENT FROM MARINE SUBSURFACE	NAT	MARINE	PARTICULATE
145	sp-145	k_Bacteria;p_Bacteroidota;c_Bacteroidia;o_Marinilabiliales;f_Marinifilaceae;g_Labilibaculum;s_manganireducens;st_59.10-2M	RED	DENMARK	SEDIMENT FROM MARINE SUBSURFACE	NAT	MARINE	PARTICULATE
147	sp-147	k_Bacteria;p_Bacteroidota;c_Cytophagia;o_Cytophagales;f_Cyclobacteriaceae;g_Fontibacter;s_ferrireducens;st_SgZ-2	RED	CHINA	MICROBIAL FUEL CELL	ANT	WASTEWATER	BIOFILM
152	sp-152	k_Bacteria;p_Chloroflexota;c_Ardenticatenia;o_Ardenticatenales;f_Ardenticatenaceae;g_Ardenticatena;s_maritima;st_110S	RED	JAPAN	IRON-RICH COASTAL HYDROTHERMAL FIELD	NAT	HYDROTHERMAL VENT	PARTICULATE
153	sp-153	k_Bacteria;p_Deferribacterota;c_Deferribacteres;o_Deferribacterales;f_Deferribacteraceae;g_Deferribacter;s_autotrophicus;st_SL50	RED	MID-ATLANTIC RIDGE	HYDROTHERMAL VENT	NAT	HYDROTHERMAL VENT	PARTICULATE
154	sp-154	k_Bacteria;p_Deferribacterota;c_Deferribacteres;o_Deferribacterales;f_Deferribacteraceae;g_Deferribacter;s_thermophilus;st_BMA	RED	UNITED KINGDOM	PETROLEUM RESERVOIR	NAT	OIL RESERVOIR	FLUID
155	sp-155	k_Bacteria;p_Deferribacterota;c_Deferribacteres;o_Deferribacterales;f_incertae-sedis;g_Petrothermobacter;s_organivorans;st_ANA	RED	JAPAN	PETROLEUM RESERVOIR	NAT	OIL RESERVOIR	FLUID
156	sp-156	k_Bacteria;p_Deferribacterota;c_Deferribacteres;o_Deferribacterales;f_Deferribacteraceae;g_Deferribacter;s_abyssi;st_JR	RED	ATLANTIC OCEAN	HYDROTHERMAL VENT	NAT	HYDROTHERMAL VENT	FLUID
157	sp-157	k_Bacteria;p_Deferribacterota;c_Deferribacteres;o_Deferribacterales;f_Deferrivibrionaceae;g_Deferrivibrio;s_essentukiensis;st_Es71-Z0220	RED	RUSSIA	AQUIFER MINERAL WATER	NAT	GROUNDWATER	FLUID
158	sp-158	k_Bacteria;p_Deferribacterota;c_Deferribacteres;o_Deferribacterales;f_Geovibrionaceae;g_Geovibrio;s_ferrireducens;st_PAL-1	RED	USA	SEDIMENT	ANT	DITCH	PARTICULATE
159	sp-159	k_Bacteria;p_Deinococcota;c_Deinococci;o_Thermales;f_Thermaceae;g_Thermus;s_tenuipuniceus;st_YIM 76954	RED	CHINA	TERRESTRIAL GEOTHERMAL SPRING	NAT	HOT SPRING	PARTICULATE
160	sp-160	k_Bacteria;p_Ignavibacteriota;c_Ignavibacteria;o_Ignavibacteriales;f_Melioribacteraceae;g_Melioribacter;s_roseus;st_P3M-2	RED	RUSSIA	HOT WATER MICROBIAL MAT	NAT	HYDROTHERMAL VENT	BIOFILM
166	sp-166	k_Bacteria;p_Pseudomonadota;c_Deltaproteobacteria;o_Desulfuromonadales;f_Geobacteraceae;g_Geothermobacter;s_ehrlichii;st_SSO15	RED	USA	HYDROTHERMAL VENT	NAT	HYDROTHERMAL VENT	FLUID
167	sp-167	k_Bacteria;p_Pseudomonadota;c_Deltaproteobacteria;o_Desulfuromonadales;f_Geobacteraceae;g_Geothermobacter;s_hydrogeniphilus;st_EPR-M	RED	EAST PACIFIC RISE	HYDROTHERMAL VENT	NAT	HYDROTHERMAL VENT	PARTICULATE
168	sp-168	k_Bacteria;p_Pseudomonadota;c_Acidithiobacillia;o_Acidithiobacillales;f_Acidithiobacillaceae;g_Acidithiobacillus;s_caldus;st_KU	RED	UNITED KINGDOM	MINE	ANT	MINE	FLUID
184	sp-184	k_Bacteria;p_Pseudomonadota;c_Alphaproteobacteria;o_Micropepsales;f_Micropepsaceae;g_Rhizomicrobium;s_electricum;st_Mfc52	RED	JAPAN	MICROBIAL FUEL CELL	ANT	INDUSTRIAL	BIOFILM
185	sp-185	k_Bacteria;p_Pseudomonadota;c_Alphaproteobacteria;o_Micropepsales;f_Micropepsaceae;g_Rhizomicrobium;s_palustre;st_A48	RED	JAPAN	RICE PLANT ROOTS	ANT	PADDY FIELD	SOIL
196	sp-196	k_Bacteria;p_Pseudomonadota;c_Alphaproteobacteria;o_Rhodobacterales;f_Paracoccaceae;g_Sinirhodobacter;s_ferrireducens;st_SgZ-3	RED	CHINA	MICROBIAL FUEL CELL	ANT	MARINE	PARTICULATE
197	sp-197	k_Bacteria;p_Pseudomonadota;c_Alphaproteobacteria;o_Rhodospirillales;f_Acetobacteraceae;g_Acidicaldus;s_organivorans;st_Y008	RED	USA	GEOTHERMAL SPRINGS	NAT	HOT SPRING	FLUID
198	sp-198	k_Bacteria;p_Pseudomonadota;c_Alphaproteobacteria;o_Rhodospirillales;f_Acetobacteraceae;g_Acidiphilium;s_acidophilum;st_700	RED	JAPAN	ACID MINE DRAINAGE	ANT	ACID MINE DRAINAGE	FLUID
199	sp-199	k_Bacteria;p_Pseudomonadota;c_Alphaproteobacteria;o_Rhodospirillales;f_Acetobacteraceae;g_Acidiphilium;s_angustum;st_KLB	RED	USA	ACID MINE DRAINAGE	ANT	ACID MINE DRAINAGE	FLUID
200	sp-200	k_Bacteria;p_Pseudomonadota;c_Alphaproteobacteria;o_Rhodospirillales;f_Acetobacteraceae;g_Acidiphilium;s_cryptum;st_Lhet2	RED	USA	ACID MINE DRAINAGE	ANT	ACID MINE DRAINAGE	SOIL
201	sp-201	k_Bacteria;p_Pseudomonadota;c_Alphaproteobacteria;o_Rhodospirillales;f_Acetobacteraceae;g_Acidiphilium;s_incertae-sedis;st_PM	RED	SPAIN	ACID ROCK DRAINAGE	NAT	RIVER	FLUID
202	sp-202	k_Bacteria;p_Pseudomonadota;c_Alphaproteobacteria;o_Rhodospirillales;f_Acetobacteraceae;g_Acidiphilium;s_incertae-sedis;st_SJH	RED	UNITED KINGDOM	ACID MINE DRAINAGE	ANT	ACID MINE DRAINAGE	FLUID
203	sp-203	k_Bacteria;p_Pseudomonadota;c_Alphaproteobacteria;o_Rhodospirillales;f_Acetobacteraceae;g_Acidiphilium;s_iwatense;st_MS8	RED	JAPAN	ACID MINE DRAINAGE	ANT	ACID MINE DRAINAGE	SLUDGE
204	sp-204	k_Bacteria;p_Pseudomonadota;c_Alphaproteobacteria;o_Rhodospirillales;f_Acetobacteraceae;g_Acidiphilium;s_multivorum;st_AIU 301	RED	JAPAN	ACID MINE DRAINAGE	ANT	ACID MINE DRAINAGE	FLUID
205	sp-205	k_Bacteria;p_Pseudomonadota;c_Alphaproteobacteria;o_Rhodospirillales;f_Acetobacteraceae;g_Acidiphilium;s_organovorum;st_43141	RED	USA	NA	NA	NA	NA
206	sp-206	k_Bacteria;p_Pseudomonadota;c_Alphaproteobacteria;o_Rhodospirillales;f_Acetobacteraceae;g_Acidiphilium;s_rubrum;st_OP	RED	USA	ACID MINE DRAINAGE	ANT	ACID MINE DRAINAGE	FLUID
207	sp-207	k_Bacteria;p_Pseudomonadota;c_Alphaproteobacteria;o_Rhodospirillales;f_Acetobacteraceae;g_Acidiphilium;s_symbioticum;st_KM2	RED	INDIA	ACID MINE DRAINAGE	ANT	ACID MINE DRAINAGE	FLUID
208	sp-208	k_Bacteria;p_Pseudomonadota;c_Alphaproteobacteria;o_Rhodospirillales;f_Acetobacteraceae;g_Acidisphaera;s_rubrifaciens;st_HS-AP3	RED	JAPAN	ACIDIC HOT SPRING	NAT	HOT SPRING	MUD
209	sp-209	k_Bacteria;p_Pseudomonadota;c_Alphaproteobacteria;o_Rhodospirillales;f_Acetobacteraceae;g_Acidocella;s_aromatica;st_PFBC	RED	UNITED KINGDOM	ACID MINE DRAINAGE	ANT	ACID MINE DRAINAGE	FLUID
210	sp-210	k_Bacteria;p_Pseudomonadota;c_Alphaproteobacteria;o_Rhodospirillales;f_Acetobacteraceae;g_Acidocella;s_facilis;st_PW2	RED	USA	ACID MINE DRAINAGE	ANT	ACID MINE DRAINAGE	FLUID
212	sp-212	k_Bacteria;p_Pseudomonadota;c_Alphaproteobacteria;o_Rhodospirillales;f_Thalassospiraceae;g_Varunaivibrio;s_sulfuroxidans;st_TC8	RED	ITALY	SULFIDIC SHALLOW-WATER MARINE GAS VENT	NAT	HYDROTHERMAL VENT	PARTICULATE
219	sp-219	k_Bacteria;p_Pseudomonadota;c_Betaproteobacteria;o_Burkholderiales;f_Comamonadaceae;g_Rhodoferax;s_ferrireducens;st_T118	RED	USA	SUBSURFACE SEDIMENT	NAT	GROUNDWATER	PARTICULATE
245	sp-245	k_Bacteria;p_Pseudomonadota;c_Betaproteobacteria;o_Nitrosomonadales;f_Sterolibacteriaceae;g_Georgfuchsia;s_toluolica;st_G5G6	RED	NETHERLANDS	POLLUTED AQUIFER	ANT	GROUNDWATER	SOIL
247	sp-247	k_Bacteria;p_Pseudomonadota;c_Betaproteobacteria;o_Rhodocyclales;f_Azonexaceae;g_Ferribacterium;s_limneticum;st_CdA-1	RED	USA	SEDIMENT FROM LAKE	NAT	LAKE	PARTICULATE
248	sp-248	k_Bacteria;p_Pseudomonadota;c_Betaproteobacteria;o_Rhodocyclales;f_Rhodocyclaceae;g_Azospira;s_oryzae;st_PS	RED	USA	WASTE PULP SLUDGE	ANT	WASTEWATER	SLUDGE
249	sp-249	k_Bacteria;p_Pseudomonadota;c_Deltaproteobacteria;o_Desulfobacterales;f_Desulfobulbaceae;g_Desulfobulbus;s_propionicus;st_1pr3	RED	GERMANY	ANAEROBIC MUD	ANT	DITCH	MUD
251	sp-251	k_Bacteria;p_Pseudomonadota;c_Deltaproteobacteria;o_Desulfovibrionales;f_Desulfovibrionaceae;g_Maridesulfovibrio;s_ferrireducens;st_61	RED	NORWAY	SEDIMENT FROM COLD COAST	NAT	MARINE	PARTICULATE
252	sp-252	k_Bacteria;p_Pseudomonadota;c_Deltaproteobacteria;o_Desulfovibrionales;f_Desulfovibrionaceae;g_Maridesulfovibrio;s_frigidus;st_18	RED	NORWAY	SEDIMENT FROM COLD COAST	NAT	MARINE	PARTICULATE
253	sp-253	k_Bacteria;p_Pseudomonadota;c_Deltaproteobacteria;o_Desulfuromonadales;f_Geobacteraceae;g_Geomonas;s_azotofigens;st_Red51	RED	JAPAN	PADDY SOIL	ANT	PADDY FIELD	SOIL
254	sp-254	k_Bacteria;p_Pseudomonadota;c_Deltaproteobacteria;o_Desulfuromonadales;f_Geobacteraceae;g_Geomonas;s_diazotrophica;st_Red69	RED	JAPAN	PADDY SOIL	ANT	PADDY FIELD	SOIL
255	sp-255	k_Bacteria;p_Pseudomonadota;c_Deltaproteobacteria;o_Desulfuromonadales;f_Geobacteraceae;g_Geomonas;s_edaphica;st_Red53	RED	JAPAN	PADDY SOIL	ANT	PADDY FIELD	SOIL
256	sp-256	k_Bacteria;p_Pseudomonadota;c_Deltaproteobacteria;o_Desulfuromonadales;f_Geobacteraceae;g_Geomonas;s_ferrireducens;st_S62	RED	JAPAN	PADDY SOIL	ANT	PADDY FIELD	SOIL
257	sp-257	k_Bacteria;p_Pseudomonadota;c_Deltaproteobacteria;o_Desulfuromonadales;f_Geobacteraceae;g_Geomonas;s_oryzae;st_S43	RED	JAPAN	PADDY SOIL	ANT	PADDY FIELD	SOIL
258	sp-258	k_Bacteria;p_Pseudomonadota;c_Deltaproteobacteria;o_Desulfuromonadales;f_Geobacteraceae;g_Geomonas;s_terrae;st_Red111	RED	JAPAN	PADDY SOIL	ANT	PADDY FIELD	SOIL
259	sp-259	k_Bacteria;p_Pseudomonadota;c_Deltaproteobacteria;o_Desulfuromonadales;f_Geobacteraceae;g_Geotalea;s_daltonii;st_FRC-32	RED	USA	SEDIMENT FROM WASTE CONTAMINATION	ANT	CONTAMINATED	PARTICULATE
260	sp-260	k_Bacteria;p_Pseudomonadota;c_Deltaproteobacteria;o_Desulfuromonadales;f_Geobacteraceae;g_Geotalea;s_toluenoxydans;st_TMJ1	RED	GERMANY	SLUDGE FROM CONTAMINATED AQUIFER	ANT	CONTAMINATED	SLUDGE
261	sp-261	k_Bacteria;p_Pseudomonadota;c_Deltaproteobacteria;o_Desulfuromonadales;f_Geobacteraceae;g_Geotalea;s_uraniireducens;st_Rf4	RED	USA	SEDIMENT FROM URANIUM BIOREMEDIATION	ANT	CONTAMINATED	PARTICULATE
262	sp-262	k_Bacteria;p_Pseudomonadota;c_Deltaproteobacteria;o_incertae-sedis;f_incertae-sedis;g_Deferrisoma;s_camini;st_S3R1	RED	TONGA	DEEP-SEA HYDROTHERMAL VENT	NAT	HYDROTHERMAL VENT	PARTICULATE
263	sp-263	k_Bacteria;p_Pseudomonadota;c_Deltaproteobacteria;o_incertae-sedis;f_incertae-sedis;g_Deferrisoma;s_palaeochoriense;st_MAG-PB1	RED	GREECE	SEDIMENT FROM SHALLOW-WATER VENT	NAT	HYDROTHERMAL VENT	PARTICULATE
265	sp-265	k_Bacteria;p_Pseudomonadota;c_Epsilonproteobacteria;o_Campylobacterales;f_Sulfurospirillaceae;g_Sulfurospirillum;s_barnesii;st_SES-3	RED	USA	WETLAND	ANT	CONTAMINATED	FLUID
267	sp-267	k_Bacteria;p_Pseudomonadota;c_Gammaproteobacteria;o_Aeromonadales;f_Aeromonadaceae;g_Aeromonas;s_hydrophila;st_	RED	NA	NA	NA	NA	NA
268	sp-268	k_Bacteria;p_Pseudomonadota;c_Gammaproteobacteria;o_Alteromonadales;f_Ferrimonadaceae;g_Ferrimonas;s_aestuarii;st_IMCC35002	RED	VIETNAM	SEAWATER	NAT	MARINE	FLUID
269	sp-269	k_Bacteria;p_Pseudomonadota;c_Gammaproteobacteria;o_Alteromonadales;f_Ferrimonadaceae;g_Ferrimonas;s_balearica;st_PAT	RED	SPAIN	SEDIMENT FROM MARINE COAST	NAT	MARINE	PARTICULATE
270	sp-270	k_Bacteria;p_Pseudomonadota;c_Gammaproteobacteria;o_Alteromonadales;f_Ferrimonadaceae;g_Ferrimonas;s_futtsuensis;st_FUT3661	RED	JAPAN	COASTAL WATER	NAT	MARINE	ORGANIC
271	sp-271	k_Bacteria;p_Pseudomonadota;c_Gammaproteobacteria;o_Alteromonadales;f_Ferrimonadaceae;g_Ferrimonas;s_kyonanensis;st_Asr22-7	RED	JAPAN	ALIMENTARY TRACT OF CLAMS	NAT	MARINE	ORGANIC
272	sp-272	k_Bacteria;p_Pseudomonadota;c_Gammaproteobacteria;o_Alteromonadales;f_Ferrimonadaceae;g_Ferrimonas;s_sediminicola;st_IMCC35001T	RED	SOUTH KOREA	SEDIMENT	NAT	COASTAL INLET	PARTICULATE
273	sp-273	k_Bacteria;p_Pseudomonadota;c_Gammaproteobacteria;o_Alteromonadales;f_Ferrimonadaceae;g_Ferrimonas;s_sediminum;st_JYr13	RED	CHINA	COASTAL SEDIMENT	NAT	COASTAL INLET	PARTICULATE
274	sp-274	k_Bacteria;p_Pseudomonadota;c_Gammaproteobacteria;o_Alteromonadales;f_Ferrimonadaceae;g_Paraferrimonas;s_haliotis;st_AFRC7-2-1	RED	JAPAN	INTESTINE OF ABALONE	NAT	MARINE	ORGANIC
275	sp-275	k_Bacteria;p_Pseudomonadota;c_Gammaproteobacteria;o_Alteromonadales;f_Shewanellaceae;g_Shewanella;s_algae;st_OK-1	RED	JAPAN	SURFACE OF A RED ALGA	NAT	MARINE	ORGANIC
276	sp-276	k_Bacteria;p_Pseudomonadota;c_Gammaproteobacteria;o_Alteromonadales;f_Shewanellaceae;g_Shewanella;s_amazonensis;st_SB2B	RED	BRAZIL	INTERTIDAL SEDIMENT	NAT	COASTAL INLET	MUD
277	sp-277	k_Bacteria;p_Pseudomonadota;c_Gammaproteobacteria;o_Alteromonadales;f_Shewanellaceae;g_Shewanella;s_arctica;st_IR12	RED	ANTARCTIC OCEAN	SEDIMENT FROM MARINE SUBSURFACE	NAT	MARINE	PARTICULATE
278	sp-278	k_Bacteria;p_Pseudomonadota;c_Gammaproteobacteria;o_Alteromonadales;f_Shewanellaceae;g_Shewanella;s_electrica;st_C31	RED	CHINA	MANGROVE SEDIMENT	NAT	MANGROVE	PARTICULATE
279	sp-279	k_Bacteria;p_Pseudomonadota;c_Gammaproteobacteria;o_Alteromonadales;f_Shewanellaceae;g_Shewanella;s_electrodiphila;st_MAR441	RED	UNITED KINGDOM	SEDIMENT FROM DEEP-SEA	NAT	MARINE	PARTICULATE
280	sp-280	k_Bacteria;p_Pseudomonadota;c_Gammaproteobacteria;o_Alteromonadales;f_Shewanellaceae;g_Shewanella;s_eurypsychrophilus;st_YLB-08	RED	INDIAN OCEAN	DEEP-SEA SEDIMENT	NAT	MARINE	PARTICULATE
281	sp-281	k_Bacteria;p_Pseudomonadota;c_Gammaproteobacteria;o_Alteromonadales;f_Shewanellaceae;g_Shewanella;s_ferrihydritica;st_A3A	RED	CHINA	MANGROVE SEDIMENT	NAT	MANGROVE	PARTICULATE
282	sp-282	k_Bacteria;p_Pseudomonadota;c_Gammaproteobacteria;o_Alteromonadales;f_Shewanellaceae;g_Shewanella;s_frigidimarina;st_ACAM 591	RED	ANTARCTICA	ICE	NAT	MARINE	FLUID
283	sp-283	k_Bacteria;p_Pseudomonadota;c_Gammaproteobacteria;o_Alteromonadales;f_Shewanellaceae;g_Shewanella;s_gelidimarina;st_ACAM 456	RED	ANTARCTICA	ICE	NAT	MARINE	FLUID
284	sp-284	k_Bacteria;p_Pseudomonadota;c_Gammaproteobacteria;o_Alteromonadales;f_Shewanellaceae;g_Shewanella;s_livingstonensis;st_NF22	RED	ANTARCTIC	SEDIMENT	NAT	SOIL	PARTICULATE
285	sp-285	k_Bacteria;p_Pseudomonadota;c_Gammaproteobacteria;o_Alteromonadales;f_Shewanellaceae;g_Shewanella;s_olleyana;st_ACEM 9	RED	AUSTRALIA	WATER FROM RIVER	NAT	RIVER	FLUID
286	sp-286	k_Bacteria;p_Pseudomonadota;c_Gammaproteobacteria;o_Alteromonadales;f_Shewanellaceae;g_Shewanella;s_oneidensis;st_MR-1	RED	USA	SEDIMENT	NAT	LAKE	MUD
287	sp-287	k_Bacteria;p_Pseudomonadota;c_Gammaproteobacteria;o_Alteromonadales;f_Shewanellaceae;g_Shewanella;s_pealeana;st_ANG-SQ1	RED	JAPAN	FEMALE SQUID	NAT	MARINE	ORGANIC
288	sp-288	k_Bacteria;p_Pseudomonadota;c_Gammaproteobacteria;o_Alteromonadales;f_Shewanellaceae;g_Shewanella;s_profunda;st_LT13a	RED	JAPAN	SEDIMENT FROM DEEP-SEA	NAT	MARINE	PARTICULATE
289	sp-289	k_Bacteria;p_Pseudomonadota;c_Gammaproteobacteria;o_Alteromonadales;f_Shewanellaceae;g_Shewanella;s_psychromarinicola;st_M2	RED	ANTARCTICA	PELAGIC SURFACE SEDIMENT	NAT	MARINE	PARTICULATE
290	sp-290	k_Bacteria;p_Pseudomonadota;c_Gammaproteobacteria;o_Alteromonadales;f_Shewanellaceae;g_Shewanella;s_psychropiezotolerans;st_YLB-06	RED	INDIAN OCEAN	DEEP-SEA SEDIMENT	NAT	MARINE	PARTICULATE
291	sp-291	k_Bacteria;p_Pseudomonadota;c_Gammaproteobacteria;o_Alteromonadales;f_Shewanellaceae;g_Shewanella;s_shenzhenensis;st_A25	RED	CHINA	MANGROVE SEDIMENT	NAT	MANGROVE	PARTICULATE
303	sp-303	k_Bacteria;p_Pseudomonadota;c_Gammaproteobacteria;o_Enterobacterales;f_Erwiniaceae;g_Pantoea;s_agglomerans;st_SP1	RED	USA	SEDIMENT FROM MARINE COAST	NAT	MARINE	PARTICULATE
305	sp-305	k_Bacteria;p_Pseudomonadota;c_Gammaproteobacteria;o_incertae-sedis;f_incertae-sedis;g_Acidibacter;s_ferrireducens;st_MCF85	RED	SPAIN	PIT LAKE	ANT	ACID MINE DRAINAGE	FLUID
311	sp-311	k_Bacteria;p_Pseudomonadota;c_Gammaproteobacteria;o_Xanthomonadales;f_Rhodanobacteraceae;g_Metallibacterium;s_scheffleri;st_DKE6	RED	GERMANY	ACIDIC BIOFILM PYRITE MINE	ANT	ACID MINE DRAINAGE	BIOFILM
320	sp-320	k_Bacteria;p_Spirochaetota;c_Spirochaetia;o_Spirochaetales;f_Sphaerochaetaceae;g_Sphaerochaeta;s_globosa;st_Buddy	RED	USA	ANOXIC RIVER SEDIMENT	ANT	RIVER	PARTICULATE
321	sp-321	k_Bacteria;p_Spirochaetota;c_Spirochaetia;o_Spirochaetales;f_Sphaerochaetaceae;g_Sphaerochaeta;s_pleomorpha;st_Grapes	RED	USA	ANOXIC RIVER SEDIMENT	ANT	RIVER	PARTICULATE
322	sp-322	k_Bacteria;p_Thermodesulfobacteriota;c_Desulfobacteria;o_Desulfobacterales;f_Desulfobacteraceae;g_Desulfobacter;s_curvatus;st_AcRM3	RED	ITALY	ANAEROBIC MARINE MUD	NAT	MARINE	MUD
323	sp-323	k_Bacteria;p_Thermodesulfobacteriota;c_Desulfobacteria;o_Desulfobacterales;f_Desulfobacteraceae;g_Desulfofrigus;s_fragile;st_LSv21	RED	NORWAY	MARINE SEDIMENT	NAT	MARINE	PARTICULATE
324	sp-324	k_Bacteria;p_Thermodesulfobacteriota;c_Desulfobacteria;o_Desulfobacterales;f_Desulfobacteraceae;g_Desulfofrigus;s_oceanense;st_ASv26	RED	NORWAY	MARINE SEDIMENT	NAT	MARINE	PARTICULATE
326	sp-326	k_Bacteria;p_Thermodesulfobacteriota;c_Desulfobulbia;o_Desulfobulbales;f_Desulfocapsaceae;g_Desulfocapsa;s_sulfexigens;st_SB164P1	RED	FRANCE	MARINE SURFACE SEDIMENT	NAT	MARINE	ORGANIC
327	sp-327	k_Bacteria;p_Thermodesulfobacteriota;c_Desulfobulbia;o_Desulfobulbales;f_Desulfocapsaceae;g_Desulfotalea;s_arctica;st_LSv514	RED	NORWAY	MARINE SEDIMENT	NAT	MARINE	PARTICULATE
328	sp-328	k_Bacteria;p_Thermodesulfobacteriota;c_Desulfobulbia;o_Desulfobulbales;f_Desulfocapsaceae;g_Desulfotalea;s_psychrophila;st_LSv54	RED	NORWAY	MARINE SEDIMENT	NAT	MARINE	PARTICULATE
329	sp-329	k_Bacteria;p_Thermodesulfobacteriota;c_Desulfovibrionia; o_Desulfovibrionales;f_Desulfonauticaceae;g_Desulfovulcanus;s_ferrireducens;st_Ax17	RED	PACIFIC OCEAN	HYDROTHERMAL VENT	NAT	HYDROTHERMAL VENT	FLUID
330	sp-330	k_Bacteria;p_Thermodesulfobacteriota;c_Desulfovibrionia;o_Desulfovibrionales;f_Desulfonatronaceae;g_Desulfonatronum;s_buryatense;st_Ki5	RED	RUSSIA	LAKE MICROBIAL MAT	NAT	LAKE	BIOFILM
332	sp-332	k_Bacteria;p_Thermodesulfobacteriota;c_Desulfovibrionia;o_Desulfovibrionales;f_Desulfovibrionaceae;g_Desulfovibrio;s_gilichinskyi;st_K3S	RED	RUSSIA	PERMAFROST	NAT	GROUNDWATER	FLUID
333	sp-333	k_Bacteria;p_Thermodesulfobacteriota;c_Desulfovibrionia;o_Desulfovibrionales;f_Desulfovibrionaceae;g_Desulfovibrio;s_mangrovi;st_FT415	RED	CHINA	MANGROVE SEDIMENT	NAT	MANGROVE	PARTICULATE
334	sp-334	k_Bacteria;p_Thermodesulfobacteriota;c_Desulfovibrionia;o_Desulfovibrionales;f_Desulfovibrionaceae;g_Pseudodesulfovibrio;s_profundus;st_500-1	RED	JAPAN	MARINE DEEP SEDIMENT	NAT	MARINE	PARTICULATE
335	sp-335	k_Bacteria;p_Thermodesulfobacteriota;c_Desulfuromonadia; o_Geobacterales;f_Geobacteraceae;g_Pelovirga;s_terrestris;st_M08fum	RED	RUSSIA	TERRESTRIAL MUD VOLCANO	NAT	VOLCANIC FIELD	MUD
336	sp-336	k_Bacteria;p_Thermodesulfobacteriota;c_Desulfuromonadia;o_Desulfuromonadales;f_Desulfuromonadaceae;g_Desulfuromonas;s_acetexigens;st_2873	RED	GERMANY	ANOXIC FRESHWATER SEDIMENT	NAT	WASTEWATER	MUD
337	sp-337	k_Bacteria;p_Thermodesulfobacteriota;c_Desulfuromonadia;o_Desulfuromonadales;f_Desulfuromonadaceae;g_Desulfuromonas;s_acetoxidans;st_11070	RED	ANTARCTIC OCEAN	MARINE SULFIDE-WATER	NAT	MARINE	MUD
338	sp-338	k_Bacteria;p_Thermodesulfobacteriota;c_Desulfuromonadia;o_Desulfuromonadales;f_Desulfuromonadaceae;g_Desulfuromonas;s_carbonis;st_ICBM	RED	USA	COAL-BED WATER	ANT	INDUSTRIAL	FLUID
339	sp-339	k_Bacteria;p_Thermodesulfobacteriota;c_Desulfuromonadia;o_Desulfuromonadales;f_Desulfuromonadaceae;g_Desulfuromonas;s_chloroethenica;st_TT4B	RED	USA	FRESHWATER SEDIMENT CONTAMINATED	ANT	CONTAMINATED	PARTICULATE
340	sp-340	k_Bacteria;p_Thermodesulfobacteriota;c_Desulfuromonadia;o_Desulfuromonadales;f_Desulfuromonadaceae;g_Desulfuromonas;s_michiganensis;st_BB1	RED	USA	RIVER SEDIMENT	NAT	GROUNDWATER	MUD
341	sp-341	k_Bacteria;p_Thermodesulfobacteriota;c_Desulfuromonadia;o_Desulfuromonadales;f_Desulfuromonadaceae;g_Desulfuromonas;s_palmitatis;st_SDBY1	RED	USA	MARINE SEDIMENT	NAT	COASTAL INLET	PARTICULATE
342	sp-342	k_Bacteria;p_Thermodesulfobacteriota;c_Desulfuromonadia;o_Desulfuromonadales;f_Desulfuromonadaceae;g_Desulfuromonas;s_svalbardensis;st_112	RED	NORWAY	MARINE SEDIMENT	NAT	COASTAL INLET	PARTICULATE
343	sp-343	k_Bacteria;p_Thermodesulfobacteriota;c_Desulfuromonadia;o_Desulfuromonadales;f_Desulfuromonadaceae;g_Desulfuromonas;s_versatilis;st_NIT-T3	RED	JAPAN	SEAWATER & COASTAL SAND	NAT	COASTAL INLET	PARTICULATE
345	sp-345	k_Bacteria;p_Thermodesulfobacteriota;c_Desulfuromonadia;o_Desulfuromonadales;f_Desulfuromonadaceae;g_Pelobacter;s_propionicus;st_Ott Bd 1	RED	GERMANY	MUD	NAT	RIVER	MUD
346	sp-346	k_Bacteria;p_Thermodesulfobacteriota;c_Desulfuromonadia;o_Desulfuromonadales;f_Geoalkalibacteraceae;g_Geoalkalibacter;s_ferrihydriticus;st_Z-0531	RED	RUSSIA	BENTHIC SEDIMENTS KHADIN LAKE	NAT	LAKE	PARTICULATE
347	sp-347	k_Bacteria;p_Thermodesulfobacteriota;c_Desulfuromonadia;o_Desulfuromonadales;f_Geoalkalibacteraceae;g_Geoalkalibacter;s_halelectricus;st_SAP-1	RED	INDIA	HALOALKALINE LAKE SEDIMENTS	NAT	LAKE	PARTICULATE
348	sp-348	k_Bacteria;p_Thermodesulfobacteriota;c_Desulfuromonadia;o_Desulfuromonadales;f_Geoalkalibacteraceae;g_Geoalkalibacter;s_subterraneus;st_Red1	RED	USA	WATER FROM THE REDWASH PETROLEUM	NAT	OIL RESERVOIR	FLUID
349	sp-349	k_Bacteria;p_Thermodesulfobacteriota;c_Desulfuromonadia;o_Desulfuromonadales;f_Geopsychrobacteraceae;g_Desulfuromusa;s_bakii;st_Gyprop	RED	NA	NA	NA	NA	NA
350	sp-350	k_Bacteria;p_Thermodesulfobacteriota;c_Desulfuromonadia;o_Desulfuromonadales;f_Geopsychrobacteraceae;g_Desulfuromusa;s_ferrireducens;st_102	RED	NORWAY	MARINE SEDIMENT	NAT	COASTAL INLET	PARTICULATE
351	sp-351	k_Bacteria;p_Thermodesulfobacteriota;c_Desulfuromonadia;o_Desulfuromonadales;f_Geopsychrobacteraceae;g_Desulfuromusa;s_kysingii;st_Kysw2	RED	DENMARK	MUD	NAT	MARINE	MUD
352	sp-352	k_Bacteria;p_Thermodesulfobacteriota;c_Desulfuromonadia;o_Desulfuromonadales;f_Geopsychrobacteraceae;g_Desulfuromusa;s_succinoxidans;st_Gylac	RED	NA	NA	NA	NA	NA
353	sp-353	k_Bacteria;p_Thermodesulfobacteriota;c_Desulfuromonadia;o_Desulfuromonadales;f_Geopsychrobacteraceae;g_Geopsychrobacter;s_electrodiphilus;st_A1	RED	USA	SEDIMENT FROM MARINE SUBSURFACE	ANT	MARINE	PARTICULATE
354	sp-354	k_Bacteria;p_Thermodesulfobacteriota;c_Desulfuromonadia;o_Desulfuromonadales;f_Syntrophotaleaceae;g_Syntrophotalea;s_carbinolica;st_Gra Bd 1	RED	ITALY	MUD	NAT	RIVER	MUD
355	sp-355	k_Bacteria;p_Thermodesulfobacteriota;c_Desulfuromonadia;o_Desulfuromonadales;f_Syntrophotaleaceae;g_Syntrophotalea;s_venetiana;st_	RED	NA	NA	NA	NA	NA
356	sp-356	k_Bacteria;p_Thermodesulfobacteriota;c_Desulfuromonadia;o_Geobacterales;f_Geobacteraceae;g_Citrifermentans;s_bemidjiense;st_Bem	RED	USA	AQUIFER SEDIMENT	NAT	GROUNDWATER	PARTICULATE
357	sp-357	k_Bacteria;p_Thermodesulfobacteriota;c_Desulfuromonadia;o_Geobacterales;f_Geobacteraceae;g_Citrifermentans;s_bremense;st_Dfr1	RED	GERMANY	FRESHWATER DITCH	ANT	DITCH	FLUID
358	sp-358	k_Bacteria;p_Thermodesulfobacteriota;c_Desulfuromonadia;o_Geobacterales;f_Geobacteraceae;g_Geoanaerobacter;s_pelophilus;st_Dfr2	RED	GERMANY	FRESHWATER DITCH	ANT	DITCH	FLUID
359	sp-359	k_Bacteria;p_Thermodesulfobacteriota;c_Desulfuromonadia;o_Geobacterales;f_Geobacteraceae;g_Geobacter;s_anodireducens;st_SD-1	RED	USA	BIOFILM DOMESTIC WASTEWATER	ANT	WASTEWATER	BIOFILM
360	sp-360	k_Bacteria;p_Thermodesulfobacteriota;c_Desulfuromonadia;o_Geobacterales;f_Geobacteraceae;g_Geobacter;s_argillaceus;st_G12	RED	USA	SUBSURFACE KAOLIN STRATA	ANT	MINE	MINERAL
361	sp-361	k_Bacteria;p_Thermodesulfobacteriota;c_Desulfuromonadia;o_Geobacterales;f_Geobacteraceae;g_Geobacter;s_benzoatilyticus;st_Jerry-YX	RED	CHINA	SOIL PETROLEUM-CONTAMINATED	ANT	CONTAMINATED	SOIL
362	sp-362	k_Bacteria;p_Thermodesulfobacteriota;c_Desulfuromonadia;o_Geobacterales;f_Geobacteraceae;g_Geobacter;s_chapellei;st_172	RED	USA	AQUIFER SEDIMENT	NAT	GROUNDWATER	PARTICULATE
363	sp-363	k_Bacteria;p_Thermodesulfobacteriota;c_Desulfuromonadia;o_Geobacterales;f_Geobacteraceae;g_Geobacter;s_grbiciae;st_TACP-2	RED	USA	FRESHWATER SEDIMENT	NAT	COASTAL INLET	PARTICULATE
364	sp-364	k_Bacteria;p_Thermodesulfobacteriota;c_Desulfuromonadia;o_Geobacterales;f_Geobacteraceae;g_Geobacter;s_hydrogenophilus;st_H-2	RED	USA	AQUIFER HYDROCARBON-CONTAMINATED	ANT	CONTAMINATED	FLUID
366	sp-366	k_Bacteria;p_Thermodesulfobacteriota;c_Desulfuromonadia;o_Geobacterales;f_Geobacteraceae;g_Geobacter;s_pickeringii;st_G13	RED	USA	SUBSURFACE KAOLIN STRATA	ANT	MINE	MINERAL
367	sp-367	k_Bacteria;p_Thermodesulfobacteriota;c_Desulfuromonadia;o_Geobacterales;f_Geobacteraceae;g_Geobacter;s_psychrophilus;st_P35	RED	USA	AQUIFER SEDIMENT	NAT	GROUNDWATER	PARTICULATE
368	sp-368	k_Bacteria;p_Thermodesulfobacteriota;c_Desulfuromonadia;o_Geobacterales;f_Geobacteraceae;g_Geobacter;s_soli;st_GSS01	RED	CHINA	FOREST SOIL	NAT	TERRESTRIAL	SOIL
369	sp-369	k_Bacteria;p_Thermodesulfobacteriota;c_Desulfuromonadia;o_Geobacterales;f_Geobacteraceae;g_Geobacter;s_sulfurreducens;st_PCA	RED	USA	SURFACE DITCH SEDIMENT	ANT	DITCH	PARTICULATE
370	sp-370	k_Bacteria;p_Thermodesulfobacteriota;c_Desulfuromonadia;o_Geobacterales;f_Geobacteraceae;g_Geomobilimonas;s_luticola;st_OSK6	RED	JAPAN	LOTUS FIELD MUD	ANT	WETLAND	MUD
371	sp-371	k_Bacteria;p_Thermodesulfobacteriota;c_Desulfuromonadia;o_Geobacterales;f_Geobacteraceae;g_Geomonas;s_limicola;st_Red745	RED	JAPAN	SOIL	ANT	PADDY FIELD	SOIL
372	sp-372	k_Bacteria;p_Thermodesulfobacteriota;c_Desulfuromonadia;o_Geobacterales;f_Geobacteraceae;g_Geomonas;s_paludis;st_Red736	RED	JAPAN	SOIL	ANT	PADDY FIELD	SOIL
373	sp-373	k_Bacteria;p_Thermodesulfobacteriota;c_Desulfuromonadia;o_Geobacterales;f_Geobacteraceae;g_Geomonas;s_silvestris;st_Red330	RED	JAPAN	SOIL	NAT	SOIL	SOIL
374	sp-374	k_Bacteria;p_Thermodesulfobacteriota;c_Desulfuromonadia;o_Geobacterales;f_Geobacteraceae;g_Oryzomonas;s_japonica;st_Red96	RED	JAPAN	PADDY SOIL	ANT	PADDY FIELD	SOIL
375	sp-375	k_Bacteria;p_Thermodesulfobacteriota;c_Desulfuromonadia;o_Geobacterales;f_Geobacteraceae;g_Oryzomonas;s_rubra;st_Red88	RED	JAPAN	POND SEDIMENT	NAT	POND	PARTICULATE
376	sp-376	k_Bacteria;p_Thermodesulfobacteriota;c_Desulfuromonadia;o_Geobacterales;f_Geobacteraceae;g_Oryzomonas;s_sagensis;st_Red100	RED	JAPAN	PADDY SOIL	ANT	PADDY FIELD	SOIL
377	sp-377	k_Bacteria;p_Thermodesulfobacteriota;c_Desulfuromonadia;o_Geobacterales;f_Geobacteraceae;g_Trichlorobacter;s_lovleyi;st_SZ	RED	SOUTH KOREA	FRESHWATER SEDIMENT	ANT	DITCH	PARTICULATE
379	sp-379	k_Bacteria;p_Thermodesulfobacteriota;c_Thermodesulfobacteria;o_Thermodesulfobacteriales;f_Thermodesulfobacteriaceae;g_Geothermobacterium;s_ferrireducens;st_FW1a	RED	USA	SEDIMENT	NAT	HOT SPRING	PARTICULATE
380	sp-380	k_Bacteria;p_Thermotogota;c_Thermotogae;o_Mesoaciditogales;f_Mesoaciditogaceae;g_Athalassotoga;s_saccharophila;st_NAS-01	RED	JAPAN	ACIDIC HOT SPRING WATER	NAT	HOT SPRING	FLUID
381	sp-381	k_Bacteria;p_Thermotogota;c_Thermotogae;o_Thermotogales;f_Fervidobacteriaceae;g_Thermosipho;s_activus;st_Rift-s3	RED	MEXICO	RIFTIA SHEATH	NAT	MARINE	ORGANIC
382	sp-382	k_Bacteria;p_Thermotogota;c_Thermotogae;o_Thermotogales;f_Fervidobacteriaceae;g_Thermosipho;s_affectus;st_ik275mar	RED	ATLANTIC OCEAN	HYDROTHERMAL VENT	NAT	HYDROTHERMAL VENT	FLUID
383	sp-383	k_Bacteria;p_Thermotogota;c_Thermotogae;o_Thermotogales;f_Fervidobacteriaceae;g_Thermosipho;s_ferriphilus;st_GB 21	RED	MEXICO	HYDROTHERMAL VENT	NAT	HYDROTHERMAL VENT	FLUID
384	sp-384	k_Bacteria;p_Thermotogota;c_Thermotogae;o_Thermotogales;f_Fervidobacteriaceae;g_Thermosipho;s_ferrireducens;st_JL129W03	RED	ARABIAN SEA	HYDROTHERMAL VENT SULFIDE CHIMNEY	NAT	HYDROTHERMAL VENT	PARTICULATE
385	sp-385	k_Bacteria;p_Thermotogota;c_Thermotogae;o_Thermotogales;f_Fervidobacteriaceae;g_Thermosipho;s_globiformans;st_MN14	RED	JAPAN	HYDROTHERMAL VENT	NAT	HYDROTHERMAL VENT	FLUID
386	sp-386	k_Bacteria;p_Thermotogota;c_Thermotogae;o_Thermotogales;f_Fervidobacteriaceae;g_Thermosipho;s_melanesiensis;st_BI429	RED	PACIFIC OCEAN	HYDROTHERMAL VENT	NAT	HYDROTHERMAL VENT	PARTICULATE
387	sp-387	k_Bacteria;p_Thermotogota;c_Thermotogae;o_Thermotogales;f_Thermotogaceae;g_Thermotoga;s_maritima;st_MSB8	RED	GERMANY	geothermally heated sea floors	NAT	HYDROTHERMAL VENT	PARTICULATE
