# Supplementary material for: Trait-based meta-analysis of microbial guilds in the iron redox cycle
Source: mSystems. 2026 Jan 26;11(2):e01488-25. doi: 10.1128/msystems.01488-25 (PMC12911419; doi:10.1128/msystems.01488-25)
Supplement: Table S3 — Trait syndromes representing the most recurrent lifestyle configurations within first-order MIRC guilds. [file msystems.01488-25-s0005.xlsx]

## Sheet: Legend
Table S3. Trait syndromes representing the most recurrent lifestyle configurations within first-order MIRC guilds. Microbial taxa categorized as Fe(III)-reducers (RED), Fe(II)-oxidizers (OXI), and dual-capacity Fe-oxidizers/reducers (O/R) were evaluated for co-occurring sets of ecophysiological traits, interpreted here as trait syndromes. These syndromes reflect guild-specific adaptations to dist…
Abbreviations:
DTA	data
ANA	analysis
OPT	optimum
RGN	range
MIN	minimum
MAX	maximum
OXI	oxidizing
RED	reducing
O/R	oxidizing/reducing
ACI	acidophilic
NEU	neutrophilic
ALK	alkaliphile
AVG	average
FLT	filter
GRA	graphic
TOL	tolerance
O2	oxygen
ANB	anaerobic
AEB	aerobic
MIA	microaerobic
FAC	facultative
Fe	iron
OTH	other
HACI	hyper acidophilic
EACI	extreme acidophilic
MACI	moderate acidophilic
ACIT	acid-tolerant
ALKT	alkali-tolerant
MALK	moderate alkaliphilic
EALK	extreme alkaliphilic
HALK	hyper alkaliphilic
DOI	digital object identifier
LON	long
WID	wide
FIL	filaments
SPI	spirilla
ROD	rod
OVO	ovoid
COC	cocci
VIB	vibriod
PLE	pleomorphic
ANT	anthropogenic
NAT	natural
PHO	phototrophic
CHE	chemotrophic
LIT	lithotrophic
ORG	organotrophic
NHAT	non-halo-tolerant
HAT	halo-tolerant
SHAL	slight halophilic
MHAL	moderate halophilic
EHAL	extreme halophilic
HHAL	hyper halophilic
SAL	salinity
KIN	kingdom
NA	not available
ARC	archaea
BAC	bacteria
HPSY	Hyper psychrophilic
EPSY	Extreme psychrophilic
MPSY	Moderate psychrophilic
PSY	Psychrophilic
PSYT	Psychro-tolerant
MES	Mesophilic
THET	Thermo-tolerant
THE	Thermophilic
MTHE	Moderate thermophilic
ETHE	Extreme thermophilic
HTHE	Hyper thermophilic

## Sheet: S3a_Alluvial
Correlative #	ID	TAXONOMY	First Order Guild Assignment	ENERGY	ELECTRON	CARBON	O2	pH	ºC	SAL
2	sp-2	k_Archaea;p_Candidatus Thermoplasmatota;c_Thermoplasmata;o_Thermoplasmatales;f_Ferroplasmaceae;g_Acidiplasma;s_aeolicum;st_V	O/R	CHE	L/O	HET	FAC	EACI	MTHE	NA
3	sp-3	k_Archaea;p_Candidatus Thermoplasmatota;c_Thermoplasmata;o_Thermoplasmatales;f_Ferroplasmaceae;g_Acidiplasma;s_cupricumulans;st_BH2	O/R	CHE	L/O	HET	FAC	HACI	MTHE	NA
4	sp-4	k_Archaea;p_Candidatus Thermoplasmatota;c_Thermoplasmata;o_Thermoplasmatales;f_Ferroplasmaceae;g_Ferroplasma;s_acidarmanus;st_Fer1	O/R	CHE	L/O	HET	FAC	HACI	MES	NA
5	sp-5	k_Archaea;p_Candidatus Thermoplasmatota;c_Thermoplasmata;o_Thermoplasmatales;f_Ferroplasmaceae;g_Ferroplasma;s_acidiphilum;st_Y	O/R	CHE	LIT	AUT	AEB	EACI	PSYT	NA
6	sp-6	k_Archaea;p_Candidatus Thermoplasmatota;c_Thermoplasmata;o_Thermoplasmatales;f_Ferroplasmaceae;g_Ferroplasma;s_thermophilum;st_L1	O/R	CHE	L/O	AUT	FAC	HACI	MTHE	NA
10	sp-10	k_Archaea;p_Crenarchaeota;c_Thermoprotei;o_Sulfolobales;f_Sulfolobaceae;g_Acidianus;s_brierleyi;st_So4a	O/R	CHE	L/O	MIX	FAC	EACI	ETHE	SHAL
11	sp-11	k_Archaea;p_Crenarchaeota;c_Thermoprotei;o_Sulfolobales;f_Sulfolobaceae;g_Acidianus;s_copahuensis;st_ALE1	O/R	CHE	L/O	MIX	FAC	EACI	ETHE	NA
13	sp-13	k_Archaea;p_Crenarchaeota;c_Thermoprotei;o_Sulfolobales;f_Sulfolobaceae;g_Acidianus;s_sulfidivorans;st_JP7	O/R	CHE	LIT	MIX	FAC	HACI	ETHE	HAT
15	sp-15	k_Archaea;p_Crenarchaeota;c_Thermoprotei;o_Sulfolobales;f_Sulfolobaceae;g_Metallosphaera;s_sedula;st_TH2	O/R	CHE	L/O	MIX	AEB	EACI	ETHE	NA
17	sp-17	k_Archaea;p_Crenarchaeota;c_Thermoprotei;o_Sulfolobales;f_Sulfolobaceae;g_Saccharolobus;s_caldissimus;st_HS-3	O/R	CHE	L/O	MIX	FAC	EACI	HTHE	NA
18	sp-18	k_Archaea;p_Crenarchaeota;c_Thermoprotei;o_Sulfolobales;f_Sulfolobaceae;g_Saccharolobus;s_shibatae;st_B12	O/R	CHE	L/O	MIX	FAC	EACI	HTHE	NA
19	sp-19	k_Archaea;p_Crenarchaeota;c_Thermoprotei;o_Sulfolobales;f_Sulfolobaceae;g_Saccharolobus;s_solfataricus;st_P1	O/R	CHE	L/O	MIX	FAC	MACI	HTHE	NA
20	sp-20	k_Archaea;p_Crenarchaeota;c_Thermoprotei;o_Sulfolobales;f_Sulfolobaceae;g_Sulfolobus;s_acidocaldarius;st_98-3	O/R	CHE	L/O	MIX	AEB	EACI	ETHE	NA
21	sp-21	k_Archaea;p_Crenarchaeota;c_Thermoprotei;o_Sulfolobales;f_Sulfolobaceae;g_Sulfuracidifex;s_metallicus;st_Kra23	O/R	CHE	LIT	AUT	AEB	EACI	ETHE	HAT
23	sp-23	k_Archaea;p_Crenarchaeota;c_Thermoprotei;o_Sulfolobales;f_Sulfolobaceae;g_Sulfurisphaera;s_ohwakuensis;st_TA-1	O/R	CHE	L/O	MIX	FAC	EACI	HTHE	NA
24	sp-24	k_Archaea;p_Crenarchaeota;c_Thermoprotei;o_Sulfolobales;f_Sulfolobaceae;g_Sulfurisphaera;s_tokodaii;st_7	O/R	CHE	L/O	MIX	AEB	EACI	HTHE	NA
54	sp-54	k_Bacteria;p_Actinomycetota;c_Acidimicrobiia;o_Acidimicrobiales;f_Acidimicrobiaceae;g_Acidiferrimicrobium;s_australe;st_USS-CCA1	O/R	CHE	L/O	HET	FAC	EACI	PSYT	NA
55	sp-55	k_Bacteria;p_Actinomycetota;c_Acidimicrobiia;o_Acidimicrobiales;f_Acidimicrobiaceae;g_Acidimicrobium;s_ferrooxidans;st_ICP	O/R	CHE	L/O	HET	AEB	EACI	MTHE	NA
57	sp-57	k_Bacteria;p_Actinomycetota;c_Acidimicrobiia;o_Acidimicrobiales;f_Acidimicrobiaceae;g_Acidithrix;s_ferrooxidans;st_PY-F3	O/R	CHE	L/O	HET	FAC	MACI	MPSY	NHAT
58	sp-58	k_Bacteria;p_Actinomycetota;c_Acidimicrobiia;o_Acidimicrobiales;f_Acidimicrobiaceae;g_Ferrimicrobium;s_acidiphilum;st_T23	O/R	CHE	L/O	HET	FAC	EACI	MES	NA
59	sp-59	k_Bacteria;p_Actinomycetota;c_Acidimicrobiia;o_Acidimicrobiales;f_Acidimicrobiaceae;g_Ferrithrix;s_thermotolerans;st_Y005	O/R	CHE	L/O	HET	FAC	EACI	MTHE	NA
64	sp-64	k_Bacteria;p_Aquificota;c_Aquificae;o_Aquificales;f_Hydrogenothermaceae;g_Sulfurihydrogenibium;s_azorense;st_Az-Fu1	O/R	CHE	LIT	AUT	ANB	NEU	ETHE	NHAT
72	sp-72	k_Bacteria;p_Bacillota;c_Bacilli;o_Bacillales;f_Alicyclobacillaceae;g_Alicyclobacillus;s_montanus;st_USBA-GBX-503	O/R	CHE	L/O	HET	AEB	EACI	MTHE	NHAT
74	sp-74	k_Bacteria;p_Bacillota;c_Bacilli;o_Bacillales;f_Alicyclobacillaceae;g_Alicyclobacillus;s_tolerans;st_K1	O/R	CHE	L/O	HET	AEB	EACI	THET	NA
76	sp-76	k_Bacteria;p_Bacillota;c_Bacilli;o_Bacillales;f_Alicyclobacillaceae;g_Ferroacidibacillus;s_organovorans;st_SLC66	O/R	CHE	LIT	HET	FAC	EACI	MES	NA
77	sp-77	k_Bacteria;p_Bacillota;c_Bacilli;o_Bacillales;f_Alicyclobacillaceae;g_Sulfoacidibacillus;s_ferrooxidans;st_S0AB	O/R	CHE	LIT	HET	FAC	EACI	MES	NA
78	sp-78	k_Bacteria;p_Bacillota;c_Bacilli;o_Bacillales;f_Alicyclobacillaceae;g_Sulfoacidibacillus;s_thermotolerans;st_Y002	O/R	CHE	LIT	HET	FAC	EACI	MTHE	NA
102	sp-102	k_Bacteria;p_Bacillota;c_Clostridia;o_Eubacteriales;f_Clostridiales Family XVII. Incertae Sedis;g_Sulfobacillus;s_acidophilus;st_NAL	O/R	CHE	L/O	MIX	FAC	EACI	MTHE	NA
103	sp-103	k_Bacteria;p_Bacillota;c_Clostridia;o_Eubacteriales;f_Clostridiales Family XVII. Incertae Sedis;g_Sulfobacillus;s_benefaciens;st_BRGM2	O/R	CHE	L/O	MIX	FAC	EACI	THET	NA
104	sp-104	k_Bacteria;p_Bacillota;c_Clostridia;o_Eubacteriales;f_Clostridiales Family XVII. Incertae Sedis;g_Sulfobacillus;s_harzensis;st_BGR 140	O/R	CHE	L/O	MIX	FAC	EACI	MTHE	NA
105	sp-105	k_Bacteria;p_Bacillota;c_Clostridia;o_Eubacteriales;f_Clostridiales Family XVII. Incertae Sedis;g_Sulfobacillus;s_sibiricus;st_N1	O/R	CHE	L/O	MIX	FAC	EACI	MTHE	NA
106	sp-106	k_Bacteria;p_Bacillota;c_Clostridia;o_Eubacteriales;f_Clostridiales Family XVII. Incertae Sedis;g_Sulfobacillus;s_thermosulfidooxidans;st_ST	O/R	CHE	L/O	MIX	FAC	EACI	MES	NA
107	sp-107	k_Bacteria;p_Bacillota;c_Clostridia;o_Eubacteriales;f_Clostridiales Family XVII. Incertae Sedis;g_Sulfobacillus;s_thermotolerans;st_Kr1	O/R	CHE	L/O	MIX	FAC	EACI	THET	NA
146	sp-146	k_Bacteria;p_Bacteroidota;c_Bacteroidia;o_Marinilabiliales;f_Prolixibacteraceae;g_Prolixibacter;s_denitrificans;st_MIC1-1	O/R	CHE	L/O	HET	FAC	ACIT	PSYT	SHAL
169	sp-169	k_Bacteria;p_Pseudomonadota;c_Acidithiobacillia;o_Acidithiobacillales;f_Acidithiobacillaceae;g_Acidithiobacillus;s_ferrianus;st_MG	O/R	CHE	LIT	AUT	FAC	EACI	MES	HAT
170	sp-170	k_Bacteria;p_Pseudomonadota;c_Acidithiobacillia;o_Acidithiobacillales;f_Acidithiobacillaceae;g_Acidithiobacillus;s_ferridurans;st_11Fe	O/R	CHE	LIT	AUT	FAC	EACI	MES	NA
171	sp-171	k_Bacteria;p_Pseudomonadota;c_Acidithiobacillia;o_Acidithiobacillales;f_Acidithiobacillaceae;g_Acidithiobacillus;s_ferriphilus;st_M20	O/R	CHE	LIT	AUT	FAC	EACI	PSYT	HAT
172	sp-172	k_Bacteria;p_Pseudomonadota;c_Acidithiobacillia;o_Acidithiobacillales;f_Acidithiobacillaceae;g_Acidithiobacillus;s_ferrivorans;st_NO-37	O/R	CHE	LIT	AUT	FAC	EACI	PSYT	NA
173	sp-173	k_Bacteria;p_Pseudomonadota;c_Acidithiobacillia;o_Acidithiobacillales;f_Acidithiobacillaceae;g_Acidithiobacillus;s_ferrooxidans;st_TM	O/R	CHE	LIT	AUT	FAC	EACI	PSYT	NHAT
190	sp-190	k_Bacteria;p_Pseudomonadota;c_Alphaproteobacteria;o_Rhodobacterales;f_Paracoccaceae;g_Rhodobacter;s_ferrooxidans;st_SW2	O/R	PHO	L/O	AUT	FAC	NEU	MPSY	NA
266	sp-266	k_Bacteria;p_Pseudomonadota;c_Gammaproteobacteria;o_Acidiferrobacterales;f_Acidiferrobacteraceae;g_Acidiferrobacter;s_thiooxydans;st_m-1	O/R	CHE	LIT	AUT	ANB	EACI	THET	NHAT
365	sp-365	k_Bacteria;p_Thermodesulfobacteriota;c_Desulfuromonadia;o_Geobacterales;f_Geobacteraceae;g_Geobacter;s_metallireducens;st_GS-15	O/R	CHE	ORG	HET	ANB	NEU	MES	NA
16	sp-16	k_Archaea;p_Crenarchaeota;c_Thermoprotei;o_Sulfolobales;f_Sulfolobaceae;g_Metallosphaera;s_yellowstonensis;st_MK1	OXI	CHE	LIT	AUT	FAC	EACI	ETHE	NA
29	sp-29	k_Archaea;p_Euryarchaeota;c_Archaeoglobi;o_Archaeoglobales;f_Archaeoglobaceae;g_Ferroglobus;s_placidus;st_AEDII12DO	OXI	CHE	LIT	HET	ANB	NEU	HTHE	SHAL
34	sp-34	k_Archaea;p_Euryarchaeota;c_Thermococci;o_Thermococcales;f_Thermococcaceae;g_Palaeococcus;s_ferrophilus;st_DMJ	OXI	CHE	L/O	HET	ANB	ACIT	HTHE	NA
66	sp-66	k_Bacteria;p_Bacillota;c_Bacilli;o_Bacillales;f_Alicyclobacillaceae;g_Alicyclobacillus;s_aeris;st_ZJ-6	OXI	CHE	L/O	MIX	AEB	MACI	MES	HAT
67	sp-67	k_Bacteria;p_Bacillota;c_Bacilli;o_Bacillales;f_Alicyclobacillaceae;g_Alicyclobacillus;s_cellulosilyticus;st_Sueoka	OXI	CHE	L/O	HET	AEB	MACI	MTHE	NHAT
68	sp-68	k_Bacteria;p_Bacillota;c_Bacilli;o_Bacillales;f_Alicyclobacillaceae;g_Alicyclobacillus;s_curvatus;st_ALEF1	OXI	CHE	L/O	HET	AEB	MACI	MES	NHAT
69	sp-69	k_Bacteria;p_Bacillota;c_Bacilli;o_Bacillales;f_Alicyclobacillaceae;g_Alicyclobacillus;s_cycloheptanicus;st_SCH	OXI	CHE	L/O	HET	AEB	MACI	MTHE	NA
70	sp-70	k_Bacteria;p_Bacillota;c_Bacilli;o_Bacillales;f_Alicyclobacillaceae;g_Alicyclobacillus;s_disulfidooxidans;st_SD-11	OXI	CHE	L/O	HET	AEB	EACI	PSYT	NA
71	sp-71	k_Bacteria;p_Bacillota;c_Bacilli;o_Bacillales;f_Alicyclobacillaceae;g_Alicyclobacillus;s_ferrooxydans;st_TC-34	OXI	CHE	L/O	HET	AEB	EACI	PSYT	HAT
73	sp-73	k_Bacteria;p_Bacillota;c_Bacilli;o_Bacillales;f_Alicyclobacillaceae;g_Alicyclobacillus;s_pomorum;st_3A	OXI	CHE	L/O	HET	AEB	MACI	MTHE	NA
75	sp-75	k_Bacteria;p_Bacillota;c_Bacilli;o_Bacillales;f_Alicyclobacillaceae;g_Effusibacillus;s_pohliae;st_MP4	OXI	CHE	L/O	HET	AEB	MACI	MTHE	NA
79	sp-79	k_Bacteria;p_Bacillota;c_Bacilli;o_Bacillales;f_Bacillaceae;g_Bacillus;s_ferrooxidans;st_YT-3	OXI	CHE	L/O	HET	FAC	ACIT	MES	MHAL
83	sp-83	k_Bacteria;p_Bacillota;c_Bacilli;o_Bacillales;f_Bacillaceae;g_Priestia;s_megaterium;st_1060	OXI	CHE	L/O	HET	AEB	NA	PSYT	NA
101	sp-101	k_Bacteria;p_Bacillota;c_Clostridia;o_Eubacteriales;f_Clostridiales Family XVII. Incertae Sedis;g_Candidatus Hydrogenisulfobacillus;s_filiaventi;st_R50	OXI	CHE	LIT	AUT	AEB	EACI	MTHE	NA
148	sp-148	k_Bacteria;p_Chlorobiota;c_Chlorobiia;o_Chlorobiales;f_Chlorobiaceae;g_Chlorobium;s_ferrooxidans;st_KoFox	OXI	PHO	L/O	MIX	ANB	NEU	PSYT	NA
149	sp-149	k_Bacteria;p_Chlorobiota;c_Chlorobiia;o_Chlorobiales;f_Chlorobiaceae;g_Chlorobium;s_incertae-sedis;st_N1	OXI	PHO	L/O	AUT	ANB	NEU	PSYT	NA
150	sp-150	k_Bacteria;p_Chlorobiota;c_Chlorobiia;o_Chlorobiales;f_Chlorobiaceae;g_Chlorobium;s_masyuteum;st_BLA1	OXI	PHO	LIT	AUT	ANB	NEU	MES	NA
151	sp-151	k_Bacteria;p_Chlorobiota;c_Chlorobiia;o_Chlorobiales;f_Chlorobiaceae;g_Chlorobium;s_phaeoferrooxidans;st_KB01	OXI	PHO	NA	NA	ANB	NEU	NA	NA
161	sp-161	k_Bacteria;p_Nitrospirae;c_Nitrospira;o_Nitrospirales;f_Nitrospiraceae;g_Leptospirillum;s_ferriphilum;st_P3a	OXI	CHE	LIT	AUT	AEB	EACI	MES	NA
162	sp-162	k_Bacteria;p_Nitrospirae;c_Nitrospira;o_Nitrospirales;f_Nitrospiraceae;g_Leptospirillum;s_ferrodiazotrophum;st_UBA1	OXI	CHE	LIT	AUT	AEB	EACI	NA	NA
163	sp-163	k_Bacteria;p_Nitrospirae;c_Nitrospira;o_Nitrospirales;f_Nitrospiraceae;g_Leptospirillum;s_ferrooxidans;st_L15	OXI	CHE	LIT	AUT	AEB	EACI	NA	NA
164	sp-164	k_Bacteria;p_Nitrospirae;c_Nitrospira;o_Nitrospirales;f_Nitrospiraceae;g_Leptospirillum;s_rubarum;st_incertae-sedis	OXI	CHE	LIT	AUT	AEB	EACI	NA	NA
165	sp-165	k_Bacteria;p_Nitrospirae;c_Nitrospira;o_Nitrospirales;f_Nitrospiraceae;g_Leptospirillum;s_thermoferrooxidans;st_L-88	OXI	CHE	LIT	AUT	AEB	EACI	NA	NA
174	sp-174	k_Bacteria;p_Pseudomonadota;c_Acidithiobacillia;o_Acidithiobacillales;f_Acidithiobacillaceae;g_Acidithiobacillus;s_ferruginosus;st_CF3	OXI	CHE	LIT	AUT	FAC	EACI	NA	NA
175	sp-175	k_Bacteria;p_Pseudomonadota;c_Alphaproteobacteria;o_Hyphomicrobiales;f_Hyphomicrobiaceae;g_Pedomicrobium;s_americanum;st_IFAM G-1381	OXI	CHE	L/O	HET	AEB	NEU	PSYT	NA
176	sp-176	k_Bacteria;p_Pseudomonadota;c_Alphaproteobacteria;o_Hyphomicrobiales;f_Hyphomicrobiaceae;g_Pedomicrobium;s_australicum;st_IFAM ST-1306	OXI	CHE	L/O	HET	AEB	NEU	PSYT	NA
177	sp-177	k_Bacteria;p_Pseudomonadota;c_Alphaproteobacteria;o_Hyphomicrobiales;f_Hyphomicrobiaceae;g_Pedomicrobium;s_ferrugineum;st_IFAM S-1290	OXI	CHE	L/O	HET	AEB	NEU	PSYT	NA
178	sp-178	k_Bacteria;p_Pseudomonadota;c_Alphaproteobacteria;o_Hyphomicrobiales;f_Hyphomicrobiaceae;g_Rhodomicrobium;s_udaipurense;st_JA643	OXI	C/P	L/O	MIX	FAC	NEU	PSYT	HAT
179	sp-179	k_Bacteria;p_Pseudomonadota;c_Alphaproteobacteria;o_Hyphomicrobiales;f_Hyphomicrobiaceae;g_Rhodomicrobium;s_vannielii;st_ATH3.1.1	OXI	PHO	L/O	HET	FAC	NEU	NA	NA
180	sp-180	k_Bacteria;p_Pseudomonadota;c_Alphaproteobacteria;o_Hyphomicrobiales;f_Nitrobacteraceae;g_Rhodopseudomonas;s_palustris;st_ATH2.1.6	OXI	PHO	L/O	HET	FAC	NEU	THET	HAT
181	sp-181	k_Bacteria;p_Pseudomonadota;c_Alphaproteobacteria;o_Hyphomicrobiales;f_Phyllobacteriaceae;g_Hoeflea;s_siderophila;st_Hf1	OXI	CHE	L/O	HET	FAC	NEU	PSYT	SHAL
182	sp-182	k_Bacteria;p_Pseudomonadota;c_Alphaproteobacteria;o_Hyphomicrobiales;f_Rhizobiaceae;g_Ciceribacter;s_ferrooxidans;st_F8825	OXI	CHE	LIT	MIX	FAC	NEU	THET	HAT
183	sp-183	k_Bacteria;p_Pseudomonadota;c_Alphaproteobacteria;o_Hyphomicrobiales;f_Rhizobiaceae;g_Ciceribacter;s_thiooxidans;st_F43b	OXI	CHE	LIT	MIX	FAC	NEU	THET	HAT
186	sp-186	k_Bacteria;p_Pseudomonadota;c_Alphaproteobacteria;o_Rhodobacterales;f_Paracoccaceae;g_Paracoccus;s_denitrificans;st_17741	OXI	CHE	L/O	HET	FAC	NEU	PSYT	HAT
187	sp-187	k_Bacteria;p_Pseudomonadota;c_Alphaproteobacteria;o_Rhodobacterales;f_Paracoccaceae;g_Paracoccus;s_ferrooxidans;st_BDN-1	OXI	CHE	L/O	MIX	FAC	NEU	PSYT	NA
188	sp-188	k_Bacteria;p_Pseudomonadota;c_Alphaproteobacteria;o_Rhodobacterales;f_Paracoccaceae;g_Paracoccus;s_pantotrophus;st_KS1	OXI	CHE	LIT	MIX	AEB	NEU	MES	NA
189	sp-189	k_Bacteria;p_Pseudomonadota;c_Alphaproteobacteria;o_Rhodobacterales;f_Paracoccaceae;g_Rhodobacter;s_capsulatus;st_SB1003	OXI	PHO	NA	NA	FAC	NEU	MES	NA
191	sp-191	k_Bacteria;p_Pseudomonadota;c_Alphaproteobacteria;o_Rhodobacterales;f_Paracoccaceae;g_Rhodovulum;s_iodosum;st_N1	OXI	C/P	L/O	MIX	FAC	NEU	MPSY	MHAL
192	sp-192	k_Bacteria;p_Pseudomonadota;c_Alphaproteobacteria;o_Rhodobacterales;f_Paracoccaceae;g_Rhodovulum;s_lacipunicei;st_JA322	OXI	C/P	L/O	MIX	FAC	NEU	MES	HAT
193	sp-193	k_Bacteria;p_Pseudomonadota;c_Alphaproteobacteria;o_Rhodobacterales;f_Paracoccaceae;g_Rhodovulum;s_marinum;st_JA128	OXI	C/P	ORG	HET	FAC	NEU	MES	MHAL
194	sp-194	k_Bacteria;p_Pseudomonadota;c_Alphaproteobacteria;o_Rhodobacterales;f_Paracoccaceae;g_Rhodovulum;s_robiginosum;st_N2	OXI	C/P	L/O	MIX	FAC	NEU	MES	MHAL
195	sp-195	k_Bacteria;p_Pseudomonadota;c_Alphaproteobacteria;o_Rhodobacterales;f_Paracoccaceae;g_Rhodovulum;s_sulfidophilum;st_W4	OXI	C/P	L/O	HET	FAC	NEU	MES	MHAL
211	sp-211	k_Bacteria;p_Pseudomonadota;c_Alphaproteobacteria;o_Rhodospirillales;f_Rhodospirillaceae;g_Ferrovibrio;s_denitrificans;st_Sp-1	OXI	CHE	L/O	HET	FAC	NEU	MES	HAT
213	sp-213	k_Bacteria;p_Pseudomonadota;c_Betaproteobacteria;o_Burkholderiales;f_Comamonadaceae;g_Acidovorax;s_delafieldii;st_2AN	OXI	CHE	L/O	HET	ANB	NEU	NA	NA
214	sp-214	k_Bacteria;p_Pseudomonadota;c_Betaproteobacteria;o_Burkholderiales;f_Comamonadaceae;g_Acidovorax;s_incertae-sedis;st_BoFeN1	OXI	CHE	L/O	MIX	ANB	NEU	NA	NA
215	sp-215	k_Bacteria;p_Pseudomonadota;c_Betaproteobacteria;o_Burkholderiales;f_Comamonadaceae;g_Acidovorax;s_incertae-sedis;st_BrG1	OXI	CHE	L/O	AUT	ANB	NEU	PSYT	HAT
216	sp-216	k_Bacteria;p_Pseudomonadota;c_Betaproteobacteria;o_Burkholderiales;f_Comamonadaceae;g_Acidovorax;s_incertae-sedis;st_KS	OXI	CHE	L/O	HET	ANB	NEU	NA	NA
217	sp-217	k_Bacteria;p_Pseudomonadota;c_Betaproteobacteria;o_Burkholderiales;f_Comamonadaceae;g_Acidovorax;s_temperans;st_CCUG 11779	OXI	CHE	L/O	HET	ANB	NEU	NA	NA
218	sp-218	k_Bacteria;p_Pseudomonadota;c_Betaproteobacteria;o_Burkholderiales;f_Comamonadaceae;g_Diaphorobacter;s_ebreus;st_TPSY	OXI	CHE	LIT	HET	FAC	NEU	NA	NA
220	sp-220	k_Bacteria;p_Pseudomonadota;c_Betaproteobacteria;o_Burkholderiales;f_incertae-sedis;g_Aquabacterium;s_incertae-sedis;st_BrG2	OXI	CHE	L/O	AUT	ANB	NEU	PSYT	NHAT
221	sp-221	k_Bacteria;p_Pseudomonadota;c_Betaproteobacteria;o_Burkholderiales;f_incertae-sedis;g_Leptothrix;s_cholodnii;st_LMG 7171	OXI	CHE	L/O	HET	AEB	NEU	PSYT	NA
222	sp-222	k_Bacteria;p_Pseudomonadota;c_Betaproteobacteria;o_Burkholderiales;f_incertae-sedis;g_Leptothrix;s_discophora;st_SS-1	OXI	CHE	L/O	HET	AEB	NEU	PSYT	NA
223	sp-223	k_Bacteria;p_Pseudomonadota;c_Betaproteobacteria;o_Burkholderiales;f_incertae-sedis;g_Leptothrix;s_mobilis;st_Feox-1	OXI	CHE	L/O	HET	AEB	NEU	PSYT	NA
224	sp-224	k_Bacteria;p_Pseudomonadota;c_Betaproteobacteria;o_Burkholderiales;f_incertae-sedis;g_Leptothrix;s_ochracea;st_L12	OXI	CHE	L/O	HET	AEB	NEU	NA	NA
225	sp-225	k_Bacteria;p_Pseudomonadota;c_Betaproteobacteria;o_Burkholderiales;f_incertae-sedis;g_Sphaerotilus;s_natans;st_D-501	OXI	CHE	L/O	HET	AEB	NEU	MES	HAT
226	sp-226	k_Bacteria;p_Pseudomonadota;c_Betaproteobacteria;o_Burkholderiales;f_incertae-sedis;g_Thiomonas;s_delicata;st_THI 091	OXI	CHE	L/O	MIX	FAC	ACIT	PSYT	NA
227	sp-227	k_Bacteria;p_Pseudomonadota;c_Betaproteobacteria;o_Burkholderiales;f_incertae-sedis;g_Thiomonas;s_ferrovorans;st_FB-6	OXI	CHE	L/O	MIX	FAC	ACIT	PSYT	NA
228	sp-228	k_Bacteria;p_Pseudomonadota;c_Betaproteobacteria;o_Burkholderiales;f_incertae-sedis;g_Thiomonas;s_metallidurans;st_FB-Cd	OXI	CHE	L/O	MIX	FAC	MACI	PSYT	NA
229	sp-229	k_Bacteria;p_Pseudomonadota;c_Betaproteobacteria;o_Ferritrophicales;f_Ferritrophicaceae;g_Ferritrophicum;s_radicicola;st_CCJ	OXI	CHE	LIT	AUT	MIA	ACIT	PSYT	NA
230	sp-230	k_Bacteria;p_Pseudomonadota;c_Betaproteobacteria;o_Ferrovales;f_Ferrovaceae;g_Ferrovum;s_myxofaciens;st_P3G	OXI	CHE	LIT	AUT	AEB	EACI	PSYT	NA
231	sp-231	k_Bacteria;p_Pseudomonadota;c_Betaproteobacteria;o_incertae-sedis;f_incertae-sedis;g_incertae-sedis;s_incertae-sedis;st_TW2	OXI	NA	NA	NA	NA	NEU	NA	NA
232	sp-232	k_Bacteria;p_Pseudomonadota;c_Betaproteobacteria;o_Neisseriales;f_Chromobacteriaceae;g_Chromobacterium;s_violaceum;st_LMG 3953	OXI	CHE	L/O	HET	AEB	ALKT	MES	HAT
233	sp-233	k_Bacteria;p_Pseudomonadota;c_Betaproteobacteria;o_Neisseriales;f_Chromobacteriaceae;g_Pseudogulbenkiania;s_ferrooxidans;st_2002	OXI	CHE	L/O	MIX	ANB	NEU	PSYT	NHAT
234	sp-234	k_Bacteria;p_Pseudomonadota;c_Betaproteobacteria;o_Nitrosomonadales;f_Gallionellaceae;g_Ferrigenium;s_altingense;st_AG	OXI	CHE	LIT	AUT	ANB	NEU	MES	NA
235	sp-235	k_Bacteria;p_Pseudomonadota;c_Betaproteobacteria;o_Nitrosomonadales;f_Gallionellaceae;g_Ferrigenium;s_bremense;st_BP	OXI	CHE	LIT	AUT	ANB	NEU	MES	NA
236	sp-236	k_Bacteria;p_Pseudomonadota;c_Betaproteobacteria;o_Nitrosomonadales;f_Gallionellaceae;g_Ferrigenium;s_kumadai;st_An22	OXI	CHE	LIT	AUT	MIA	NEU	PSYT	NHAT
237	sp-237	k_Bacteria;p_Pseudomonadota;c_Betaproteobacteria;o_Nitrosomonadales;f_Gallionellaceae;g_Ferrigenium;s_straubiae;st_KS	OXI	CHE	LIT	AUT	ANB	NEU	MES	NA
238	sp-238	k_Bacteria;p_Pseudomonadota;c_Betaproteobacteria;o_Nitrosomonadales;f_Gallionellaceae;g_Ferriphaselus;s_amnicola;st_OYT1	OXI	CHE	LIT	AUT	MIA	NEU	PSYT	NHAT
239	sp-239	k_Bacteria;p_Pseudomonadota;c_Betaproteobacteria;o_Nitrosomonadales;f_Gallionellaceae;g_Gallionella;s_capsiferriformans;st_ES-2	OXI	CHE	LIT	AUT	MIA	NEU	PSYT	NA
240	sp-240	k_Bacteria;p_Pseudomonadota;c_Betaproteobacteria;o_Nitrosomonadales;f_Gallionellaceae;g_Gallionella;s_ferruginea;st_R-1	OXI	CHE	LIT	AUT	MIA	NEU	PSYT	NA
241	sp-241	k_Bacteria;p_Pseudomonadota;c_Betaproteobacteria;o_Nitrosomonadales;f_Gallionellaceae;g_Sideroxyarcus;s_emersonii;st_MIZ01	OXI	CHE	LIT	AUT	MIA	NEU	PSYT	NA
242	sp-242	k_Bacteria;p_Pseudomonadota;c_Betaproteobacteria;o_Nitrosomonadales;f_Gallionellaceae;g_Sideroxydans;s_incertae-sedis;st_CL21	OXI	CHE	LIT	AUT	MIA	MACI	PSYT	NA
243	sp-243	k_Bacteria;p_Pseudomonadota;c_Betaproteobacteria;o_Nitrosomonadales;f_Gallionellaceae;g_Sideroxydans;s_lithotrophicus;st_ES-1	OXI	CHE	LIT	AUT	MIA	NEU	PSYT	NA
244	sp-244	k_Bacteria;p_Pseudomonadota;c_Betaproteobacteria;o_Nitrosomonadales;f_Gallionellaceae;g_Sideroxydans;s_paludicola;st_BrT	OXI	CHE	LIT	AUT	MIA	ACIT	PSYT	NA
246	sp-246	k_Bacteria;p_Pseudomonadota;c_Betaproteobacteria;o_Nitrosomonadales;f_Thiobacillaceae;g_Thiobacillus;s_denitrificans;st_AB7	OXI	CHE	LIT	AUT	FAC	NEU	MES	NA
250	sp-250	k_Bacteria;p_Pseudomonadota;c_Deltaproteobacteria;o_Desulfovibrionales;f_Desulfovibrionaceae;g_Desulfovibrio;s_incertae-sedis;st_A2	OXI	CHE	L/O	HET	ANB	NEU	NA	NA
264	sp-264	k_Bacteria;p_Pseudomonadota;c_Deltaproteobacteria;o_Syntrophobacterales;f_Syntrophobacteraceae;g_Desulfoferrobacter;s_suflitae;st_DRH4	OXI	CHE	L/O	AUT	ANB	NEU	MES	HAT
292	sp-292	k_Bacteria;p_Pseudomonadota;c_Gammaproteobacteria;o_Chromatiales;f_Chromatiaceae;g_Chromatium;s_incertae-sedis;st_L7	OXI	PHO	L/O	MIX	ANB	NEU	MPSY	NA
293	sp-293	k_Bacteria;p_Pseudomonadota;c_Gammaproteobacteria;o_Chromatiales;f_Chromatiaceae;g_Thiodictyon;s_incertae-sedis;st_F4	OXI	PHO	NA	NA	ANB	NEU	NA	NA
294	sp-294	k_Bacteria;p_Pseudomonadota;c_Gammaproteobacteria;o_Chromatiales;f_Chromatiaceae;g_Thiodictyon;s_incertae-sedis;st_L7	OXI	PHO	NA	NA	ANB	NEU	NA	NA
295	sp-295	k_Bacteria;p_Pseudomonadota;c_Gammaproteobacteria;o_Chromatiales;f_Chromatiaceae;g_Thiodictyon;s_syntrophicum;st_Cad16	OXI	C/P	LIT	MIX	MIA	NEU	MPSY	NA
296	sp-296	k_Bacteria;p_Pseudomonadota;c_Gammaproteobacteria;o_Chromatiales;f_Ectothiorhodospiraceae;g_Acidihalobacter;s_aeolianus;st_V6	OXI	CHE	LIT	AUT	AEB	EACI	THET	SHAL
297	sp-297	k_Bacteria;p_Pseudomonadota;c_Gammaproteobacteria;o_Chromatiales;f_Ectothiorhodospiraceae;g_Acidihalobacter;s_ferrooxydans;st_V8	OXI	CHE	LIT	AUT	AEB	EACI	THET	SHAL
298	sp-298	k_Bacteria;p_Pseudomonadota;c_Gammaproteobacteria;o_Chromatiales;f_Ectothiorhodospiraceae;g_Acidihalobacter;s_prosperus;st_LM3	OXI	CHE	LIT	AUT	AEB	EACI	THET	SHAL
299	sp-299	k_Bacteria;p_Pseudomonadota;c_Gammaproteobacteria;o_Chromatiales;f_Ectothiorhodospiraceae;g_Acidihalobacter;s_yilgarnensis;st_F5	OXI	CHE	LIT	AUT	AEB	EACI	MES	SHAL
300	sp-300	k_Bacteria;p_Pseudomonadota;c_Gammaproteobacteria;o_Enterobacterales;f_Enterobacteriaceae;g_Citrobacter;s_freundii;st_PXL1	OXI	CHE	LIT	AUT	AEB	NEU	MES	NA
301	sp-301	k_Bacteria;p_Pseudomonadota;c_Gammaproteobacteria;o_Enterobacterales;f_Enterobacteriaceae;g_Escherichia;s_coli;st_B	OXI	CHE	L/O	HET	FAC	NEU	PSYT	NA
302	sp-302	k_Bacteria;p_Pseudomonadota;c_Gammaproteobacteria;o_Enterobacterales;f_Enterobacteriaceae;g_Salmonella;s_enterica;st_LT2	OXI	CHE	L/O	HET	NA	NA	NA	NA
304	sp-304	k_Bacteria;p_Pseudomonadota;c_Gammaproteobacteria;o_Enterobacterales;f_Yersiniaceae;g_Serratia;s_marcescens;st_KRED	OXI	CHE	L/O	HET	FAC	NA	NA	SHAL
306	sp-306	k_Bacteria;p_Pseudomonadota;c_Gammaproteobacteria;o_Pseudomonadales;f_Marinobacteraceae;g_Marinobacter;s_atlanticus;st_CP1	OXI	CHE	L/O	AUT	ANB	NEU	NA	MHAL
307	sp-307	k_Bacteria;p_Pseudomonadota;c_Gammaproteobacteria;o_Pseudomonadales;f_Marinobacteraceae;g_Marinobacter;s_mangrovi;st_CHFG3-1-5	OXI	CHE	L/O	HET	FAC	NEU	MES	SHAL
308	sp-308	k_Bacteria;p_Pseudomonadota;c_Gammaproteobacteria;o_Pseudomonadales;f_Marinobacteraceae;g_Marinobacter;s_santoriniensis;st_NKSG1	OXI	CHE	L/O	HET	FAC	NEU	MES	MHAL
309	sp-309	k_Bacteria;p_Pseudomonadota;c_Gammaproteobacteria;o_Pseudomonadales;f_Marinobacteraceae;g_Marinobacter;s_subterrani;st_JG233	OXI	CHE	L/O	HET	FAC	NEU	PSYT	MHAL
310	sp-310	k_Bacteria;p_Pseudomonadota;c_Gammaproteobacteria;o_Pseudomonadales;f_Pseudomonadaceae;g_Stutzerimonas;s_stutzeri;st_5190	OXI	CHE	L/O	HET	AEB	NEU	MES	MHAL
312	sp-312	k_Bacteria;p_Pseudomonadota;c_Gammaproteobacteria;o_Xanthomonadales;f_Xanthomonadaceae;g_Thermomonas;s_incertae-sedis;st_BrG3	OXI	CHE	L/O	AUT	ANB	NEU	PSYT	NHAT
313	sp-313	k_Bacteria;p_Pseudomonadota;c_Zetaproteobacteria;o_incertae-sedis;f_incertae-sedis;g_Ghiorsea;s_bivora;st_TAG-1	OXI	CHE	LIT	AUT	MIA	ACIT	MPSY	NA
314	sp-314	k_Bacteria;p_Pseudomonadota;c_Zetaproteobacteria;o_Mariprofundales;f_Mariprofundaceae;g_Mariprofundus;s_aestuarium;st_CP-5	OXI	CHE	LIT	AUT	MIA	NEU	PSYT	EHAL
315	sp-315	k_Bacteria;p_Pseudomonadota;c_Zetaproteobacteria;o_Mariprofundales;f_Mariprofundaceae;g_Mariprofundus;s_erugo;st_P3	OXI	CHE	LIT	AUT	MIA	NEU	NA	NA
316	sp-316	k_Bacteria;p_Pseudomonadota;c_Zetaproteobacteria;o_Mariprofundales;f_Mariprofundaceae;g_Mariprofundus;s_ferrinatatus;st_CP-8	OXI	CHE	LIT	AUT	MIA	NEU	PSYT	EHAL
317	sp-317	k_Bacteria;p_Pseudomonadota;c_Zetaproteobacteria;o_Mariprofundales;f_Mariprofundaceae;g_Mariprofundus;s_ferrooxydans;st_PV-1	OXI	CHE	LIT	AUT	MIA	NEU	PSYT	NA
318	sp-318	k_Bacteria;p_Pseudomonadota;c_Zetaproteobacteria;o_Mariprofundales;f_Mariprofundaceae;g_Mariprofundus;s_incertae-sedis;st_GSB2	OXI	CHE	LIT	AUT	MIA	NEU	MES	SHAL
319	sp-319	k_Bacteria;p_Pseudomonadota;c_Zetaproteobacteria;o_Mariprofundales;f_Mariprofundaceae;g_Mariprofundus;s_micogutta;st_ET2	OXI	CHE	LIT	AUT	MIA	NEU	PSYT	SHAL
325	sp-325	k_Bacteria;p_Thermodesulfobacteriota;c_Desulfobacteria;o_Desulfobacterales;f_Desulfobacteriaceae;g_Desulfobacterium;s_corrodens;st_IS4	OXI	CHE	L/O	AUT	ANB	NEU	NA	NA
331	sp-331	k_Bacteria;p_Thermodesulfobacteriota;c_Desulfovibrionia;o_Desulfovibrionales;f_Desulfovibrionaceae;g_Desulfovibrio;s_ferrophilus;st_IS5	OXI	CHE	L/O	HET	ANB	NA	MES	NA
344	sp-344	k_Bacteria;p_Thermodesulfobacteriota;c_Desulfuromonadia;o_Desulfuromonadales;f_Desulfuromonadaceae;g_Pelobacter;s_ferreus;st_incertae-sedis	OXI	CHE	LIT	AUT	ANB	NEU	MPSY	NA
378	sp-378	k_Bacteria;p_Thermodesulfobacteriota;c_Syntrophobacteria;o_Syntrophobacterales;f_Syntrophobacteraceae;g_Syntrophobacter;s_fumaroxidans;st_MPOB	OXI	CHE	L/O	HET	ANB	NEU	MES	NA
1	sp-1	k_Archaea;p_Candidatus Thermoplasmatota;c_Thermoplasmata;o_Thermoplasmatales;f_Cuniculiplasmataceae;g_Cuniculiplasma;s_divulgatum;st_S5	RED	CHE	ORG	HET	FAC	HACI	PSYT	NA
7	sp-7	k_Archaea;p_Candidatus Thermoplasmatota;c_Thermoplasmata;o_Thermoplasmatales;f_Thermoplasmataceae;g_Thermoplasma;s_acidophilum;st_122-1B2	RED	CHE	L/O	HET	FAC	HACI	MTHE	NA
8	sp-8	k_Archaea;p_Candidatus Thermoplasmatota;c_Thermoplasmata;o_Thermoplasmatales;f_Thermoplasmataceae;g_Thermoplasma;s_volcanium;st_GSS1	RED	CHE	L/O	HET	FAC	EACI	MTHE	NA
9	sp-9	k_Archaea;p_Crenarchaeota;c_Thermoprotei;o_Desulfurococcales;f_Pyrodictiaceae;g_Pyrodictium;s_delaneyi;st_Su06	RED	CHE	L/O	MIX	ANB	MACI	HTHE	SHAL
12	sp-12	k_Archaea;p_Crenarchaeota;c_Thermoprotei;o_Sulfolobales;f_Sulfolobaceae;g_Acidianus;s_manzaensis;st_NA-1	RED	CHE	L/O	MIX	FAC	EACI	HTHE	NA
14	sp-14	k_Archaea;p_Crenarchaeota;c_Thermoprotei;o_Sulfolobales;f_Sulfolobaceae;g_Metallosphaera;s_javensis;st_J1	RED	CHE	L/O	MIX	FAC	EACI	ETHE	NA
22	sp-22	k_Archaea;p_Crenarchaeota;c_Thermoprotei;o_Sulfolobales;f_Sulfolobaceae;g_Sulfurisphaera;s_javensis;st_KD-1	RED	CHE	L/O	MIX	FAC	MACI	HTHE	NHAT
25	sp-25	k_Archaea;p_Crenarchaeota;c_Thermoprotei;o_Thermoproteales;f_Thermoproteaceae;g_Pyrobaculum;s_ferrireducens;st_1860	RED	CHE	ORG	HET	ANB	NEU	HTHE	NHAT
26	sp-26	k_Archaea;p_Crenarchaeota;c_Thermoprotei;o_Thermoproteales;f_Thermoproteaceae;g_Pyrobaculum;s_igneiluti;st_521	RED	CHE	L/O	MIX	ANB	ACIT	HTHE	SHAL
27	sp-27	k_Archaea;p_Euryarchaeota;c_Archaeoglobi;o_Archaeoglobales;f_Archaeoglobaceae;g_Ferroglobus;s_indicus;st_297	RED	NA	NA	NA	NA	NA	NA	NA
28	sp-28	k_Archaea;p_Euryarchaeota;c_Archaeoglobi;o_Archaeoglobales;f_Archaeoglobaceae;g_Ferroglobus;s_pacificus;st_139	RED	NA	NA	NA	NA	NA	NA	NA
30	sp-30	k_Archaea;p_Euryarchaeota;c_Archaeoglobi;o_Archaeoglobales;f_Archaeoglobaceae;g_Geoglobus;s_acetivorans;st_SBH6	RED	CHE	L/O	MIX	ANB	ACIT	HTHE	SHAL
31	sp-31	k_Archaea;p_Euryarchaeota;c_Archaeoglobi;o_Archaeoglobales;f_Archaeoglobaceae;g_Geoglobus;s_ahangari;st_234	RED	CHE	L/O	MIX	ANB	NEU	HTHE	SHAL
32	sp-32	k_Archaea;p_Euryarchaeota;c_Methanomicrobia;o_Methanosarcinales;f_Candidatus Methanoperedenaceae;g_Candidatus Methanoperedens;s_ferrireducens;st_incertae-sedis	RED	CHE	ORG	NA	ANB	NEU	NA	NA
33	sp-33	k_Archaea;p_Euryarchaeota;c_Methanomicrobia;o_Methanosarcinales;f_Candidatus Methanoperedenaceae;g_Candidatus Methanoperedens;s_nitroreducens;st_ANME-2d	RED	CHE	ORG	NA	ANB	NEU	MES	NA
35	sp-35	k_Archaea;p_Euryarchaeota;c_Thermococci;o_Thermococcales;f_Thermococcaceae;g_Thermococcus;s_celericrescens;st_TS2	RED	CHE	ORG	HET	ANB	NEU	ETHE	MHAL
36	sp-36	k_Archaea;p_Euryarchaeota;c_Thermococci;o_Thermococcales;f_Thermococcaceae;g_Thermococcus;s_indicus;st_IOH1	RED	CHE	ORG	HET	ANB	NEU	ETHE	MHAL
37	sp-37	k_Archaea;p_Euryarchaeota;c_Thermococci;o_Thermococcales;f_Thermococcaceae;g_Thermococcus;s_siculi;st_RG-20	RED	CHE	ORG	HET	ANB	NEU	HTHE	SHAL
38	sp-38	k_Archaea;p_Methanobacteriota;c_Methanomicrobia;o_Methanosarcinales;f_Methanosarcinaceae;g_Methanosarcina;s_acetivorans;st_C2A	RED	CHE	ORG	HET	ANB	NEU	THET	MHAL
39	sp-39	k_Archaea;p_Thaumarchaeota;c_Conexivisphaeria;o_Conexivisphaerales;f_Conexivisphaeraceae;g_Conexivisphaera;s_calida;st_NAS-02	RED	CHE	ORG	HET	ANB	MACI	ETHE	NHAT
40	sp-40	k_Archaea;p_Thermoproteota;c_Thermoprotei;o_Desulfurococcales;f_Pyrodictiaceae;g_Geogemma;s_barossii;st_121	RED	NA	NA	NA	NA	NA	NA	NA
41	sp-41	k_Archaea;p_Thermoproteota;c_Thermoprotei;o_Desulfurococcales;f_Pyrodictiaceae;g_Geogemma;s_indica;st_296	RED	NA	NA	NA	NA	NA	NA	NA
42	sp-42	k_Archaea;p_Thermoproteota;c_Thermoprotei;o_Desulfurococcales;f_Pyrodictiaceae;g_Geogemma;s_pacifica;st_136	RED	NA	NA	NA	NA	NA	NA	NA
43	sp-43	k_Archaea;p_Thermoproteota;c_Thermoprotei;o_Thermoproteales;f_Thermoproteaceae;g_Pyrobaculum;s_aerophilum;st_IM2	RED	CHE	L/O	NA	FAC	NEU	HTHE	NA
44	sp-44	k_Archaea;p_Thermoproteota;c_Thermoprotei;o_Thermoproteales;f_Thermoproteaceae;g_Pyrobaculum;s_islandicum;st_GE03	RED	CHE	LIT	MIX	ANB	NEU	HTHE	NA
45	sp-45	k_Bacteria;p_Acidobacteriota;c_Holophagae;o_Holophagales;f_Holophagaceae;g_Geothrix;s_alkalitolerans;st_SG263	RED	CHE	ORG	HET	ANB	ALKT	PSYT	NHAT
46	sp-46	k_Bacteria;p_Acidobacteriota;c_Holophagae;o_Holophagales;f_Holophagaceae;g_Geothrix;s_fermentans;st_H-5	RED	CHE	ORG	HET	ANB	NEU	MES	NA
47	sp-47	k_Bacteria;p_Acidobacteriota;c_Holophagae;o_Holophagales;f_Holophagaceae;g_Geothrix;s_oryzisoli;st_SG189	RED	CHE	ORG	HET	ANB	NEU	PSYT	NHAT
48	sp-48	k_Bacteria;p_Acidobacteriota;c_Holophagae;o_Holophagales;f_Holophagaceae;g_Geothrix;s_terrae;st_SG184	RED	CHE	ORG	HET	ANB	NEU	PSYT	NHAT
49	sp-49	k_Bacteria;p_Acidobacteriota;c_Terriglobia;o_Bryobacterales;f_Bryobacteraceae;g_Paludibaculum;s_fermentans;st_P105	RED	CHE	ORG	HET	FAC	ACIT	PSYT	NHAT
50	sp-50	k_Bacteria;p_Acidobacteriota;c_Terriglobia;o_Terriglobales;f_Acidobacteriaceae;g_Acidicapsa;s_acidiphila;st_MCF10	RED	CHE	ORG	HET	AEB	MACI	MES	NHAT
51	sp-51	k_Bacteria;p_Acidobacteriota;c_Terriglobia;o_Terriglobales;f_Acidobacteriaceae;g_Acidicapsa;s_ferrireducens;st_MCF9	RED	CHE	ORG	HET	AEB	MACI	MES	SHAL
52	sp-52	k_Bacteria;p_Acidobacteriota;c_Terriglobia;o_Terriglobales;f_Acidobacteriaceae;g_Acidobacterium;s_capsulatum;st_161	RED	CHE	ORG	HET	AEB	MACI	PSYT	HAT
53	sp-53	k_Bacteria;p_Acidobacteriota;c_Thermoanaerobaculia;o_Thermoanaerobaculales;f_Thermoanaerobaculaceae;g_Thermoanaerobaculum;s_aquaticum;st_MP-01	RED	CHE	ORG	HET	ANB	NEU	ETHE	NHAT
56	sp-56	k_Bacteria;p_Actinomycetota;c_Acidimicrobiia;o_Acidimicrobiales;f_Acidimicrobiaceae;g_Aciditerrimonas;s_ferrireducens;st_IC-180	RED	CHE	L/O	MIX	FAC	EACI	MTHE	NA
60	sp-60	k_Bacteria;p_Actinomycetota;c_Acidimicrobiia;o_Acidimicrobiales;f_Acidimicrobiaceae;g_incertae-sedis;s_incertae-sedis;st_A6	RED	CHE	LIT	AUT	ANB	NEU	MES	NA
61	sp-61	k_Bacteria;p_Actinomycetota;c_Actinomycetes;o_Micrococcales;f_Microbacteriaceae;g_Curtobacterium;s_ammoniigenes;st_B55	RED	CHE	ORG	HET	AEB	MACI	PSYT	NA
62	sp-62	k_Bacteria;p_Actinomycetota;c_Actinomycetes;o_Propionibacteriales;f_Nocardioidaceae;g_Propionicimonas;s_ferrireducens;st_Y1A-10 4-9-1	RED	CHE	ORG	HET	FAC	ACIT	MES	HAT
63	sp-63	k_Bacteria;p_Actinomycetota;c_Coriobacteriia;o_Anaerosomatales;f_Anaerosomataceae;g_Parvivirga;s_hydrogeniphila;st_Es71-Z0120	RED	CHE	L/O	AUT	ANB	NEU	MTHE	HAT
65	sp-65	k_Bacteria;p_Aquificota;c_Aquificae;o_Aquificales;f_Hydrogenothermaceae;g_Sulfurihydrogenibium;s_subterraneum;st_HGMK-1	RED	CHE	LIT	AUT	FAC	NEU	ETHE	SHAL
80	sp-80	k_Bacteria;p_Bacillota;c_Bacilli;o_Bacillales;f_Bacillaceae;g_Bacillus;s_infernus;st_TH-23	RED	CHE	ORG	HET	ANB	NEU	ETHE	HAT
81	sp-81	k_Bacteria;p_Bacillota;c_Bacilli;o_Bacillales;f_Bacillaceae;g_Calculibacillus;s_koreensis;st_B5	RED	CHE	ORG	HET	ANB	NEU	MES	MHAL
82	sp-82	k_Bacteria;p_Bacillota;c_Bacilli;o_Bacillales;f_Bacillaceae;g_Mesobacillus;s_subterraneus;st_COOI3B	RED	CHE	ORG	HET	FAC	NEU	THET	MHAL
84	sp-84	k_Bacteria;p_Bacillota;c_Bacilli;o_Bacillales;f_Bacillaceae;g_Siminovitchia;s_composti;st_SgZ-9	RED	CHE	ORG	HET	FAC	NEU	MTHE	SHAL
85	sp-85	k_Bacteria;p_Bacillota;c_Bacilli;o_Bacillales;f_Bacillaceae;g_Siminovitchia;s_thermophila;st_SgZ-10	RED	CHE	ORG	HET	FAC	NEU	MTHE	SHAL
86	sp-86	k_Bacteria;p_Bacillota;c_Bacilli;o_Bacillales;f_Bacillaceae;g_Tepidibacillus;s_decaturensis;st_Z9	RED	CHE	ORG	HET	MIA	ACIT	THET	SHAL
87	sp-87	k_Bacteria;p_Bacillota;c_Bacilli;o_Bacillales;f_Listeriaceae;g_Listeria;s_monocytogenes;st_10403S	RED	NA	NA	NA	NA	NA	NA	NA
88	sp-88	k_Bacteria;p_Bacillota;c_Bacilli;o_Bacillales;f_Paenibacillaceae;g_Paenibacillus;s_guangzhouensis;st_GSS02	RED	CHE	ORG	HET	FAC	NEU	PSYT	SHAL
89	sp-89	k_Bacteria;p_Bacillota;c_Clostridia;o_Eubacteriales;f_Clostridiaceae;g_Alkaliphilus;s_metalliredigens;st_QYMF	RED	CHE	ORG	HET	ANB	MALK	PSYT	SHAL
90	sp-90	k_Bacteria;p_Bacillota;c_Clostridia;o_Eubacteriales;f_Clostridiaceae;g_Alkaliphilus;s_namsaraevii;st_X-07-2	RED	CHE	ORG	HET	ANB	MALK	MES	MHAL
91	sp-91	k_Bacteria;p_Bacillota;c_Clostridia;o_Eubacteriales;f_Clostridiaceae;g_Alkaliphilus;s_peptidifermentans;st_Z_7036	RED	CHE	ORG	HET	ANB	MALK	PSYT	SHAL
92	sp-92	k_Bacteria;p_Bacillota;c_Clostridia;o_Eubacteriales;f_Clostridiaceae;g_Anaerosolibacter;s_carboniphilus;st_IRF19	RED	CHE	ORG	HET	ANB	NEU	MTHE	HAT
93	sp-93	k_Bacteria;p_Bacillota;c_Clostridia;o_Eubacteriales;f_Clostridiaceae;g_Caloramator;s_australicus;st_RC3	RED	CHE	ORG	HET	ANB	NEU	ETHE	NHAT
94	sp-94	k_Bacteria;p_Bacillota;c_Clostridia;o_Eubacteriales;f_Clostridiaceae;g_Fervidicella;s_metallireducens;st_AeB	RED	CHE	ORG	HET	ANB	NEU	MTHE	HAT
95	sp-95	k_Bacteria;p_Bacillota;c_Clostridia;o_Eubacteriales;f_Clostridiaceae;g_Geosporobacter;s_ferrireducens;st_IRF9	RED	CHE	ORG	HET	ANB	MALK	MES	HAT
96	sp-96	k_Bacteria;p_Bacillota;c_Clostridia;o_Eubacteriales;f_Clostridiaceae;g_Isachenkonia;s_alkalipeptolytica;st_Z-1701	RED	CHE	ORG	HET	ANB	MALK	PSYT	NA
97	sp-97	k_Bacteria;p_Bacillota;c_Clostridia;o_Eubacteriales;f_Clostridiaceae;g_Natronincola;s_ferrireducens;st_Z-0511	RED	CHE	ORG	HET	ANB	ALKT	PSYT	HAT
98	sp-98	k_Bacteria;p_Bacillota;c_Clostridia;o_Eubacteriales;f_Clostridiaceae;g_Thermotalea;s_metallivorans;st_B2-1	RED	CHE	ORG	HET	ANB	NEU	MTHE	SHAL
99	sp-99	k_Bacteria;p_Bacillota;c_Clostridia;o_Eubacteriales;f_Clostridiales Family XVI;g_Carboxydocella;s_ferrireducens;st_incertae-sedis	RED	CHE	LIT	AUT	FAC	NEU	ETHE	NA
100	sp-100	k_Bacteria;p_Bacillota;c_Clostridia;o_Eubacteriales;f_Clostridiales Family XVI. Incertae Sedis;g_Carboxydocella;s_manganica;st_SLM 61	RED	CHE	L/O	MIX	ANB	NEU	MTHE	HAT
108	sp-108	k_Bacteria;p_Bacillota;c_Clostridia;o_Eubacteriales;f_Desulfitobacteriaceae;g_Desulfitobacterium;s_hafniense;st_DCB-2	RED	CHE	ORG	HET	ANB	NEU	PSYT	NA
109	sp-109	k_Bacteria;p_Bacillota;c_Clostridia;o_Eubacteriales;f_Desulfitobacteriaceae;g_Desulfitobacterium;s_metallireducens;st_853-15A	RED	CHE	ORG	HET	ANB	NEU	MES	NA
110	sp-110	k_Bacteria;p_Bacillota;c_Clostridia;o_Eubacteriales;f_Desulfitobacteriaceae;g_Desulfosporosinus;s_acididurans;st_M1	RED	CHE	L/O	HET	ANB	ACIT	PSYT	HAT
111	sp-111	k_Bacteria;p_Bacillota;c_Clostridia;o_Eubacteriales;f_Desulfitobacteriaceae;g_Desulfosporosinus;s_lacus;st_STP12	RED	CHE	L/O	MIX	ANB	NEU	PSYT	NA
112	sp-112	k_Bacteria;p_Bacillota;c_Clostridia;o_Eubacteriales;f_Desulfitobacteriaceae;g_Desulfosporosinus;s_orientis;st_765	RED	NA	NA	NA	ANB	NEU	MES	NA
113	sp-113	k_Bacteria;p_Bacillota;c_Clostridia;o_Eubacteriales;f_Desulfotomaculaceae;g_Desulfotomaculum;s_copahuensis;st_CINDEFI1	RED	CHE	ORG	HET	ANB	EACI	MTHE	NA
114	sp-114	k_Bacteria;p_Bacillota;c_Clostridia;o_Eubacteriales;f_Eubacteriales Family XII. Incertae Sedis;g_Fusibacter;s_ferrireducens;st_Q10-2	RED	CHE	ORG	HET	ANB	ALKT	PSYT	MHAL
115	sp-115	k_Bacteria;p_Bacillota;c_Clostridia;o_Eubacteriales;f_Lachnospiraceae;g_Lachnotalea;s_glycerini;st_DLD10	RED	CHE	ORG	HET	ANB	NEU	PSYT	HAT
116	sp-116	k_Bacteria;p_Bacillota;c_Clostridia;o_Eubacteriales;f_Peptococcaceae;g_Desulforamulus;s_ferrireducens;st_GSS09	RED	CHE	ORG	HET	ANB	NEU	MTHE	SHAL
117	sp-117	k_Bacteria;p_Bacillota;c_Clostridia;o_Eubacteriales;f_Peptococcaceae;g_Desulforamulus;s_hydrothermalis;st_Lam5	RED	CHE	L/O	MIX	ANB	NEU	MTHE	HAT
118	sp-118	k_Bacteria;p_Bacillota;c_Clostridia;o_Eubacteriales;f_Peptococcaceae;g_Desulforamulus;s_reducens;st_MI-1	RED	CHE	L/O	MIX	ANB	NEU	MES	HAT
119	sp-119	k_Bacteria;p_Bacillota;c_Clostridia;o_Eubacteriales;f_Peptococcaceae;g_Paradesulfitobacterium;s_aromaticivorans;st_UKTL	RED	CHE	ORG	HET	ANB	NEU	MES	NA
120	sp-120	k_Bacteria;p_Bacillota;c_Clostridia;o_Eubacteriales;f_Peptococcaceae;g_Paradesulfitobacterium;s_ferrireducens;st_PLL0	RED	CHE	ORG	HET	ANB	NEU	MES	SHAL
121	sp-121	k_Bacteria;p_Bacillota;c_Clostridia;o_Eubacteriales;f_Thermincolaceae;g_Thermincola;s_ferriacetica;st_Z-0001	RED	CHE	L/O	MIX	ANB	NEU	MTHE	HAT
122	sp-122	k_Bacteria;p_Bacillota;c_Clostridia;o_Halanaerobiales;f_Halobacteroidaceae;g_Fuchsiella;s_ferrireducens;st_Z-7101	RED	CHE	L/O	MIX	ANB	MALK	MES	SHAL
123	sp-123	k_Bacteria;p_Bacillota;c_Clostridia;o_Halanaerobiales;f_Halobacteroidaceae;g_Orenia;s_metallireducens;st_Z6	RED	CHE	L/O	HET	ANB	NEU	MTHE	SHAL
124	sp-124	k_Bacteria;p_Bacillota;c_Clostridia;o_Halanaerobiales;f_incertae-sedis;g_Anoxybacter;s_fermentans;st_DY22613	RED	CHE	ORG	HET	ANB	NEU	ETHE	SHAL
125	sp-125	k_Bacteria;p_Bacillota;c_Clostridia;o_Moorellales;f_Calderihabitantaceae;g_Calderihabitans;s_maritimus;st_KKC1	RED	CHE	L/O	HET	ANB	NEU	ETHE	MHAL
126	sp-126	k_Bacteria;p_Bacillota;c_Clostridia;o_Moorellales;f_Moorellaceae;g_Moorella;s_humiferrea;st_64-FGQ	RED	CHE	ORG	HET	ANB	NEU	MTHE	HAT
127	sp-127	k_Bacteria;p_Bacillota;c_Clostridia;o_Natranaerobiales;f_Natranaerobiaceae;g_Natranaerobaculum;s_magadiense;st_Z-1001	RED	CHE	ORG	HET	ANB	MALK	MTHE	MHAL
128	sp-128	k_Bacteria;p_Bacillota;c_Clostridia;o_Peptostreptococcales;f_Natronincolaceae;g_Natronincola;s_peptidovorans;st_Z-7031	RED	CHE	ORG	HET	MIA	NEU	MES	SHAL
129	sp-129	k_Bacteria;p_Bacillota;c_Clostridia;o_Thermoanaerobacterales;f_Thermoanaerobacteraceae;g_Carboxydothermus;s_ferrireducens;st_JW/AS-Y7	RED	CHE	L/O	MIX	ANB	NEU	ETHE	NHAT
130	sp-130	k_Bacteria;p_Bacillota;c_Clostridia;o_Thermoanaerobacterales;f_Thermoanaerobacteraceae;g_Carboxydothermus;s_pertinax;st_Ug1	RED	CHE	L/O	MIX	ANB	ACIT	ETHE	NA
131	sp-131	k_Bacteria;p_Bacillota;c_Clostridia;o_Thermoanaerobacterales;f_Thermoanaerobacteraceae;g_Carboxydothermus;s_siderophilus;st_1315	RED	CHE	L/O	HET	ANB	NEU	ETHE	NA
132	sp-132	k_Bacteria;p_Bacillota;c_Clostridia;o_Thermoanaerobacterales;f_Thermoanaerobacteraceae;g_Desulfothermobacter;s_acidiphilus;st_3408-1	RED	CHE	L/O	HET	ANB	MACI	MTHE	HAT
133	sp-133	k_Bacteria;p_Bacillota;c_Clostridia;o_Thermoanaerobacterales;f_Thermoanaerobacteraceae;g_Thermoanaerobacter;s_siderophilus;st_SR4	RED	CHE	ORG	HET	ANB	ACIT	ETHE	HAT
134	sp-134	k_Bacteria;p_Bacillota;c_Clostridia;o_Thermosediminibacterales;f_Thermosediminibacteraceae;g_Fervidicola;s_ferrireducens;st_Y170	RED	CHE	ORG	HET	ANB	NEU	ETHE	HAT
135	sp-135	k_Bacteria;p_Bacillota;c_Clostridia;o_Thermosediminibacterales;f_Thermosediminibacteraceae;g_Thermovenabulum;s_gondwanense;st_R270	RED	CHE	L/O	MIX	ANB	NEU	ETHE	NHAT
136	sp-136	k_Bacteria;p_Bacillota;c_Negativicutes;o_Selenomonadales;f_Sporomusaceae;g_Desulfosporomusa;s_polytropa;st_STP3	RED	CHE	L/O	MIX	ANB	NEU	PSYT	HAT
137	sp-137	k_Bacteria;p_Bacillota;c_Negativicutes;o_Selenomonadales;f_Sporomusaceae;g_Pelosinus;s_fermentans;st_R7	RED	CHE	ORG	HET	ANB	NEU	PSYT	NA
138	sp-138	k_Bacteria;p_Bacillota;c_Negativicutes;o_Selenomonadales;f_Sporomusaceae;g_Thermosinus;s_carboxydivorans;st_Nor1	RED	CHE	L/O	HET	ANB	NEU	ETHE	NA
139	sp-139	k_Bacteria;p_Bacillota;c_Negativicutes;o_Veillonellales;f_Veillonellaceae;g_Lucifera;s_butyrica;st_ALE	RED	CHE	ORG	HET	ANB	ACIT	MES	NHAT
140	sp-140	k_Bacteria;p_Bacillota;c_Thermolithobacteria;o_Thermolithobacterales;f_Thermolithobacteraceae;g_Thermolithobacter;s_carboxydivorans;st_R1	RED	CHE	LIT	MIX	ANB	NEU	ETHE	NA
141	sp-141	k_Bacteria;p_Bacillota;c_Thermolithobacteria;o_Thermolithobacterales;f_Thermolithobacteraceae;g_Thermolithobacter;s_ferrireducens;st_JW/KA-2	RED	CHE	LIT	MIX	ANB	NEU	ETHE	NA
142	sp-142	k_Bacteria;p_Bacillota;c_Tissierellia;o_Tissierellales;f_Tepidimicrobiaceae;g_Tepidimicrobium;s_ferriphilum;st_SB91	RED	CHE	ORG	HET	ANB	NEU	MTHE	HAT
143	sp-143	k_Bacteria;p_Bacillota;c_Tissierellia;o_Tissierellales;f_Thermohalobacteraceae;g_Caloranaerobacter;s_ferrireducens;st_DY22619	RED	CHE	ORG	HET	ANB	ACIT	ETHE	EHAL
144	sp-144	k_Bacteria;p_Bacteroidota;c_Bacteroidia;o_Marinilabiliales;f_Marinifilaceae;g_Labilibaculum;s_filiforme;st_59.16B	RED	CHE	ORG	HET	FAC	NEU	PSYT	SHAL
145	sp-145	k_Bacteria;p_Bacteroidota;c_Bacteroidia;o_Marinilabiliales;f_Marinifilaceae;g_Labilibaculum;s_manganireducens;st_59.10-2M	RED	CHE	ORG	HET	MIA	NEU	PSYT	SHAL
147	sp-147	k_Bacteria;p_Bacteroidota;c_Cytophagia;o_Cytophagales;f_Cyclobacteriaceae;g_Fontibacter;s_ferrireducens;st_SgZ-2	RED	CHE	ORG	HET	FAC	NEU	PSYT	SHAL
152	sp-152	k_Bacteria;p_Chloroflexota;c_Ardenticatenia;o_Ardenticatenales;f_Ardenticatenaceae;g_Ardenticatena;s_maritima;st_110S	RED	CHE	ORG	HET	FAC	NEU	ETHE	SHAL
153	sp-153	k_Bacteria;p_Deferribacterota;c_Deferribacteres;o_Deferribacterales;f_Deferribacteraceae;g_Deferribacter;s_autotrophicus;st_SL50	RED	CHE	L/O	MIX	ANB	ACIT	ETHE	SHAL
154	sp-154	k_Bacteria;p_Deferribacterota;c_Deferribacteres;o_Deferribacterales;f_Deferribacteraceae;g_Deferribacter;s_thermophilus;st_BMA	RED	CHE	L/O	NA	ANB	ACIT	ETHE	SHAL
155	sp-155	k_Bacteria;p_Deferribacterota;c_Deferribacteres;o_Deferribacterales;f_incertae-sedis;g_Petrothermobacter;s_organivorans;st_ANA	RED	CHE	ORG	HET	ANB	NEU	MTHE	SHAL
156	sp-156	k_Bacteria;p_Deferribacterota;c_Deferribacteres;o_Deferribacterales;f_Deferribacteraceae;g_Deferribacter;s_abyssi;st_JR	RED	CHE	L/O	MIX	ANB	NEU	MTHE	SHAL
157	sp-157	k_Bacteria;p_Deferribacterota;c_Deferribacteres;o_Deferribacterales;f_Deferrivibrionaceae;g_Deferrivibrio;s_essentukiensis;st_Es71-Z0220	RED	CHE	ORG	HET	ANB	NEU	MTHE	HAT
158	sp-158	k_Bacteria;p_Deferribacterota;c_Deferribacteres;o_Deferribacterales;f_Geovibrionaceae;g_Geovibrio;s_ferrireducens;st_PAL-1	RED	CHE	ORG	HET	ANB	NEU	MES	NHAT
159	sp-159	k_Bacteria;p_Deinococcota;c_Deinococci;o_Thermales;f_Thermaceae;g_Thermus;s_tenuipuniceus;st_YIM 76954	RED	CHE	ORG	HET	FAC	NEU	ETHE	NHAT
160	sp-160	k_Bacteria;p_Ignavibacteriota;c_Ignavibacteria;o_Ignavibacteriales;f_Melioribacteraceae;g_Melioribacter;s_roseus;st_P3M-2	RED	CHE	ORG	HET	FAC	NEU	MTHE	HAT
166	sp-166	k_Bacteria;p_Pseudomonadota;c_Deltaproteobacteria;o_Desulfuromonadales;f_Geobacteraceae;g_Geothermobacter;s_ehrlichii;st_SSO15	RED	CHE	ORG	HET	ANB	ACIT	MTHE	SHAL
167	sp-167	k_Bacteria;p_Pseudomonadota;c_Deltaproteobacteria;o_Desulfuromonadales;f_Geobacteraceae;g_Geothermobacter;s_hydrogeniphilus;st_EPR-M	RED	CHE	L/O	MIX	ANB	NEU	THET	SHAL
168	sp-168	k_Bacteria;p_Pseudomonadota;c_Acidithiobacillia;o_Acidithiobacillales;f_Acidithiobacillaceae;g_Acidithiobacillus;s_caldus;st_KU	RED	CHE	L/O	AUT	FAC	EACI	MTHE	NA
184	sp-184	k_Bacteria;p_Pseudomonadota;c_Alphaproteobacteria;o_Micropepsales;f_Micropepsaceae;g_Rhizomicrobium;s_electricum;st_Mfc52	RED	CHE	ORG	HET	FAC	NEU	PSYT	NHAT
185	sp-185	k_Bacteria;p_Pseudomonadota;c_Alphaproteobacteria;o_Micropepsales;f_Micropepsaceae;g_Rhizomicrobium;s_palustre;st_A48	RED	CHE	ORG	HET	FAC	NEU	PSYT	NHAT
196	sp-196	k_Bacteria;p_Pseudomonadota;c_Alphaproteobacteria;o_Rhodobacterales;f_Paracoccaceae;g_Sinirhodobacter;s_ferrireducens;st_SgZ-3	RED	CHE	ORG	HET	FAC	NEU	MES	HAT
197	sp-197	k_Bacteria;p_Pseudomonadota;c_Alphaproteobacteria;o_Rhodospirillales;f_Acetobacteraceae;g_Acidicaldus;s_organivorans;st_Y008	RED	CHE	L/O	HET	FAC	EACI	MTHE	NA
198	sp-198	k_Bacteria;p_Pseudomonadota;c_Alphaproteobacteria;o_Rhodospirillales;f_Acetobacteraceae;g_Acidiphilium;s_acidophilum;st_700	RED	CHE	L/O	HET	AEB	EACI	PSYT	NA
199	sp-199	k_Bacteria;p_Pseudomonadota;c_Alphaproteobacteria;o_Rhodospirillales;f_Acetobacteraceae;g_Acidiphilium;s_angustum;st_KLB	RED	CHE	ORG	HET	AEB	EACI	MES	NA
200	sp-200	k_Bacteria;p_Pseudomonadota;c_Alphaproteobacteria;o_Rhodospirillales;f_Acetobacteraceae;g_Acidiphilium;s_cryptum;st_Lhet2	RED	CHE	ORG	HET	AEB	MACI	THET	HAT
201	sp-201	k_Bacteria;p_Pseudomonadota;c_Alphaproteobacteria;o_Rhodospirillales;f_Acetobacteraceae;g_Acidiphilium;s_incertae-sedis;st_PM	RED	CHE	ORG	HET	AEB	MACI	NA	NA
202	sp-202	k_Bacteria;p_Pseudomonadota;c_Alphaproteobacteria;o_Rhodospirillales;f_Acetobacteraceae;g_Acidiphilium;s_incertae-sedis;st_SJH	RED	CHE	ORG	HET	AEB	EACI	MES	NA
203	sp-203	k_Bacteria;p_Pseudomonadota;c_Alphaproteobacteria;o_Rhodospirillales;f_Acetobacteraceae;g_Acidiphilium;s_iwatense;st_MS8	RED	CHE	ORG	HET	AEB	MACI	MES	HAT
204	sp-204	k_Bacteria;p_Pseudomonadota;c_Alphaproteobacteria;o_Rhodospirillales;f_Acetobacteraceae;g_Acidiphilium;s_multivorum;st_AIU 301	RED	CHE	ORG	HET	AEB	MACI	PSYT	HAT
205	sp-205	k_Bacteria;p_Pseudomonadota;c_Alphaproteobacteria;o_Rhodospirillales;f_Acetobacteraceae;g_Acidiphilium;s_organovorum;st_43141	RED	CHE	ORG	HET	AEB	MACI	MES	NA
206	sp-206	k_Bacteria;p_Pseudomonadota;c_Alphaproteobacteria;o_Rhodospirillales;f_Acetobacteraceae;g_Acidiphilium;s_rubrum;st_OP	RED	CHE	ORG	HET	AEB	EACI	MES	NA
207	sp-207	k_Bacteria;p_Pseudomonadota;c_Alphaproteobacteria;o_Rhodospirillales;f_Acetobacteraceae;g_Acidiphilium;s_symbioticum;st_KM2	RED	CHE	ORG	HET	AEB	MACI	MES	NA
208	sp-208	k_Bacteria;p_Pseudomonadota;c_Alphaproteobacteria;o_Rhodospirillales;f_Acetobacteraceae;g_Acidisphaera;s_rubrifaciens;st_HS-AP3	RED	CHE	ORG	HET	AEB	MACI	MES	NHAT
209	sp-209	k_Bacteria;p_Pseudomonadota;c_Alphaproteobacteria;o_Rhodospirillales;f_Acetobacteraceae;g_Acidocella;s_aromatica;st_PFBC	RED	CHE	ORG	HET	AEB	MACI	PSYT	NA
210	sp-210	k_Bacteria;p_Pseudomonadota;c_Alphaproteobacteria;o_Rhodospirillales;f_Acetobacteraceae;g_Acidocella;s_facilis;st_PW2	RED	CHE	ORG	HET	AEB	MACI	MES	HAT
212	sp-212	k_Bacteria;p_Pseudomonadota;c_Alphaproteobacteria;o_Rhodospirillales;f_Thalassospiraceae;g_Varunaivibrio;s_sulfuroxidans;st_TC8	RED	CHE	L/O	AUT	FAC	ACIT	PSYT	SHAL
219	sp-219	k_Bacteria;p_Pseudomonadota;c_Betaproteobacteria;o_Burkholderiales;f_Comamonadaceae;g_Rhodoferax;s_ferrireducens;st_T118	RED	CHE	ORG	HET	FAC	NEU	PSYT	NA
245	sp-245	k_Bacteria;p_Pseudomonadota;c_Betaproteobacteria;o_Nitrosomonadales;f_Sterolibacteriaceae;g_Georgfuchsia;s_toluolica;st_G5G6	RED	CHE	ORG	HET	ANB	NEU	MES	NA
247	sp-247	k_Bacteria;p_Pseudomonadota;c_Betaproteobacteria;o_Rhodocyclales;f_Azonexaceae;g_Ferribacterium;s_limneticum;st_CdA-1	RED	CHE	ORG	HET	ANB	NEU	NA	NA
248	sp-248	k_Bacteria;p_Pseudomonadota;c_Betaproteobacteria;o_Rhodocyclales;f_Rhodocyclaceae;g_Azospira;s_oryzae;st_PS	RED	CHE	ORG	HET	FAC	NEU	MES	NHAT
249	sp-249	k_Bacteria;p_Pseudomonadota;c_Deltaproteobacteria;o_Desulfobacterales;f_Desulfobulbaceae;g_Desulfobulbus;s_propionicus;st_1pr3	RED	CHE	ORG	HET	ANB	NEU	PSYT	NA
251	sp-251	k_Bacteria;p_Pseudomonadota;c_Deltaproteobacteria;o_Desulfovibrionales;f_Desulfovibrionaceae;g_Maridesulfovibrio;s_ferrireducens;st_61	RED	CHE	L/O	MIX	ANB	NEU	PSYT	SHAL
252	sp-252	k_Bacteria;p_Pseudomonadota;c_Deltaproteobacteria;o_Desulfovibrionales;f_Desulfovibrionaceae;g_Maridesulfovibrio;s_frigidus;st_18	RED	CHE	L/O	MIX	ANB	NEU	PSYT	SHAL
253	sp-253	k_Bacteria;p_Pseudomonadota;c_Deltaproteobacteria;o_Desulfuromonadales;f_Geobacteraceae;g_Geomonas;s_azotofigens;st_Red51	RED	CHE	ORG	HET	ANB	NEU	PSYT	NHAT
254	sp-254	k_Bacteria;p_Pseudomonadota;c_Deltaproteobacteria;o_Desulfuromonadales;f_Geobacteraceae;g_Geomonas;s_diazotrophica;st_Red69	RED	CHE	ORG	HET	ANB	NEU	PSYT	NHAT
255	sp-255	k_Bacteria;p_Pseudomonadota;c_Deltaproteobacteria;o_Desulfuromonadales;f_Geobacteraceae;g_Geomonas;s_edaphica;st_Red53	RED	CHE	ORG	HET	ANB	NEU	PSYT	NHAT
256	sp-256	k_Bacteria;p_Pseudomonadota;c_Deltaproteobacteria;o_Desulfuromonadales;f_Geobacteraceae;g_Geomonas;s_ferrireducens;st_S62	RED	CHE	ORG	HET	ANB	NEU	PSYT	NHAT
257	sp-257	k_Bacteria;p_Pseudomonadota;c_Deltaproteobacteria;o_Desulfuromonadales;f_Geobacteraceae;g_Geomonas;s_oryzae;st_S43	RED	CHE	ORG	HET	ANB	NEU	PSYT	NHAT
258	sp-258	k_Bacteria;p_Pseudomonadota;c_Deltaproteobacteria;o_Desulfuromonadales;f_Geobacteraceae;g_Geomonas;s_terrae;st_Red111	RED	CHE	ORG	HET	ANB	NEU	PSYT	NHAT
259	sp-259	k_Bacteria;p_Pseudomonadota;c_Deltaproteobacteria;o_Desulfuromonadales;f_Geobacteraceae;g_Geotalea;s_daltonii;st_FRC-32	RED	CHE	ORG	HET	ANB	NEU	MES	NHAT
260	sp-260	k_Bacteria;p_Pseudomonadota;c_Deltaproteobacteria;o_Desulfuromonadales;f_Geobacteraceae;g_Geotalea;s_toluenoxydans;st_TMJ1	RED	CHE	ORG	HET	ANB	NEU	MES	NA
261	sp-261	k_Bacteria;p_Pseudomonadota;c_Deltaproteobacteria;o_Desulfuromonadales;f_Geobacteraceae;g_Geotalea;s_uraniireducens;st_Rf4	RED	CHE	ORG	HET	ANB	NEU	PSYT	NA
262	sp-262	k_Bacteria;p_Pseudomonadota;c_Deltaproteobacteria;o_incertae-sedis;f_incertae-sedis;g_Deferrisoma;s_camini;st_S3R1	RED	CHE	ORG	HET	ANB	NEU	MTHE	SHAL
263	sp-263	k_Bacteria;p_Pseudomonadota;c_Deltaproteobacteria;o_incertae-sedis;f_incertae-sedis;g_Deferrisoma;s_palaeochoriense;st_MAG-PB1	RED	CHE	LIT	AUT	ANB	NEU	ETHE	SHAL
265	sp-265	k_Bacteria;p_Pseudomonadota;c_Epsilonproteobacteria;o_Campylobacterales;f_Sulfurospirillaceae;g_Sulfurospirillum;s_barnesii;st_SES-3	RED	CHE	ORG	HET	MIA	NEU	MES	NHAT
267	sp-267	k_Bacteria;p_Pseudomonadota;c_Gammaproteobacteria;o_Aeromonadales;f_Aeromonadaceae;g_Aeromonas;s_hydrophila;st_	RED	NA	NA	NA	NA	NA	NA	NA
268	sp-268	k_Bacteria;p_Pseudomonadota;c_Gammaproteobacteria;o_Alteromonadales;f_Ferrimonadaceae;g_Ferrimonas;s_aestuarii;st_IMCC35002	RED	CHE	ORG	HET	FAC	NEU	PSYT	SHAL
269	sp-269	k_Bacteria;p_Pseudomonadota;c_Gammaproteobacteria;o_Alteromonadales;f_Ferrimonadaceae;g_Ferrimonas;s_balearica;st_PAT	RED	CHE	ORG	HET	FAC	NA	THET	HAT
270	sp-270	k_Bacteria;p_Pseudomonadota;c_Gammaproteobacteria;o_Alteromonadales;f_Ferrimonadaceae;g_Ferrimonas;s_futtsuensis;st_FUT3661	RED	CHE	ORG	HET	FAC	NEU	PSYT	SHAL
271	sp-271	k_Bacteria;p_Pseudomonadota;c_Gammaproteobacteria;o_Alteromonadales;f_Ferrimonadaceae;g_Ferrimonas;s_kyonanensis;st_Asr22-7	RED	CHE	ORG	HET	FAC	NEU	PSYT	SHAL
272	sp-272	k_Bacteria;p_Pseudomonadota;c_Gammaproteobacteria;o_Alteromonadales;f_Ferrimonadaceae;g_Ferrimonas;s_sediminicola;st_IMCC35001T	RED	CHE	ORG	HET	FAC	NEU	PSYT	SHAL
273	sp-273	k_Bacteria;p_Pseudomonadota;c_Gammaproteobacteria;o_Alteromonadales;f_Ferrimonadaceae;g_Ferrimonas;s_sediminum;st_JYr13	RED	CHE	ORG	HET	FAC	ALKT	PSYT	MHAL
274	sp-274	k_Bacteria;p_Pseudomonadota;c_Gammaproteobacteria;o_Alteromonadales;f_Ferrimonadaceae;g_Paraferrimonas;s_haliotis;st_AFRC7-2-1	RED	CHE	ORG	HET	FAC	NEU	PSYT	MHAL
275	sp-275	k_Bacteria;p_Pseudomonadota;c_Gammaproteobacteria;o_Alteromonadales;f_Shewanellaceae;g_Shewanella;s_algae;st_OK-1	RED	CHE	ORG	HET	FAC	NEU	PSYT	NA
276	sp-276	k_Bacteria;p_Pseudomonadota;c_Gammaproteobacteria;o_Alteromonadales;f_Shewanellaceae;g_Shewanella;s_amazonensis;st_SB2B	RED	CHE	ORG	HET	FAC	NEU	PSYT	MHAL
277	sp-277	k_Bacteria;p_Pseudomonadota;c_Gammaproteobacteria;o_Alteromonadales;f_Shewanellaceae;g_Shewanella;s_arctica;st_IR12	RED	CHE	ORG	HET	FAC	NEU	PSYT	HAT
278	sp-278	k_Bacteria;p_Pseudomonadota;c_Gammaproteobacteria;o_Alteromonadales;f_Shewanellaceae;g_Shewanella;s_electrica;st_C31	RED	CHE	ORG	HET	FAC	NA	NA	NA
279	sp-279	k_Bacteria;p_Pseudomonadota;c_Gammaproteobacteria;o_Alteromonadales;f_Shewanellaceae;g_Shewanella;s_electrodiphila;st_MAR441	RED	CHE	ORG	HET	FAC	NEU	MPSY	MHAL
280	sp-280	k_Bacteria;p_Pseudomonadota;c_Gammaproteobacteria;o_Alteromonadales;f_Shewanellaceae;g_Shewanella;s_eurypsychrophilus;st_YLB-08	RED	CHE	ORG	HET	FAC	NEU	MPSY	SHAL
281	sp-281	k_Bacteria;p_Pseudomonadota;c_Gammaproteobacteria;o_Alteromonadales;f_Shewanellaceae;g_Shewanella;s_ferrihydritica;st_A3A	RED	CHE	ORG	HET	FAC	NA	NA	NA
282	sp-282	k_Bacteria;p_Pseudomonadota;c_Gammaproteobacteria;o_Alteromonadales;f_Shewanellaceae;g_Shewanella;s_frigidimarina;st_ACAM 591	RED	CHE	ORG	HET	FAC	NEU	MPSY	HAT
283	sp-283	k_Bacteria;p_Pseudomonadota;c_Gammaproteobacteria;o_Alteromonadales;f_Shewanellaceae;g_Shewanella;s_gelidimarina;st_ACAM 456	RED	CHE	ORG	HET	FAC	NEU	MPSY	SHAL
284	sp-284	k_Bacteria;p_Pseudomonadota;c_Gammaproteobacteria;o_Alteromonadales;f_Shewanellaceae;g_Shewanella;s_livingstonensis;st_NF22	RED	CHE	ORG	HET	FAC	NA	MPSY	NA
285	sp-285	k_Bacteria;p_Pseudomonadota;c_Gammaproteobacteria;o_Alteromonadales;f_Shewanellaceae;g_Shewanella;s_olleyana;st_ACEM 9	RED	CHE	ORG	HET	FAC	NA	PSYT	HAT
286	sp-286	k_Bacteria;p_Pseudomonadota;c_Gammaproteobacteria;o_Alteromonadales;f_Shewanellaceae;g_Shewanella;s_oneidensis;st_MR-1	RED	CHE	ORG	HET	FAC	NEU	MES	SHAL
287	sp-287	k_Bacteria;p_Pseudomonadota;c_Gammaproteobacteria;o_Alteromonadales;f_Shewanellaceae;g_Shewanella;s_pealeana;st_ANG-SQ1	RED	CHE	ORG	HET	FAC	NEU	PSYT	SHAL
288	sp-288	k_Bacteria;p_Pseudomonadota;c_Gammaproteobacteria;o_Alteromonadales;f_Shewanellaceae;g_Shewanella;s_profunda;st_LT13a	RED	CHE	ORG	HET	FAC	NEU	PSYT	MHAL
289	sp-289	k_Bacteria;p_Pseudomonadota;c_Gammaproteobacteria;o_Alteromonadales;f_Shewanellaceae;g_Shewanella;s_psychromarinicola;st_M2	RED	CHE	ORG	HET	FAC	NEU	MPSY	MHAL
290	sp-290	k_Bacteria;p_Pseudomonadota;c_Gammaproteobacteria;o_Alteromonadales;f_Shewanellaceae;g_Shewanella;s_psychropiezotolerans;st_YLB-06	RED	CHE	ORG	HET	FAC	NEU	MPSY	SHAL
291	sp-291	k_Bacteria;p_Pseudomonadota;c_Gammaproteobacteria;o_Alteromonadales;f_Shewanellaceae;g_Shewanella;s_shenzhenensis;st_A25	RED	CHE	ORG	HET	FAC	NEU	PSYT	SHAL
303	sp-303	k_Bacteria;p_Pseudomonadota;c_Gammaproteobacteria;o_Enterobacterales;f_Erwiniaceae;g_Pantoea;s_agglomerans;st_SP1	RED	CHE	L/O	HET	AEB	NEU	MES	NHAT
305	sp-305	k_Bacteria;p_Pseudomonadota;c_Gammaproteobacteria;o_incertae-sedis;f_incertae-sedis;g_Acidibacter;s_ferrireducens;st_MCF85	RED	CHE	ORG	HET	MIA	MACI	PSYT	NHAT
311	sp-311	k_Bacteria;p_Pseudomonadota;c_Gammaproteobacteria;o_Xanthomonadales;f_Rhodanobacteraceae;g_Metallibacterium;s_scheffleri;st_DKE6	RED	CHE	ORG	HET	FAC	ACIT	MES	NHAT
320	sp-320	k_Bacteria;p_Spirochaetota;c_Spirochaetia;o_Spirochaetales;f_Sphaerochaetaceae;g_Sphaerochaeta;s_globosa;st_Buddy	RED	CHE	ORG	HET	ANB	NEU	PSYT	NA
321	sp-321	k_Bacteria;p_Spirochaetota;c_Spirochaetia;o_Spirochaetales;f_Sphaerochaetaceae;g_Sphaerochaeta;s_pleomorpha;st_Grapes	RED	CHE	ORG	HET	ANB	NEU	PSYT	NA
322	sp-322	k_Bacteria;p_Thermodesulfobacteriota;c_Desulfobacteria;o_Desulfobacterales;f_Desulfobacteraceae;g_Desulfobacter;s_curvatus;st_AcRM3	RED	CHE	L/O	HET	ANB	NEU	MES	NA
323	sp-323	k_Bacteria;p_Thermodesulfobacteriota;c_Desulfobacteria;o_Desulfobacterales;f_Desulfobacteraceae;g_Desulfofrigus;s_fragile;st_LSv21	RED	CHE	ORG	HET	ANB	NEU	MPSY	SHAL
324	sp-324	k_Bacteria;p_Thermodesulfobacteriota;c_Desulfobacteria;o_Desulfobacterales;f_Desulfobacteraceae;g_Desulfofrigus;s_oceanense;st_ASv26	RED	CHE	L/O	HET	ANB	NEU	MPSY	SHAL
326	sp-326	k_Bacteria;p_Thermodesulfobacteriota;c_Desulfobulbia;o_Desulfobulbales;f_Desulfocapsaceae;g_Desulfocapsa;s_sulfexigens;st_SB164P1	RED	CHE	LIT	AUT	ANB	NEU	PSYT	SHAL
327	sp-327	k_Bacteria;p_Thermodesulfobacteriota;c_Desulfobulbia;o_Desulfobulbales;f_Desulfocapsaceae;g_Desulfotalea;s_arctica;st_LSv514	RED	CHE	L/O	HET	ANB	NEU	MPSY	SHAL
328	sp-328	k_Bacteria;p_Thermodesulfobacteriota;c_Desulfobulbia;o_Desulfobulbales;f_Desulfocapsaceae;g_Desulfotalea;s_psychrophila;st_LSv54	RED	CHE	L/O	HET	ANB	NEU	MPSY	SHAL
329	sp-329	k_Bacteria;p_Thermodesulfobacteriota;c_Desulfovibrionia; o_Desulfovibrionales;f_Desulfonauticaceae;g_Desulfovulcanus;s_ferrireducens;st_Ax17	RED	CHE	L/O	AUT	ANB	NEU	ETHE	MHAL
330	sp-330	k_Bacteria;p_Thermodesulfobacteriota;c_Desulfovibrionia;o_Desulfovibrionales;f_Desulfonatronaceae;g_Desulfonatronum;s_buryatense;st_Ki5	RED	CHE	ORG	HET	ANB	MALK	MES	HAT
332	sp-332	k_Bacteria;p_Thermodesulfobacteriota;c_Desulfovibrionia;o_Desulfovibrionales;f_Desulfovibrionaceae;g_Desulfovibrio;s_gilichinskyi;st_K3S	RED	CHE	L/O	HET	ANB	NEU	PSYT	SHAL
333	sp-333	k_Bacteria;p_Thermodesulfobacteriota;c_Desulfovibrionia;o_Desulfovibrionales;f_Desulfovibrionaceae;g_Desulfovibrio;s_mangrovi;st_FT415	RED	CHE	L/O	HET	ANB	NEU	PSYT	HAT
334	sp-334	k_Bacteria;p_Thermodesulfobacteriota;c_Desulfovibrionia;o_Desulfovibrionales;f_Desulfovibrionaceae;g_Pseudodesulfovibrio;s_profundus;st_500-1	RED	CHE	ORG	HET	ANB	ACIT	PSYT	MHAL
335	sp-335	k_Bacteria;p_Thermodesulfobacteriota;c_Desulfuromonadia; o_Geobacterales;f_Geobacteraceae;g_Pelovirga;s_terrestris;st_M08fum	RED	CHE	ORG	HET	ANB	ALKT	PSYT	SHAL
336	sp-336	k_Bacteria;p_Thermodesulfobacteriota;c_Desulfuromonadia;o_Desulfuromonadales;f_Desulfuromonadaceae;g_Desulfuromonas;s_acetexigens;st_2873	RED	CHE	ORG	HET	ANB	NEU	MES	NA
337	sp-337	k_Bacteria;p_Thermodesulfobacteriota;c_Desulfuromonadia;o_Desulfuromonadales;f_Desulfuromonadaceae;g_Desulfuromonas;s_acetoxidans;st_11070	RED	CHE	ORG	HET	ANB	NEU	MES	SHAL
338	sp-338	k_Bacteria;p_Thermodesulfobacteriota;c_Desulfuromonadia;o_Desulfuromonadales;f_Desulfuromonadaceae;g_Desulfuromonas;s_carbonis;st_ICBM	RED	CHE	L/O	HET	ANB	NEU	MES	MHAL
339	sp-339	k_Bacteria;p_Thermodesulfobacteriota;c_Desulfuromonadia;o_Desulfuromonadales;f_Desulfuromonadaceae;g_Desulfuromonas;s_chloroethenica;st_TT4B	RED	CHE	ORG	HET	ANB	NEU	MES	NA
340	sp-340	k_Bacteria;p_Thermodesulfobacteriota;c_Desulfuromonadia;o_Desulfuromonadales;f_Desulfuromonadaceae;g_Desulfuromonas;s_michiganensis;st_BB1	RED	CHE	ORG	HET	ANB	NEU	MES	NA
341	sp-341	k_Bacteria;p_Thermodesulfobacteriota;c_Desulfuromonadia;o_Desulfuromonadales;f_Desulfuromonadaceae;g_Desulfuromonas;s_palmitatis;st_SDBY1	RED	CHE	ORG	HET	ANB	NEU	MTHE	NA
342	sp-342	k_Bacteria;p_Thermodesulfobacteriota;c_Desulfuromonadia;o_Desulfuromonadales;f_Desulfuromonadaceae;g_Desulfuromonas;s_svalbardensis;st_112	RED	CHE	ORG	HET	ANB	NEU	MPSY	SHAL
343	sp-343	k_Bacteria;p_Thermodesulfobacteriota;c_Desulfuromonadia;o_Desulfuromonadales;f_Desulfuromonadaceae;g_Desulfuromonas;s_versatilis;st_NIT-T3	RED	CHE	L/O	HET	ANB	NEU	PSYT	SHAL
345	sp-345	k_Bacteria;p_Thermodesulfobacteriota;c_Desulfuromonadia;o_Desulfuromonadales;f_Desulfuromonadaceae;g_Pelobacter;s_propionicus;st_Ott Bd 1	RED	CHE	ORG	HET	ANB	NEU	MES	NA
346	sp-346	k_Bacteria;p_Thermodesulfobacteriota;c_Desulfuromonadia;o_Desulfuromonadales;f_Geoalkalibacteraceae;g_Geoalkalibacter;s_ferrihydriticus;st_Z-0531	RED	CHE	ORG	HET	ANB	ALKT	PSYT	HAT
347	sp-347	k_Bacteria;p_Thermodesulfobacteriota;c_Desulfuromonadia;o_Desulfuromonadales;f_Geoalkalibacteraceae;g_Geoalkalibacter;s_halelectricus;st_SAP-1	RED	CHE	ORG	HET	ANB	ALKT	PSYT	NHAT
348	sp-348	k_Bacteria;p_Thermodesulfobacteriota;c_Desulfuromonadia;o_Desulfuromonadales;f_Geoalkalibacteraceae;g_Geoalkalibacter;s_subterraneus;st_Red1	RED	CHE	L/O	HET	ANB	ALKT	MTHE	SHAL
349	sp-349	k_Bacteria;p_Thermodesulfobacteriota;c_Desulfuromonadia;o_Desulfuromonadales;f_Geopsychrobacteraceae;g_Desulfuromusa;s_bakii;st_Gyprop	RED	NA	NA	NA	NA	NA	NA	NA
350	sp-350	k_Bacteria;p_Thermodesulfobacteriota;c_Desulfuromonadia;o_Desulfuromonadales;f_Geopsychrobacteraceae;g_Desulfuromusa;s_ferrireducens;st_102	RED	CHE	L/O	HET	ANB	NEU	MPSY	MHAL
351	sp-351	k_Bacteria;p_Thermodesulfobacteriota;c_Desulfuromonadia;o_Desulfuromonadales;f_Geopsychrobacteraceae;g_Desulfuromusa;s_kysingii;st_Kysw2	RED	CHE	L/O	HET	MIA	NEU	MES	NHAT
352	sp-352	k_Bacteria;p_Thermodesulfobacteriota;c_Desulfuromonadia;o_Desulfuromonadales;f_Geopsychrobacteraceae;g_Desulfuromusa;s_succinoxidans;st_Gylac	RED	NA	NA	NA	NA	NA	NA	NA
353	sp-353	k_Bacteria;p_Thermodesulfobacteriota;c_Desulfuromonadia;o_Desulfuromonadales;f_Geopsychrobacteraceae;g_Geopsychrobacter;s_electrodiphilus;st_A1	RED	CHE	ORG	HET	ANB	NEU	PSYT	NA
354	sp-354	k_Bacteria;p_Thermodesulfobacteriota;c_Desulfuromonadia;o_Desulfuromonadales;f_Syntrophotaleaceae;g_Syntrophotalea;s_carbinolica;st_Gra Bd 1	RED	CHE	ORG	HET	ANB	NEU	MES	NA
355	sp-355	k_Bacteria;p_Thermodesulfobacteriota;c_Desulfuromonadia;o_Desulfuromonadales;f_Syntrophotaleaceae;g_Syntrophotalea;s_venetiana;st_	RED	NA	NA	NA	ANB	NA	NA	NA
356	sp-356	k_Bacteria;p_Thermodesulfobacteriota;c_Desulfuromonadia;o_Geobacterales;f_Geobacteraceae;g_Citrifermentans;s_bemidjiense;st_Bem	RED	CHE	L/O	HET	ANB	NEU	PSYT	NA
357	sp-357	k_Bacteria;p_Thermodesulfobacteriota;c_Desulfuromonadia;o_Geobacterales;f_Geobacteraceae;g_Citrifermentans;s_bremense;st_Dfr1	RED	CHE	L/O	HET	ANB	NEU	MES	NA
358	sp-358	k_Bacteria;p_Thermodesulfobacteriota;c_Desulfuromonadia;o_Geobacterales;f_Geobacteraceae;g_Geoanaerobacter;s_pelophilus;st_Dfr2	RED	CHE	L/O	HET	ANB	NEU	MES	NA
359	sp-359	k_Bacteria;p_Thermodesulfobacteriota;c_Desulfuromonadia;o_Geobacterales;f_Geobacteraceae;g_Geobacter;s_anodireducens;st_SD-1	RED	CHE	L/O	HET	ANB	NEU	PSYT	HAT
360	sp-360	k_Bacteria;p_Thermodesulfobacteriota;c_Desulfuromonadia;o_Geobacterales;f_Geobacteraceae;g_Geobacter;s_argillaceus;st_G12	RED	CHE	ORG	HET	ANB	NEU	PSYT	NA
361	sp-361	k_Bacteria;p_Thermodesulfobacteriota;c_Desulfuromonadia;o_Geobacterales;f_Geobacteraceae;g_Geobacter;s_benzoatilyticus;st_Jerry-YX	RED	CHE	ORG	HET	ANB	NEU	MES	NHAT
362	sp-362	k_Bacteria;p_Thermodesulfobacteriota;c_Desulfuromonadia;o_Geobacterales;f_Geobacteraceae;g_Geobacter;s_chapellei;st_172	RED	CHE	ORG	HET	ANB	NEU	MES	NA
363	sp-363	k_Bacteria;p_Thermodesulfobacteriota;c_Desulfuromonadia;o_Geobacterales;f_Geobacteraceae;g_Geobacter;s_grbiciae;st_TACP-2	RED	CHE	L/O	HET	ANB	NEU	NA	NA
364	sp-364	k_Bacteria;p_Thermodesulfobacteriota;c_Desulfuromonadia;o_Geobacterales;f_Geobacteraceae;g_Geobacter;s_hydrogenophilus;st_H-2	RED	CHE	L/O	HET	ANB	NEU	MES	NHAT
366	sp-366	k_Bacteria;p_Thermodesulfobacteriota;c_Desulfuromonadia;o_Geobacterales;f_Geobacteraceae;g_Geobacter;s_pickeringii;st_G13	RED	CHE	ORG	HET	ANB	NEU	PSYT	NA
367	sp-367	k_Bacteria;p_Thermodesulfobacteriota;c_Desulfuromonadia;o_Geobacterales;f_Geobacteraceae;g_Geobacter;s_psychrophilus;st_P35	RED	CHE	ORG	HET	ANB	NEU	MPSY	HAT
368	sp-368	k_Bacteria;p_Thermodesulfobacteriota;c_Desulfuromonadia;o_Geobacterales;f_Geobacteraceae;g_Geobacter;s_soli;st_GSS01	RED	CHE	ORG	HET	ANB	NEU	PSYT	NA
369	sp-369	k_Bacteria;p_Thermodesulfobacteriota;c_Desulfuromonadia;o_Geobacterales;f_Geobacteraceae;g_Geobacter;s_sulfurreducens;st_PCA	RED	CHE	L/O	HET	ANB	NEU	MES	NA
370	sp-370	k_Bacteria;p_Thermodesulfobacteriota;c_Desulfuromonadia;o_Geobacterales;f_Geobacteraceae;g_Geomobilimonas;s_luticola;st_OSK6	RED	CHE	ORG	HET	ANB	NEU	MES	NHAT
371	sp-371	k_Bacteria;p_Thermodesulfobacteriota;c_Desulfuromonadia;o_Geobacterales;f_Geobacteraceae;g_Geomonas;s_limicola;st_Red745	RED	CHE	ORG	HET	ANB	NEU	MES	NHAT
372	sp-372	k_Bacteria;p_Thermodesulfobacteriota;c_Desulfuromonadia;o_Geobacterales;f_Geobacteraceae;g_Geomonas;s_paludis;st_Red736	RED	CHE	ORG	HET	ANB	NEU	MES	NHAT
373	sp-373	k_Bacteria;p_Thermodesulfobacteriota;c_Desulfuromonadia;o_Geobacterales;f_Geobacteraceae;g_Geomonas;s_silvestris;st_Red330	RED	CHE	ORG	HET	ANB	NEU	MES	NHAT
374	sp-374	k_Bacteria;p_Thermodesulfobacteriota;c_Desulfuromonadia;o_Geobacterales;f_Geobacteraceae;g_Oryzomonas;s_japonica;st_Red96	RED	CHE	ORG	HET	ANB	ACIT	PSYT	NHAT
375	sp-375	k_Bacteria;p_Thermodesulfobacteriota;c_Desulfuromonadia;o_Geobacterales;f_Geobacteraceae;g_Oryzomonas;s_rubra;st_Red88	RED	CHE	ORG	HET	ANB	ACIT	PSYT	NHAT
376	sp-376	k_Bacteria;p_Thermodesulfobacteriota;c_Desulfuromonadia;o_Geobacterales;f_Geobacteraceae;g_Oryzomonas;s_sagensis;st_Red100	RED	CHE	ORG	HET	ANB	ACIT	PSYT	NHAT
377	sp-377	k_Bacteria;p_Thermodesulfobacteriota;c_Desulfuromonadia;o_Geobacterales;f_Geobacteraceae;g_Trichlorobacter;s_lovleyi;st_SZ	RED	CHE	L/O	HET	ANB	NEU	PSYT	NA
379	sp-379	k_Bacteria;p_Thermodesulfobacteriota;c_Thermodesulfobacteria;o_Thermodesulfobacteriales;f_Thermodesulfobacteriaceae;g_Geothermobacterium;s_ferrireducens;st_FW1a	RED	CHE	LIT	AUT	ANB	NEU	HTHE	NHAT
380	sp-380	k_Bacteria;p_Thermotogota;c_Thermotogae;o_Mesoaciditogales;f_Mesoaciditogaceae;g_Athalassotoga;s_saccharophila;st_NAS-01	RED	CHE	ORG	HET	ANB	ACIT	MTHE	NHAT
381	sp-381	k_Bacteria;p_Thermotogota;c_Thermotogae;o_Thermotogales;f_Fervidobacteriaceae;g_Thermosipho;s_activus;st_Rift-s3	RED	CHE	ORG	HET	ANB	NEU	ETHE	SHAL
382	sp-382	k_Bacteria;p_Thermotogota;c_Thermotogae;o_Thermotogales;f_Fervidobacteriaceae;g_Thermosipho;s_affectus;st_ik275mar	RED	CHE	ORG	HET	ANB	NEU	ETHE	SHAL
383	sp-383	k_Bacteria;p_Thermotogota;c_Thermotogae;o_Thermotogales;f_Fervidobacteriaceae;g_Thermosipho;s_ferriphilus;st_GB 21	RED	CHE	ORG	HET	ANB	NEU	ETHE	MHAL
384	sp-384	k_Bacteria;p_Thermotogota;c_Thermotogae;o_Thermotogales;f_Fervidobacteriaceae;g_Thermosipho;s_ferrireducens;st_JL129W03	RED	CHE	ORG	HET	ANB	NEU	ETHE	MHAL
385	sp-385	k_Bacteria;p_Thermotogota;c_Thermotogae;o_Thermotogales;f_Fervidobacteriaceae;g_Thermosipho;s_globiformans;st_MN14	RED	CHE	ORG	HET	ANB	NEU	ETHE	SHAL
386	sp-386	k_Bacteria;p_Thermotogota;c_Thermotogae;o_Thermotogales;f_Fervidobacteriaceae;g_Thermosipho;s_melanesiensis;st_BI429	RED	CHE	ORG	HET	ANB	ACIT	ETHE	MHAL
387	sp-387	k_Bacteria;p_Thermotogota;c_Thermotogae;o_Thermotogales;f_Thermotogaceae;g_Thermotoga;s_maritima;st_MSB8	RED	CHE	ORG	HET	ANB	NEU	HTHE	SHAL

## Sheet: S3b_Clustering
	Clustering of microbial lifestyles of second-order MIRC guild
	Second-order MIRC (Cluster n°)	First-order MIRC	Representative taxa	pH	O2	ºC	Energy	Electron	Carbon
	1	RED	Shewanella spp.	NEU	ANB	PSYT	CHE	ORG	HET
	2	OXI	Mariprofundus spp.	NEU	MIA	PSYT	CHE	LIT	AUT
	3	RED	Deferribacter spp.	NEU	ANB	ETHE	CHE	ORG	HET
	4	O/R	Acidithiobacillus spp.	EACI	FAC	MTHE	CHE	L/O	HET
	5	RED	Thermococcus spp.	EACI	ANB	HTHE	CHE	L/O	MIX
	6	O/R	Acidiplasma spp.	EACI	FAC	MES	CHE	L/O	AUT
		Most frequent categories by cluster

## Sheet: S3c_Clustering_data
Correlative #	ID	TAXONOMY	Cluster	First Order Guild Assignment	Fe	pH	ºC	iron_aquisition-iron_transport	iron_aquisition-heme_transport	iron_aquisition-heme_oxygenase	iron_aquisition-siderophore_synthesis	iron_aquisition-siderophore_transport	iron_aquisition-siderophore_transport_potential	iron_gene_regulation	iron_oxidation	possible_iron_oxidation_and_possible_iron_reduction	probable_iron_reduction	iron_reduction	iron_storage
246	sp-246	k_Bacteria;p_Pseudomonadota;c_Betaproteobacteria;o_Nitrosomonadales;f_Thiobacillaceae;g_Thiobacillus;s_denitrificans;st_AB7	1	OXI	0.000400504	7.1	30	1.12835	0	0.282087	1.41044	3.10296	3.94922	1.69252	0	0	0	0	0.846262
187	sp-187	k_Bacteria;p_Pseudomonadota;c_Alphaproteobacteria;o_Rhodobacterales;f_Paracoccaceae;g_Paracoccus;s_ferrooxidans;st_BDN-1	1	OXI	0.00368275	7	30	4.85539	0.422208	0.211104	0.844416	12.6662	1.05552	4.85539	0	0	0	0	0.422208
180	sp-180	k_Bacteria;p_Pseudomonadota;c_Alphaproteobacteria;o_Hyphomicrobiales;f_Nitrobacteraceae;g_Rhodopseudomonas;s_palustris;st_ATH2.1.6	1	OXI	0.000641397	7.5	30	2.07234	0.37679	0.188395	0.941974	5.84024	2.82592	5.84024	0	0.37679	0	0	0.941974
137	sp-137	k_Bacteria;p_Bacillota;c_Negativicutes;o_Selenomonadales;f_Sporomusaceae;g_Pelosinus;s_fermentans;st_R7	1	RED	0.000818914	7	26	5.1713	0.646412	0	2.58565	10.1271	1.72377	6.67959	0	0	0	0	1.07735
273	sp-273	k_Bacteria;p_Pseudomonadota;c_Gammaproteobacteria;o_Alteromonadales;f_Ferrimonadaceae;g_Ferrimonas;s_sediminum;st_JYr13	1	RED	0.0227991	7.5	26.5	0.506971	0.760456	0	0	4.81622	3.5488	1.52091	0	0	2.78834	1.01394	0.760456
268	sp-268	k_Bacteria;p_Pseudomonadota;c_Gammaproteobacteria;o_Alteromonadales;f_Ferrimonadaceae;g_Ferrimonas;s_aestuarii;st_IMCC35002	1	RED	0.00301605	8	30	1.17398	0.704391	0	1.87838	9.62667	4.22634	2.34797	0	0	2.11317	1.17398	0.704391
148	sp-148	k_Bacteria;p_Chlorobiota;c_Chlorobiia;o_Chlorobiales;f_Chlorobiaceae;g_Chlorobium;s_ferrooxidans;st_KoFox	1	OXI	0.558713	6.6	23.5	1.69276	0.423191	0	2.96234	2.11595	2.96234	0.423191	0.423191	0	0	0	0.846382
328	sp-328	k_Bacteria;p_Thermodesulfobacteriota;c_Desulfobulbia;o_Desulfobulbales;f_Desulfocapsaceae;g_Desulfotalea;s_psychrophila;st_LSv54	1	RED	0.000424078	7.45	10	2.46457	0.616143	0	0	2.46457	2.1565	1.23229	0	0	0	0	0.308071
289	sp-289	k_Bacteria;p_Pseudomonadota;c_Gammaproteobacteria;o_Alteromonadales;f_Shewanellaceae;g_Shewanella;s_psychromarinicola;st_M2	1	RED	0.022797	6.5	12.5	1.58874	0.226963	0	0	1.81571	1.58874	1.36178	0	0	1.81571	0.907853	0.68089
91	sp-91	k_Bacteria;p_Bacillota;c_Clostridia;o_Eubacteriales;f_Clostridiaceae;g_Alkaliphilus;s_peptidifermentans;st_Z_7036	1	RED	0.000420463	9.1	35	3.97382	0	0	0	1.40252	0	4.67508	0	0	0	0	0.701262
89	sp-89	k_Bacteria;p_Bacillota;c_Clostridia;o_Eubacteriales;f_Clostridiaceae;g_Alkaliphilus;s_metalliredigens;st_QYMF	1	RED	0.000200652	9.5	35	2.90276	0	0	0	2.28074	0	4.1468	0	0	0	0	0.622019
95	sp-95	k_Bacteria;p_Bacillota;c_Clostridia;o_Eubacteriales;f_Clostridiaceae;g_Geosporobacter;s_ferrireducens;st_IRF9	1	RED	2,008704566e-05	9.25	40	3.49201	0.551369	0	0	1.28653	0	6.06506	0	0	0	0	0.551369
86	sp-86	k_Bacteria;p_Bacillota;c_Bacilli;o_Bacillales;f_Bacillaceae;g_Tepidibacillus;s_decaturensis;st_Z9	1	RED	0.404658	5.5	35	3.03439	0	0	0	0.674309	0	2.69724	0	0	0	0	0.337154
139	sp-139	k_Bacteria;p_Bacillota;c_Negativicutes;o_Veillonellales;f_Veillonellaceae;g_Lucifera;s_butyrica;st_ALE	1	RED	0.00041838	5.5	37	1.9558	0	0	0	0.58674	0	4.30276	0	0	0	0	0
208	sp-208	k_Bacteria;p_Pseudomonadota;c_Alphaproteobacteria;o_Rhodospirillales;f_Acetobacteraceae;g_Acidisphaera;s_rubrifaciens;st_HS-AP3	1	RED	0.000421092	4.75	32.5	0	0	0	0	0.442772	0.442772	2.43524	0.221386	0	0	0	0.664158
227	sp-227	k_Bacteria;p_Pseudomonadota;c_Betaproteobacteria;o_Burkholderiales;f_incertae-sedis;g_Thiomonas;s_ferrovorans;st_FB-6	1	OXI	0.00111473	5	22	1.51976	0	0	0	2.53293	3.03951	3.29281	0.253293	0.506586	0	0	0.506586
358	sp-358	k_Bacteria;p_Thermodesulfobacteriota;c_Desulfuromonadia;o_Geobacterales;f_Geobacteraceae;g_Geoanaerobacter;s_pelophilus;st_Dfr2	1	RED	2.1197	6.85	31	0.989609	0	0	0	1.48441	1.73182	1.97922	0.247402	0	0.247402	1.97922	1.23701
260	sp-260	k_Bacteria;p_Pseudomonadota;c_Deltaproteobacteria;o_Desulfuromonadales;f_Geobacteraceae;g_Geotalea;s_toluenoxydans;st_TMJ1	1	RED	2.1197	6.8	28.5	0.368596	0	0	0	0.368596	0.552894	1.65868	0.184298	0	0	1.47438	0.737191
243	sp-243	k_Bacteria;p_Pseudomonadota;c_Betaproteobacteria;o_Nitrosomonadales;f_Gallionellaceae;g_Sideroxydans;s_lithotrophicus;st_ES-1	1	OXI	1.54656	6.25	30	0.672495	0	0	0	3.02623	3.02623	3.36247	1.34499	0.672495	0	0	0.336247
241	sp-241	k_Bacteria;p_Pseudomonadota;c_Betaproteobacteria;o_Nitrosomonadales;f_Gallionellaceae;g_Sideroxyarcus;s_emersonii;st_MIZ01	1	OXI	2.4804	6	32.5	0.764818	0	0	0	1.91205	3.44168	2.29446	1.14723	0	0	0	0.382409
238	sp-238	k_Bacteria;p_Pseudomonadota;c_Betaproteobacteria;o_Nitrosomonadales;f_Gallionellaceae;g_Ferriphaselus;s_amnicola;st_OYT1	1	OXI	2.4804	6.3	27.5	0	0	0	0	2.62566	3.00075	0	0.375094	0	0	0	0.375094
236	sp-236	k_Bacteria;p_Pseudomonadota;c_Betaproteobacteria;o_Nitrosomonadales;f_Gallionellaceae;g_Ferrigenium;s_kumadai;st_An22	1	OXI	1.3749	6	27.5	0.827815	0	0	0	1.65563	3.31126	2.48344	0.413907	0	0	0	0.413907
345	sp-345	k_Bacteria;p_Thermodesulfobacteriota;c_Desulfuromonadia;o_Desulfuromonadales;f_Desulfuromonadaceae;g_Pelobacter;s_propionicus;st_Ott Bd 1	1	RED	0.00056275	7.5	33	2.09754	0.262192	0	0	7.86576	3.67069	1.83534	0	0	0	0	0.786576
265	sp-265	k_Bacteria;p_Pseudomonadota;c_Epsilonproteobacteria;o_Campylobacterales;f_Sulfurospirillaceae;g_Sulfurospirillum;s_barnesii;st_SES-3	1	RED	0.000420041	7.5	33	5.96422	0	0	1.19284	5.16899	3.57853	6.36183	0	0	0	0	1.19284
378	sp-378	k_Bacteria;p_Thermodesulfobacteriota;c_Syntrophobacteria;o_Syntrophobacterales;f_Syntrophobacteraceae;g_Syntrophobacter;s_fumaroxidans;st_MPOB	1	OXI	0.000420041	7.3	37	2.64805	0.722195	0	0	4.81464	1.44439	1.92585	0	0	0	0	1.20366
308	sp-308	k_Bacteria;p_Pseudomonadota;c_Gammaproteobacteria;o_Pseudomonadales;f_Marinobacteraceae;g_Marinobacter;s_santoriniensis;st_NKSG1	1	OXI	0.0227991	7.5	37.5	0.808843	0	0	0.808843	2.69614	2.15692	3.7746	0	0	0	0	0.539229
182	sp-182	k_Bacteria;p_Pseudomonadota;c_Alphaproteobacteria;o_Hyphomicrobiales;f_Rhizobiaceae;g_Ciceribacter;s_ferrooxidans;st_F8825	1	OXI	0.220276	7.5	37	1.79748	0	0	0.998602	3.59497	0.998602	5.39245	0	0	0	0	0.599161
92	sp-92	k_Bacteria;p_Bacillota;c_Clostridia;o_Eubacteriales;f_Clostridiaceae;g_Anaerosolibacter;s_carboniphilus;st_IRF19	1	RED	0.000420041	7.75	40	1.58134	0	0	0.593003	2.17434	0	3.75568	0	0	0	0	0.197667
276	sp-276	k_Bacteria;p_Pseudomonadota;c_Gammaproteobacteria;o_Alteromonadales;f_Shewanellaceae;g_Shewanella;s_amazonensis;st_SB2B	1	RED	0.02792	7.5	37	1.343	0.268601	0	0	3.22321	1.8802	1.8802	0	0	0.268601	2.1488	1.0744
82	sp-82	k_Bacteria;p_Bacillota;c_Bacilli;o_Bacillales;f_Bacillaceae;g_Mesobacillus;s_subterraneus;st_COOI3B	1	RED	0.8376	8	38.5	1.07066	0.214133	0	0	3.21199	0	3.85439	0	0	0	0	0.642398
97	sp-97	k_Bacteria;p_Bacillota;c_Clostridia;o_Eubacteriales;f_Clostridiaceae;g_Natronincola;s_ferrireducens;st_Z-0511	1	RED	0.000280894	8.4	36	2.37852	0	0	0	4.41726	0	2.71832	0	0	0	0	1.01937
346	sp-346	k_Bacteria;p_Thermodesulfobacteriota;c_Desulfuromonadia;o_Desulfuromonadales;f_Geoalkalibacteraceae;g_Geoalkalibacter;s_ferrihydriticus;st_Z-0531	1	RED	0.000420463	8.5	35	1.71821	0.286369	0	0	2.29095	2.57732	1.14548	0	0	0.286369	2.29095	1.71821
359	sp-359	k_Bacteria;p_Thermodesulfobacteriota;c_Desulfuromonadia;o_Geobacterales;f_Geobacteraceae;g_Geobacter;s_anodireducens;st_SD-1	1	RED	0.00268589	7	32.5	1.62955	0	0	0	1.08637	1.08637	2.17273	0	0	0	5.43183	1.35796
336	sp-336	k_Bacteria;p_Thermodesulfobacteriota;c_Desulfuromonadia;o_Desulfuromonadales;f_Desulfuromonadaceae;g_Desulfuromonas;s_acetexigens;st_2873	1	RED	0.000421303	7.7	32.5	0.878477	0	0	0	2.34261	1.75695	2.34261	0	0	0.292826	4.39239	1.46413
348	sp-348	k_Bacteria;p_Thermodesulfobacteriota;c_Desulfuromonadia;o_Desulfuromonadales;f_Geoalkalibacteraceae;g_Geoalkalibacter;s_subterraneus;st_Red1	1	RED	0.000420463	7	40	1.11794	0.279486	0	0	1.39743	1.39743	0.838457	0	0	0.279486	5.03074	1.11794
321	sp-321	k_Bacteria;p_Spirochaetota;c_Spirochaetia;o_Spirochaetales;f_Sphaerochaetaceae;g_Sphaerochaeta;s_pleomorpha;st_Grapes	1	RED	0.2792	7	35	8.72002	0.31143	0	0.934288	3.11429	0.934288	5.2943	0	0	0	0	0.622859
108	sp-108	k_Bacteria;p_Bacillota;c_Clostridia;o_Eubacteriales;f_Desulfitobacteriaceae;g_Desulfitobacterium;s_hafniense;st_DCB-2	1	RED	0.531228	7	37	2.43704	0.203087	0	1.21852	5.48335	0	6.90496	0	0	0	0	0.406174
146	sp-146	k_Bacteria;p_Bacteroidota;c_Bacteroidia;o_Marinilabiliales;f_Prolixibacteraceae;g_Prolixibacter;s_denitrificans;st_MIC1-1	1	O/R	0.00278894	6.5	36	0.992063	0	0	0	3.22421	1.24008	12.4008	0	0	0	0	0.744048
38	sp-38	k_Archaea;p_Methanobacteriota;c_Methanomicrobia;o_Methanosarcinales;f_Methanosarcinaceae;g_Methanosarcina;s_acetivorans;st_C2A	1	RED	0.00019115	6.5	40	1.84275	0.4095	0	0	9.21376	0	1.2285	0	0	0	0	0.4095
264	sp-264	k_Bacteria;p_Pseudomonadota;c_Deltaproteobacteria;o_Syntrophobacterales;f_Syntrophobacteraceae;g_Desulfoferrobacter;s_suflitae;st_DRH4	1	OXI	0.000200852	6.85	38.5	1.07596	0.430385	0	0	4.08866	1.72154	1.07596	0	0	0	0	1.07596
118	sp-118	k_Bacteria;p_Bacillota;c_Clostridia;o_Eubacteriales;f_Peptococcaceae;g_Desulforamulus;s_reducens;st_MI-1	1	RED	0.100426	7.1	37	4.54287	0	0	0	0.567859	0	1.41965	0	0	0	0	0.28393
354	sp-354	k_Bacteria;p_Thermodesulfobacteriota;c_Desulfuromonadia;o_Desulfuromonadales;f_Syntrophotaleaceae;g_Syntrophotalea;s_carbinolica;st_Gra Bd 1	1	RED	0.00028137	6.85	35	2.46761	0	0	0	8.01974	4.00987	2.15916	0	0	0	0.308452	0.925355
248	sp-248	k_Bacteria;p_Pseudomonadota;c_Betaproteobacteria;o_Rhodocyclales;f_Rhodocyclaceae;g_Azospira;s_oryzae;st_PS	1	RED	0.000225399	6.5	37	2.03429	0	0	0	6.10288	3.48736	5.52165	0	0	0	0	1.16245
377	sp-377	k_Bacteria;p_Thermodesulfobacteriota;c_Desulfuromonadia;o_Geobacterales;f_Geobacteraceae;g_Trichlorobacter;s_lovleyi;st_SZ	1	RED	0.000557279	6.8	35	1.61377	0	0	0	2.42066	1.88273	1.88273	0	0	0.537924	0.537924	0.806885
364	sp-364	k_Bacteria;p_Thermodesulfobacteriota;c_Desulfuromonadia;o_Geobacterales;f_Geobacteraceae;g_Geobacter;s_hydrogenophilus;st_H-2	1	RED	0.000198667	6.5	35	1.10742	0	0	0	1.38427	0.830565	2.76855	0	0	0	2.49169	0.55371
167	sp-167	k_Bacteria;p_Pseudomonadota;c_Deltaproteobacteria;o_Desulfuromonadales;f_Geobacteraceae;g_Geothermobacter;s_hydrogeniphilus;st_EPR-M	1	RED	0.000420041	6.4	38.75	0	0	0	0	3.29341	2.09581	2.09581	0.299401	0	0	2.09581	1.1976
123	sp-123	k_Bacteria;p_Bacillota;c_Clostridia;o_Halanaerobiales;f_Halobacteroidaceae;g_Orenia;s_metallireducens;st_Z6	1	RED	0.279604	6.5	40	3.45286	0	0	0	1.06242	1.06242	2.65604	0	0	0	0	1.32802
257	sp-257	k_Bacteria;p_Pseudomonadota;c_Deltaproteobacteria;o_Desulfuromonadales;f_Geobacteraceae;g_Geomonas;s_oryzae;st_S43	1	RED	0.2792	6.5	31.5	1.18624	0	0	0	1.89798	1.42349	1.42349	0.237248	0	0.237248	3.79597	1.42349
255	sp-255	k_Bacteria;p_Pseudomonadota;c_Deltaproteobacteria;o_Desulfuromonadales;f_Geobacteraceae;g_Geomonas;s_edaphica;st_Red53	1	RED	0.2792	6.5	31.5	1.21036	0	0	0	1.6945	1.6945	1.6945	0.242072	0	0.484144	3.87315	1.21036
258	sp-258	k_Bacteria;p_Pseudomonadota;c_Deltaproteobacteria;o_Desulfuromonadales;f_Geobacteraceae;g_Geomonas;s_terrae;st_Red111	1	RED	0.2792	6.5	31.5	1.24626	0	0	0	1.24626	1.49551	1.74477	0.249252	0	0.249252	4.23729	1.49551
254	sp-254	k_Bacteria;p_Pseudomonadota;c_Deltaproteobacteria;o_Desulfuromonadales;f_Geobacteraceae;g_Geomonas;s_diazotrophica;st_Red69	1	RED	0.2792	6.75	31.5	1.24906	0	0	0	1.49888	1.49888	1.49888	0.249813	0	0.499625	3.49738	1.49888
253	sp-253	k_Bacteria;p_Pseudomonadota;c_Deltaproteobacteria;o_Desulfuromonadales;f_Geobacteraceae;g_Geomonas;s_azotofigens;st_Red51	1	RED	0.2792	6.75	31.5	1.1812	0	0	0	1.88991	0.708717	2.12615	0.236239	0	0.472478	3.77983	1.65367
256	sp-256	k_Bacteria;p_Pseudomonadota;c_Deltaproteobacteria;o_Desulfuromonadales;f_Geobacteraceae;g_Geomonas;s_ferrireducens;st_S62	1	RED	0.2792	6.5	31.5	1.19674	0	0	0	1.67544	1.67544	1.43609	0.239349	0	0.478698	4.78698	1.43609
376	sp-376	k_Bacteria;p_Thermodesulfobacteriota;c_Desulfuromonadia;o_Geobacterales;f_Geobacteraceae;g_Oryzomonas;s_sagensis;st_Red100	1	RED	0.5584	6.5	31.5	1.49566	0	0	0	2.09393	0.897397	2.99133	0.299133	0	0	3.58959	1.19653
360	sp-360	k_Bacteria;p_Thermodesulfobacteriota;c_Desulfuromonadia;o_Geobacterales;f_Geobacteraceae;g_Geobacter;s_argillaceus;st_G12	1	RED	0.424231	6.5	30	0	0	0	0	0.747012	1.49402	1.24502	0	0	0	3.23705	0.996016
375	sp-375	k_Bacteria;p_Thermodesulfobacteriota;c_Desulfuromonadia;o_Geobacterales;f_Geobacteraceae;g_Oryzomonas;s_rubra;st_Red88	1	RED	0.5584	6	31.5	1.41004	0.282008	0	0.846024	2.82008	1.41004	3.10209	0.282008	0	0	3.10209	1.41004
374	sp-374	k_Bacteria;p_Thermodesulfobacteriota;c_Desulfuromonadia;o_Geobacterales;f_Geobacteraceae;g_Oryzomonas;s_japonica;st_Red96	1	RED	0.5584	6	31.5	0.893921	0	0	0	3.27771	1.1919	3.57569	0.297974	0	0	2.38379	1.48987
370	sp-370	k_Bacteria;p_Thermodesulfobacteriota;c_Desulfuromonadia;o_Geobacterales;f_Geobacteraceae;g_Geomobilimonas;s_luticola;st_OSK6	1	RED	1.06122	7	33.5	1.18308	0	0	0	1.18308	1.18308	1.77462	0.29577	0	0	4.14079	1.77462
259	sp-259	k_Bacteria;p_Pseudomonadota;c_Deltaproteobacteria;o_Desulfuromonadales;f_Geobacteraceae;g_Geotalea;s_daltonii;st_FRC-32	1	RED	1.06006	7	30	0.521648	0	0	0	1.56495	0.782473	2.34742	0.260824	0	0	3.65154	1.30412
111	sp-111	k_Bacteria;p_Bacillota;c_Clostridia;o_Eubacteriales;f_Desulfitobacteriaceae;g_Desulfosporosinus;s_lacus;st_STP12	1	RED	0.000280921	7	30	1.70843	0.189825	0	0	2.46773	0	4.17616	0	0	0	0	0.379651
109	sp-109	k_Bacteria;p_Bacillota;c_Clostridia;o_Eubacteriales;f_Desulfitobacteriaceae;g_Desulfitobacterium;s_metallireducens;st_853-15A	1	RED	0.00028089	7	30	1.31709	0	0	0	0.987817	0	2.30491	0	0	0	0.987817	0.329272
212	sp-212	k_Bacteria;p_Pseudomonadota;c_Alphaproteobacteria;o_Rhodospirillales;f_Thalassospiraceae;g_Varunaivibrio;s_sulfuroxidans;st_TC8	1	RED	0.00160716	6.5	30	3.52361	0	0	0	2.46653	0.704722	3.17125	0	0	0	0	0.352361
307	sp-307	k_Bacteria;p_Pseudomonadota;c_Gammaproteobacteria;o_Pseudomonadales;f_Marinobacteraceae;g_Marinobacter;s_mangrovi;st_CHFG3-1-5	1	OXI	0.0116794	7	34.5	1.90885	0.238606	0	0.954426	4.29492	3.10188	5.24934	0	0	0	0	0.477213
249	sp-249	k_Bacteria;p_Pseudomonadota;c_Deltaproteobacteria;o_Desulfobacterales;f_Desulfobulbaceae;g_Desulfobulbus;s_propionicus;st_1pr3	1	RED	0.000420041	7.3	34	1.80072	0.30012	0	0	5.10204	2.70108	3.30132	0	0	0	0	0.60024
351	sp-351	k_Bacteria;p_Thermodesulfobacteriota;c_Desulfuromonadia;o_Desulfuromonadales;f_Geopsychrobacteraceae;g_Desulfuromusa;s_kysingii;st_Kysw2	1	RED	0.00028	7.2	32	3.26992	0	0	0	4.45898	2.97265	2.08086	0	0	0	1.18906	0.59453
48	sp-48	k_Bacteria;p_Acidobacteriota;c_Holophagae;o_Holophagales;f_Holophagaceae;g_Geothrix;s_terrae;st_SG184	1	RED	0.5584	7	30	0.656814	0	0	0	3.61248	2.62726	3.94089	0.656814	0	0.985222	2.29885	0.656814
45	sp-45	k_Bacteria;p_Acidobacteriota;c_Holophagae;o_Holophagales;f_Holophagaceae;g_Geothrix;s_alkalitolerans;st_SG263	1	RED	0.5584	7	30	0.659196	0	0	0	4.61437	3.29598	3.62558	0	0	1.31839	2.30719	0.988794
47	sp-47	k_Bacteria;p_Acidobacteriota;c_Holophagae;o_Holophagales;f_Holophagaceae;g_Geothrix;s_oryzisoli;st_SG189	1	RED	0.5584	7	30	0.698568	0	0	0	5.93783	3.14356	2.79427	0.698568	0	1.04785	1.04785	0.698568
326	sp-326	k_Bacteria;p_Thermodesulfobacteriota;c_Desulfobulbia;o_Desulfobulbales;f_Desulfocapsaceae;g_Desulfocapsa;s_sulfexigens;st_SB164P1	1	RED	0.557652	7	30	1.12486	0.281215	0	0	3.09336	1.68729	1.9685	0	0	0	1.68729	0.56243
366	sp-366	k_Bacteria;p_Thermodesulfobacteriota;c_Desulfuromonadia;o_Geobacterales;f_Geobacteraceae;g_Geobacter;s_pickeringii;st_G13	1	RED	0.000198667	6.9	30	3.62976	0	0	0	0.907441	1.81488	2.11736	0	0	0.30248	3.0248	0.604961
361	sp-361	k_Bacteria;p_Thermodesulfobacteriota;c_Desulfuromonadia;o_Geobacterales;f_Geobacteraceae;g_Geobacter;s_benzoatilyticus;st_Jerry-YX	1	RED	0.424231	7	30	1.51561	0	0	0	1.81873	0.909366	2.12186	0	0	0	2.7281	1.21249
194	sp-194	k_Bacteria;p_Pseudomonadota;c_Alphaproteobacteria;o_Rhodobacterales;f_Paracoccaceae;g_Rhodovulum;s_robiginosum;st_N2	1	OXI	0.558822	6.5	26.5	1.0989	0	0	0	1.37363	1.37363	3.02198	0	0	0	0	0
193	sp-193	k_Bacteria;p_Pseudomonadota;c_Alphaproteobacteria;o_Rhodobacterales;f_Paracoccaceae;g_Rhodovulum;s_marinum;st_JA128	1	OXI	0.5584	6.4	30	1.0433	0.260824	0	0	2.60824	2.60824	1.56495	0	0	0	0	0.260824
196	sp-196	k_Bacteria;p_Pseudomonadota;c_Alphaproteobacteria;o_Rhodobacterales;f_Paracoccaceae;g_Sinirhodobacter;s_ferrireducens;st_SgZ-3	1	RED	0.837603	7	30	1.78299	0.254712	0	0	2.29241	2.54712	3.82068	0	0	0	0	0
311	sp-311	k_Bacteria;p_Pseudomonadota;c_Gammaproteobacteria;o_Xanthomonadales;f_Rhodanobacteraceae;g_Metallibacterium;s_scheffleri;st_DKE6	1	RED	0.00209493	5.5	27.5	2.0558	0	0	0	2.0558	2.64317	0.881057	0.587372	0	0	0	0.587372
110	sp-110	k_Bacteria;p_Bacillota;c_Clostridia;o_Eubacteriales;f_Desulfitobacteriaceae;g_Desulfosporosinus;s_acididurans;st_M1	1	RED	0.00041414	5.5	30	2.02066	0.224517	0	0	2.69421	0	2.02066	0	0	0	0	0.673552
309	sp-309	k_Bacteria;p_Pseudomonadota;c_Gammaproteobacteria;o_Pseudomonadales;f_Marinobacteraceae;g_Marinobacter;s_subterrani;st_JG233	1	OXI	0.0116794	6	30	0.718391	0	0	0	2.6341	2.87356	3.11303	0	0	0	0	0.478927
49	sp-49	k_Bacteria;p_Acidobacteriota;c_Terriglobia;o_Bryobacterales;f_Bryobacteraceae;g_Paludibaculum;s_fermentans;st_P105	1	RED	5,02131179972304e-06	5.75	24	0.262605	0.131302	0	0	2.49475	0.919118	6.95903	0	0	0.393908	0	0.919118
313	sp-313	k_Bacteria;p_Pseudomonadota;c_Zetaproteobacteria;o_incertae-sedis;f_incertae-sedis;g_Ghiorsea;s_bivora;st_TAG-1	1	OXI	0.00010435	6.5	22.5	0	0	0	0	1.37237	2.74474	1.82983	0.914913	0	0	0	0
190	sp-190	k_Bacteria;p_Pseudomonadota;c_Alphaproteobacteria;o_Rhodobacterales;f_Paracoccaceae;g_Rhodobacter;s_ferrooxidans;st_SW2	1	O/R	0.000680203	6.5	19	0.878992	0	0	0	2.05098	0.585995	2.92997	0.878992	0	0	0	0
191	sp-191	k_Bacteria;p_Pseudomonadota;c_Alphaproteobacteria;o_Rhodobacterales;f_Paracoccaceae;g_Rhodovulum;s_iodosum;st_N1	1	OXI	0.558822	6.5	22.5	1.11173	0	0	0	1.94552	1.38966	3.05725	0	0	0	0	0
145	sp-145	k_Bacteria;p_Bacteroidota;c_Bacteroidia;o_Marinilabiliales;f_Marinifilaceae;g_Labilibaculum;s_manganireducens;st_59.10-2M	1	RED	0.000409191	7.75	30	0.940513	0	0	0	3.76205	1.17564	11.2862	0	0	0	0	0.470256
144	sp-144	k_Bacteria;p_Bacteroidota;c_Bacteroidia;o_Marinilabiliales;f_Marinifilaceae;g_Labilibaculum;s_filiforme;st_59.16B	1	RED	0.000419011	7.4	25	0.484496	0	0	0	5.08721	1.21124	8.96318	0	0	0	0	0.726744
115	sp-115	k_Bacteria;p_Bacillota;c_Clostridia;o_Eubacteriales;f_Lachnospiraceae;g_Lachnotalea;s_glycerini;st_DLD10	1	RED	0.000280894	7	30	3.68409	0	0	0	3.22358	0	10.5918	0	0	0	0	0.230256
88	sp-88	k_Bacteria;p_Bacillota;c_Bacilli;o_Bacillales;f_Paenibacillaceae;g_Paenibacillus;s_guangzhouensis;st_GSS02	1	RED	0.0114186	7.5	35	2.40192	0.160128	0	0	4.64372	0	13.9311	0	0	0	0	0.480384
320	sp-320	k_Bacteria;p_Spirochaetota;c_Spirochaetia;o_Spirochaetales;f_Sphaerochaetaceae;g_Sphaerochaeta;s_globosa;st_Buddy	1	RED	0.2792	7	27.5	10.0944	0.325627	0	0.976881	2.60501	1.30251	5.86128	0	0	0	0	0.651254
252	sp-252	k_Bacteria;p_Pseudomonadota;c_Deltaproteobacteria;o_Desulfovibrionales;f_Desulfovibrionaceae;g_Maridesulfovibrio;s_frigidus;st_18	1	RED	0.0352494	7.1	21.5	2.43375	0.270416	0	0	2.43375	0.811249	3.245	0	0	0	0	0.540833
251	sp-251	k_Bacteria;p_Pseudomonadota;c_Deltaproteobacteria;o_Desulfovibrionales;f_Desulfovibrionaceae;g_Maridesulfovibrio;s_ferrireducens;st_61	1	RED	0.0352494	7.3	23	2.64784	0.294204	0	0	3.53045	0.882613	1.76523	0	0	0	0	0.294204
295	sp-295	k_Bacteria;p_Pseudomonadota;c_Gammaproteobacteria;o_Chromatiales;f_Chromatiaceae;g_Thiodictyon;s_syntrophicum;st_Cad16	1	OXI	0.000210651	7	21.5	0.891663	0.148611	0	0	1.18888	1.18888	0.743053	0	0	0	0	0.445831
150	sp-150	k_Bacteria;p_Chlorobiota;c_Chlorobiia;o_Chlorobiales;f_Chlorobiaceae;g_Chlorobium;s_masyuteum;st_BLA1	1	OXI	0.000421303	6.8	20	1.67364	0.41841	0	0	2.09205	2.92887	0.41841	0.41841	0	0	0	0.83682
219	sp-219	k_Bacteria;p_Pseudomonadota;c_Betaproteobacteria;o_Burkholderiales;f_Comamonadaceae;g_Rhodoferax;s_ferrireducens;st_T118	1	RED	0.00113985	6.9	25	1.31004	0	0	0	2.62009	3.93013	1.0917	0.436681	0	1.31004	1.0917	0.218341
334	sp-334	k_Bacteria;p_Thermodesulfobacteriota;c_Desulfovibrionia;o_Desulfovibrionales;f_Desulfovibrionaceae;g_Pseudodesulfovibrio;s_profundus;st_500-1	1	RED	0.000420041	7	25	2.20805	0.245339	0	0	4.41609	0.981354	2.45339	0	0	0	0	0.490677
332	sp-332	k_Bacteria;p_Thermodesulfobacteriota;c_Desulfovibrionia;o_Desulfovibrionales;f_Desulfovibrionaceae;g_Desulfovibrio;s_gilichinskyi;st_K3S	1	RED	0.100435	7.1	26	2.54094	0.282326	0	0	3.38792	0.846979	2.25861	0	0	0	0	0.282326
225	sp-225	k_Bacteria;p_Pseudomonadota;c_Betaproteobacteria;o_Burkholderiales;f_incertae-sedis;g_Sphaerotilus;s_natans;st_D-501	1	OXI	0.00713313	7	25	1.03306	0	0	0	4.3905	3.35744	4.3905	0	0	0	0	0.516529
343	sp-343	k_Bacteria;p_Thermodesulfobacteriota;c_Desulfuromonadia;o_Desulfuromonadales;f_Desulfuromonadaceae;g_Desulfuromonas;s_versatilis;st_NIT-T3	1	RED	0.000200452	6.95	25	1.46915	0	0	0	1.22429	1.22429	1.71401	0	0	0.244858	3.67287	0.979432
337	sp-337	k_Bacteria;p_Thermodesulfobacteriota;c_Desulfuromonadia;o_Desulfuromonadales;f_Desulfuromonadaceae;g_Desulfuromonas;s_acetoxidans;st_11070	1	RED	0.000419623	7.35	30	2.06186	0.294551	0	0	5.30191	6.77467	1.47275	0	0	0	2.94551	0.294551
322	sp-322	k_Bacteria;p_Thermodesulfobacteriota;c_Desulfobacteria;o_Desulfobacterales;f_Desulfobacteraceae;g_Desulfobacter;s_curvatus;st_AcRM3	1	RED	0.000420041	7	29.5	1.80868	0.401929	0	0	10.0482	4.82315	4.62219	0	0	0	0	1.20579
287	sp-287	k_Bacteria;p_Pseudomonadota;c_Gammaproteobacteria;o_Alteromonadales;f_Shewanellaceae;g_Shewanella;s_pealeana;st_ANG-SQ1	1	RED	0.022797	7	27.5	1.14443	0.915541	0	0	3.20439	3.20439	1.14443	0	0	0.915541	2.05997	0.686656
286	sp-286	k_Bacteria;p_Pseudomonadota;c_Gammaproteobacteria;o_Alteromonadales;f_Shewanellaceae;g_Shewanella;s_oneidensis;st_MR-1	1	RED	0.022797	7.5	30	1.08814	0.652884	0	0.652884	3.04679	2.17628	0.435256	0	0	1.08814	1.5234	0.870511
288	sp-288	k_Bacteria;p_Pseudomonadota;c_Gammaproteobacteria;o_Alteromonadales;f_Shewanellaceae;g_Shewanella;s_profunda;st_LT13a	1	RED	0.022797	7	27.5	1.17261	0.703565	0	0	3.75235	2.34522	1.17261	0	0	0.469043	0.938086	0.938086
272	sp-272	k_Bacteria;p_Pseudomonadota;c_Gammaproteobacteria;o_Alteromonadales;f_Ferrimonadaceae;g_Ferrimonas;s_sediminicola;st_IMCC35001T	1	RED	0.00301605	7	30	0.557258	0.278629	0	0	2.22903	1.67177	0.835887	0	0	1.67177	0.835887	0.835887
316	sp-316	k_Bacteria;p_Pseudomonadota;c_Zetaproteobacteria;o_Mariprofundales;f_Mariprofundaceae;g_Mariprofundus;s_ferrinatatus;st_CP-8	2	OXI	3.0869	7.05	27.5	0	0	0	0	3.1264	4.01965	0.446628	0.446628	0	0	0	0
314	sp-314	k_Bacteria;p_Pseudomonadota;c_Zetaproteobacteria;o_Mariprofundales;f_Mariprofundaceae;g_Mariprofundus;s_aestuarium;st_CP-5	2	OXI	3.0869	7.05	27.5	0	0	0	0	1.64609	3.7037	1.23457	0.411523	0	0	0	0
319	sp-319	k_Bacteria;p_Pseudomonadota;c_Zetaproteobacteria;o_Mariprofundales;f_Mariprofundaceae;g_Mariprofundus;s_micogutta;st_ET2	2	OXI	3.0869	6.4	25	0	0	0	0	2.87238	3.69307	0.820681	0.820681	0	0	0	0
317	sp-317	k_Bacteria;p_Pseudomonadota;c_Zetaproteobacteria;o_Mariprofundales;f_Mariprofundaceae;g_Mariprofundus;s_ferrooxydans;st_PV-1	2	OXI	3.0869	6.35	30	0.718133	0	0	0	2.87253	2.1544	1.43627	0.359066	0	0	0	0
356	sp-356	k_Bacteria;p_Thermodesulfobacteriota;c_Desulfuromonadia;o_Geobacterales;f_Geobacteraceae;g_Citrifermentans;s_bemidjiense;st_Bem	2	RED	2.87776	7	30	1.74043	0	0	0	0.745898	0.745898	2.23769	0.248633	0	0.248633	4.22675	1.4918
245	sp-245	k_Bacteria;p_Pseudomonadota;c_Betaproteobacteria;o_Nitrosomonadales;f_Sterolibacteriaceae;g_Georgfuchsia;s_toluolica;st_G5G6	2	RED	2.792	7.3	27.5	0.603865	0	0	0	2.41546	4.22705	2.71739	0.905797	0	0.905797	0.905797	1.20773
96	sp-96	k_Bacteria;p_Bacillota;c_Clostridia;o_Eubacteriales;f_Clostridiaceae;g_Isachenkonia;s_alkalipeptolytica;st_Z-1701	2	RED	2.792	9.15	37	2.3761	0	0	0	0	0	3.73388	0	0	0	0	1.01833
242	sp-242	k_Bacteria;p_Pseudomonadota;c_Betaproteobacteria;o_Nitrosomonadales;f_Gallionellaceae;g_Sideroxydans;s_incertae-sedis;st_CL21	2	OXI	1.54656	4.6	21	0.556328	0	0	0	3.8943	6.11961	2.22531	1.11266	0.556328	0	0	0
85	sp-85	k_Bacteria;p_Bacillota;c_Bacilli;o_Bacillales;f_Bacillaceae;g_Siminovitchia;s_thermophila;st_SgZ-10	3	RED	1.396	7.25	50	4.57317	0.43554	0	0	2.83101	0	4.13763	0	0	0	0	0.43554
262	sp-262	k_Bacteria;p_Pseudomonadota;c_Deltaproteobacteria;o_incertae-sedis;f_incertae-sedis;g_Deferrisoma;s_camini;st_S3R1	3	RED	0.529711	6.5	50	0	0.535762	0	0	3.48245	4.01822	1.33941	0.267881	0	0	0.803643	0.267881
63	sp-63	k_Bacteria;p_Actinomycetota;c_Coriobacteriia;o_Anaerosomatales;f_Anaerosomataceae;g_Parvivirga;s_hydrogeniphila;st_Es71-Z0120	3	RED	0.5584	7	53.5	2.27661	0	0	0	3.41491	0	2.27661	0	0	0	0	0
117	sp-117	k_Bacteria;p_Bacillota;c_Clostridia;o_Eubacteriales;f_Peptococcaceae;g_Desulforamulus;s_hydrothermalis;st_Lam5	3	RED	0.00229809	7.1	55	3.7679	0	0	0	0	0	1.50716	0	0	0	0	0.37679
160	sp-160	k_Bacteria;p_Ignavibacteriota;c_Ignavibacteria;o_Ignavibacteriales;f_Melioribacteraceae;g_Melioribacter;s_roseus;st_P3M-2	3	RED	0.00011108	7.5	55	1.72117	0.344234	0	0	3.78657	2.40964	1.72117	0.344234	0	0	1.0327	1.0327
94	sp-94	k_Bacteria;p_Bacillota;c_Clostridia;o_Eubacteriales;f_Clostridiaceae;g_Fervidicella;s_metallireducens;st_AeB	3	RED	0.000100435	7	50	2.33957	0	0	0	1.00267	0	2.6738	0	0	0	2.6738	0.334225
116	sp-116	k_Bacteria;p_Bacillota;c_Clostridia;o_Eubacteriales;f_Peptococcaceae;g_Desulforamulus;s_ferrireducens;st_GSS09	3	RED	0.0724308	7.5	50	2.88739	0	0	0	1.28329	0	1.92493	0	0	0	0	0.320821
98	sp-98	k_Bacteria;p_Bacillota;c_Clostridia;o_Eubacteriales;f_Clostridiaceae;g_Thermotalea;s_metallivorans;st_B2-1	3	RED	0.421453	8	50	1.29702	0	0	0	3.24254	0	2.59403	0	0	0	0	0.972763
380	sp-380	k_Bacteria;p_Thermotogota;c_Thermotogae;o_Mesoaciditogales;f_Mesoaciditogaceae;g_Athalassotoga;s_saccharophila;st_NAS-01	3	RED	0.576358	5.75	55	4.04858	0	0	0	1.51822	1.01215	3.03644	0	0	0	0	2.53036
166	sp-166	k_Bacteria;p_Pseudomonadota;c_Deltaproteobacteria;o_Desulfuromonadales;f_Geobacteraceae;g_Geothermobacter;s_ehrlichii;st_SSO15	3	RED	0.000420041	6	55	0	0.670017	0	0	3.01508	1.67504	1.34003	0	0	0	3.68509	0.670017
75	sp-75	k_Bacteria;p_Bacillota;c_Bacilli;o_Bacillales;f_Alicyclobacillaceae;g_Effusibacillus;s_pohliae;st_MP4	3	OXI	0.0140597	5	55	1.42735	0.28547	0	0	1.71282	0	2.56923	0	0	0	0	0
67	sp-67	k_Bacteria;p_Bacillota;c_Bacilli;o_Bacillales;f_Alicyclobacillaceae;g_Alicyclobacillus;s_cellulosilyticus;st_Sueoka	3	OXI	0.00413177	4.8	55	1.91132	0	0	0	0	0	2.29358	0	0	0	0	0
156	sp-156	k_Bacteria;p_Deferribacterota;c_Deferribacteres;o_Deferribacterales;f_Deferribacteraceae;g_Deferribacter;s_abyssi;st_JR	3	RED	0.00028092	6.6	60	0.888889	0	0	0	3.11111	1.33333	1.33333	0	0	0	0.444444	1.33333
153	sp-153	k_Bacteria;p_Deferribacterota;c_Deferribacteres;o_Deferribacterales;f_Deferribacteraceae;g_Deferribacter;s_autotrophicus;st_SL50	3	RED	0.00313477	6.5	60	0.804182	0	0	0	2.81464	1.20627	2.01045	0	0	0	0	0.804182
154	sp-154	k_Bacteria;p_Deferribacterota;c_Deferribacteres;o_Deferribacterales;f_Deferribacteraceae;g_Deferribacter;s_thermophilus;st_BMA	3	RED	0.000420041	6.5	60	2.28519	0	0	0	1.82815	0.914077	1.82815	0	0	0	1.37112	1.82815
93	sp-93	k_Bacteria;p_Bacillota;c_Clostridia;o_Eubacteriales;f_Clostridiaceae;g_Caloramator;s_australicus;st_RC3	3	RED	0.100919	7	60	1.43833	0	0	0	2.1575	0	2.87666	0	0	0	0	0.359583
138	sp-138	k_Bacteria;p_Bacillota;c_Negativicutes;o_Selenomonadales;f_Sporomusaceae;g_Thermosinus;s_carboxydivorans;st_Nor1	3	RED	0.000404587	6.9	60	3.465	0	0	0	2.772	1.0395	2.079	0	0	0	0	0.3465
124	sp-124	k_Bacteria;p_Bacillota;c_Clostridia;o_Halanaerobiales;f_incertae-sedis;g_Anoxybacter;s_fermentans;st_DY22613	3	RED	9,98272939229898e-05	7	61	2.19987	0	0	0	0.628536	0.942803	1.25707	0	0	0	1.57134	0.314268
143	sp-143	k_Bacteria;p_Bacillota;c_Tissierellia;o_Tissierellales;f_Thermohalobacteraceae;g_Caloranaerobacter;s_ferrireducens;st_DY22619	3	RED	9,98272939229898e-05	7	60	5.74006	0	0	0	2.46002	0	3.28003	0	0	0	0	0.820008
121	sp-121	k_Bacteria;p_Bacillota;c_Clostridia;o_Eubacteriales;f_Thermincolaceae;g_Thermincola;s_ferriacetica;st_Z-0001	3	RED	0.000198862	7.1	58.5	1.89813	0	0	0	1.89813	0	3.47991	0	0	0	3.79627	0.316356
135	sp-135	k_Bacteria;p_Bacillota;c_Clostridia;o_Thermosediminibacterales;f_Thermosediminibacteraceae;g_Thermovenabulum;s_gondwanense;st_R270	3	RED	0.00434467	7	65	1.31637	0	0	0	1.75516	0	1.75516	0	0	0	0	0
126	sp-126	k_Bacteria;p_Bacillota;c_Clostridia;o_Moorellales;f_Moorellaceae;g_Moorella;s_humiferrea;st_64-FGQ	3	RED	0.000280894	6.9	65	2.58112	0	0	0	2.58112	0	3.31858	0	0	0	0	0.368732
152	sp-152	k_Bacteria;p_Chloroflexota;c_Ardenticatenia;o_Ardenticatenales;f_Ardenticatenaceae;g_Ardenticatena;s_maritima;st_110S	3	RED	0.022797	6.75	62.5	3.95778	0	0	0	0.989446	0	2.63852	0	0	0	0	0.329815
65	sp-65	k_Bacteria;p_Aquificota;c_Aquificae;o_Aquificales;f_Hydrogenothermaceae;g_Sulfurihydrogenibium;s_subterraneum;st_HGMK-1	3	RED	0.00118855	7.5	62.5	1.17371	0	0	0	1.17371	2.34742	1.76056	0	0	0	0	0
53	sp-53	k_Bacteria;p_Acidobacteriota;c_Thermoanaerobaculia;o_Thermoanaerobaculales;f_Thermoanaerobaculaceae;g_Thermoanaerobaculum;s_aquaticum;st_MP-01	3	RED	0.000191443	6.75	60	0	0	0	0	2.93378	6.28667	4.19111	0.419112	0	0.838223	0	0.838223
329	sp-329	k_Bacteria;p_Thermodesulfobacteriota;c_Desulfovibrionia; o_Desulfovibrionales;f_Desulfonauticaceae;g_Desulfovulcanus;s_ferrireducens;st_Ax17	3	RED	0.000418789	8	65	0.872981	0.436491	0	0	4.36491	3.05543	1.30947	0	0	0	0	0.436491
125	sp-125	k_Bacteria;p_Bacillota;c_Clostridia;o_Moorellales;f_Calderihabitantaceae;g_Calderihabitans;s_maritimus;st_KKC1	3	RED	0.00215937	7.25	65	3.19693	0.319693	0	0	0.959079	0.319693	2.55754	0	0	0	3.83632	0.319693
130	sp-130	k_Bacteria;p_Bacillota;c_Clostridia;o_Thermoanaerobacterales;f_Thermoanaerobacteraceae;g_Carboxydothermus;s_pertinax;st_Ug1	3	RED	0.000412233	6.25	65	2.6892	0	0	0	2.6892	0	1.15252	0	0	0	1.92086	0.384172
129	sp-129	k_Bacteria;p_Bacillota;c_Clostridia;o_Thermoanaerobacterales;f_Thermoanaerobacteraceae;g_Carboxydothermus;s_ferrireducens;st_JW/AS-Y7	3	RED	0.000418789	6.1	65	2.73117	0.390168	0	0	0.780335	0	2.73117	0.390168	0	0	1.56067	0.780335
64	sp-64	k_Bacteria;p_Aquificota;c_Aquificae;o_Aquificales;f_Hydrogenothermaceae;g_Sulfurihydrogenibium;s_azorense;st_Az-Fu1	3	O/R	0.000200852	6	68	1.1655	0	0	0	0.582751	1.74825	1.74825	0	0	0	0	0
386	sp-386	k_Bacteria;p_Thermotogota;c_Thermotogae;o_Thermotogales;f_Fervidobacteriaceae;g_Thermosipho;s_melanesiensis;st_BI429	3	RED	0.000301279	7	72.5	1.03681	0	0	0	2.59202	0	4.14723	0	0	0	0	1.03681
134	sp-134	k_Bacteria;p_Bacillota;c_Clostridia;o_Thermosediminibacterales;f_Thermosediminibacteraceae;g_Fervidicola;s_ferrireducens;st_Y170	3	RED	0.100919	7	70	1.9992	0	0	0	0.79968	0	1.59936	0	0	0	0	0
384	sp-384	k_Bacteria;p_Thermotogota;c_Thermotogae;o_Thermotogales;f_Fervidobacteriaceae;g_Thermosipho;s_ferrireducens;st_JL129W03	3	RED	0.000336931	6.5	70	2.60552	0	0	0	2.60552	0	3.64773	0	0	0	0	1.56331
382	sp-382	k_Bacteria;p_Thermotogota;c_Thermotogae;o_Thermotogales;f_Fervidobacteriaceae;g_Thermosipho;s_affectus;st_ik275mar	3	RED	0.000420463	6.6	70	1.12931	0	0	0	3.38792	0	4.51722	0	0	0	0	1.69396
385	sp-385	k_Bacteria;p_Thermotogota;c_Thermotogae;o_Thermotogales;f_Fervidobacteriaceae;g_Thermosipho;s_globiformans;st_MN14	3	RED	0.00266021	6.8	68	2.06932	0	0	0	3.10398	0	3.62131	0	0	0	0	1.03466
133	sp-133	k_Bacteria;p_Bacillota;c_Clostridia;o_Thermoanaerobacterales;f_Thermoanaerobacteraceae;g_Thermoanaerobacter;s_siderophilus;st_SR4	3	RED	0.000764292	6.4	70	3.25969	0.362188	0	0	2.8975	0	2.8975	0	0	0	2.53531	0.362188
298	sp-298	k_Bacteria;p_Pseudomonadota;c_Gammaproteobacteria;o_Chromatiales;f_Ectothiorhodospiraceae;g_Acidihalobacter;s_prosperus;st_LM3	4	OXI	2.00462	1.9	34.5	1.53752	0	0	0	1.84502	3.99754	2.15252	0.615006	0	0	0	0.307503
266	sp-266	k_Bacteria;p_Pseudomonadota;c_Gammaproteobacteria;o_Acidiferrobacterales;f_Acidiferrobacteraceae;g_Acidiferrobacter;s_thiooxydans;st_m-1	4	O/R	2.28891	2	38	0.63012	0	0	0	0.63012	3.46566	0.63012	1.26024	0	0	0	0.31506
168	sp-168	k_Bacteria;p_Pseudomonadota;c_Acidithiobacillia;o_Acidithiobacillales;f_Acidithiobacillaceae;g_Acidithiobacillus;s_caldus;st_KU	4	RED	2.00965	2.25	45	0.654664	0	0	0	1.63666	3.92799	1.63666	0	0	0	0	0.654664
171	sp-171	k_Bacteria;p_Pseudomonadota;c_Acidithiobacillia;o_Acidithiobacillales;f_Acidithiobacillaceae;g_Acidithiobacillus;s_ferriphilus;st_M20	4	O/R	1.36295	2	30	0.748783	0	0	0	1.12317	3.36952	1.87196	0.748783	0	0	0	0.374392
169	sp-169	k_Bacteria;p_Pseudomonadota;c_Acidithiobacillia;o_Acidithiobacillales;f_Acidithiobacillaceae;g_Acidithiobacillus;s_ferrianus;st_MG	4	O/R	1.36295	2	30	0.628733	0.314367	0	0	3.14367	6.91606	1.8862	0.628733	0	0	0	0.314367
172	sp-172	k_Bacteria;p_Pseudomonadota;c_Acidithiobacillia;o_Acidithiobacillales;f_Acidithiobacillaceae;g_Acidithiobacillus;s_ferrivorans;st_NO-37	4	O/R	1.34159	2.5	29.5	0.358809	0	0	0	0.897022	3.58809	1.25583	0.358809	0	0	0	0.179404
71	sp-71	k_Bacteria;p_Bacillota;c_Bacilli;o_Bacillales;f_Alicyclobacillaceae;g_Alicyclobacillus;s_ferrooxydans;st_TC-34	4	OXI	2.81193	3	28	1.42915	0.204165	0	0	0.40833	0	2.44998	0	0	0	0	0.204165
299	sp-299	k_Bacteria;p_Pseudomonadota;c_Gammaproteobacteria;o_Chromatiales;f_Ectothiorhodospiraceae;g_Acidihalobacter;s_yilgarnensis;st_F5	4	OXI	2.73712	2.5	30	1.41403	0	0	0	2.26244	4.80769	2.54525	0.565611	0	0	0	0.282805
297	sp-297	k_Bacteria;p_Pseudomonadota;c_Gammaproteobacteria;o_Chromatiales;f_Ectothiorhodospiraceae;g_Acidihalobacter;s_ferrooxydans;st_V8	4	OXI	2.73712	1.8	36	4.9505	0	0	0	0.618812	2.78465	2.47525	0	0	0	0	0.618812
59	sp-59	k_Bacteria;p_Actinomycetota;c_Acidimicrobiia;o_Acidimicrobiales;f_Acidimicrobiaceae;g_Ferrithrix;s_thermotolerans;st_Y005	4	O/R	1.11674	1.7	46.5	0.839278	0	0	0	0	0	2.93747	0	0	0	0	1.67856
58	sp-58	k_Bacteria;p_Actinomycetota;c_Acidimicrobiia;o_Acidimicrobiales;f_Acidimicrobiaceae;g_Ferrimicrobium;s_acidiphilum;st_T23	4	O/R	1.11674	1.7	36	0.655953	0	0	0	0	0	1.96786	0	0	0	0	0.655953
78	sp-78	k_Bacteria;p_Bacillota;c_Bacilli;o_Bacillales;f_Alicyclobacillaceae;g_Sulfoacidibacillus;s_thermotolerans;st_Y002	4	O/R	0.5584	1.8	43	0	0	0	0	0.335683	0.335683	2.0141	0	0	0	0	0
102	sp-102	k_Bacteria;p_Bacillota;c_Clostridia;o_Eubacteriales;f_Clostridiales Family XVII. Incertae Sedis;g_Sulfobacillus;s_acidophilus;st_NAL	4	O/R	0.559374	2	47.5	1.34844	0	0	0	0.809061	0	2.69687	0	0	0	0	0.539374
113	sp-113	k_Bacteria;p_Bacillota;c_Clostridia;o_Eubacteriales;f_Desulfotomaculaceae;g_Desulfotomaculum;s_copahuensis;st_CINDEFI1	4	RED	0.0724308	2	40	2.31548	0.289436	0	0	1.44718	0	3.18379	0	0	0	0	0.289436
77	sp-77	k_Bacteria;p_Bacillota;c_Bacilli;o_Bacillales;f_Alicyclobacillaceae;g_Sulfoacidibacillus;s_ferrooxidans;st_S0AB	4	O/R	0.000417201	1.7	33	0.597193	0.298597	0	0	1.49298	0	1.79158	0	0	0	0	1.19439
1	sp-1	k_Archaea;p_Candidatus Thermoplasmatota;c_Thermoplasmata;o_Thermoplasmatales;f_Cuniculiplasmataceae;g_Cuniculiplasma;s_divulgatum;st_S5	4	RED	4,08681303459911e-06	1.1	38.5	0	0	0	0	1.02041	0	2.04082	0	0	0	0	0
56	sp-56	k_Bacteria;p_Actinomycetota;c_Acidimicrobiia;o_Acidimicrobiales;f_Acidimicrobiaceae;g_Aciditerrimonas;s_ferrireducens;st_IC-180	4	RED	1.1168	3	50	0.720721	0	0	0	0	0	3.6036	0	0	0	0	1.08108
104	sp-104	k_Bacteria;p_Bacillota;c_Clostridia;o_Eubacteriales;f_Clostridiales Family XVII. Incertae Sedis;g_Sulfobacillus;s_harzensis;st_BGR 140	4	O/R	1.11674	3	45	0.40783	0	0	0	0.611746	0	2.44698	0.203915	0	0	0	0.40783
74	sp-74	k_Bacteria;p_Bacillota;c_Bacilli;o_Bacillales;f_Alicyclobacillaceae;g_Alicyclobacillus;s_tolerans;st_K1	4	O/R	0.558576	2.6	39.5	0.949668	0	0	0	0.633112	0	1.89934	0	0	0	0	0.316556
101	sp-101	k_Bacteria;p_Bacillota;c_Clostridia;o_Eubacteriales;f_Clostridiales Family XVII. Incertae Sedis;g_Candidatus Hydrogenisulfobacillus;s_filiaventi;st_R50	4	OXI	0.0002792	3	55	0.774593	0	0	0	0	0	2.32378	0	0	0	0	0
73	sp-73	k_Bacteria;p_Bacillota;c_Bacilli;o_Bacillales;f_Alicyclobacillaceae;g_Alicyclobacillus;s_pomorum;st_3A	4	OXI	0.558576	4.25	47.5	1.4637	0.29274	0	0	0.58548	0	3.22014	0	0	0	0	0.29274
69	sp-69	k_Bacteria;p_Bacillota;c_Bacilli;o_Bacillales;f_Alicyclobacillaceae;g_Alicyclobacillus;s_cycloheptanicus;st_SCH	4	OXI	0.558576	4	48	1.15976	0.289939	0	0	3.47927	0	4.63903	0.289939	0	0	0	0.579878
72	sp-72	k_Bacteria;p_Bacillota;c_Bacilli;o_Bacillales;f_Alicyclobacillaceae;g_Alicyclobacillus;s_montanus;st_USBA-GBX-503	4	O/R	0.558576	3.5	45	1.62443	0	0	0	0.649773	0	2.2742	0	0	0	0	0.324886
68	sp-68	k_Bacteria;p_Bacillota;c_Bacilli;o_Bacillales;f_Alicyclobacillaceae;g_Alicyclobacillus;s_curvatus;st_ALEF1	4	OXI	0.558576	3.5	30	3.70959	0	0	0	1.23653	0	3.53294	0	0	0	0	0
198	sp-198	k_Bacteria;p_Pseudomonadota;c_Alphaproteobacteria;o_Rhodospirillales;f_Acetobacteraceae;g_Acidiphilium;s_acidophilum;st_700	4	RED	2,00852471988922e-06	3.25	27.5	0.507872	0	0	0	1.26968	2.28542	2.03149	0.253936	0	0	0	0.761808
209	sp-209	k_Bacteria;p_Pseudomonadota;c_Alphaproteobacteria;o_Rhodospirillales;f_Acetobacteraceae;g_Acidocella;s_aromatica;st_PFBC	4	RED	0.00596592	3.8	30	1.46199	0	0	0	0.730994	2.19298	1.82749	0	0	0	0	0.730994
76	sp-76	k_Bacteria;p_Bacillota;c_Bacilli;o_Bacillales;f_Alicyclobacillaceae;g_Ferroacidibacillus;s_organovorans;st_SLC66	4	O/R	0.5584	2.9	30	1.2945	0.323625	0	0	1.61812	0.323625	4.20712	0.323625	0	0	0	0.647249
230	sp-230	k_Bacteria;p_Pseudomonadota;c_Betaproteobacteria;o_Ferrovales;f_Ferrovaceae;g_Ferrovum;s_myxofaciens;st_P3G	4	OXI	1.11907	3	32	0.651254	0	0	0	0	2.93064	1.30251	0.651254	0	0	0	0.325627
9	sp-9	k_Archaea;p_Crenarchaeota;c_Thermoprotei;o_Desulfurococcales;f_Pyrodictiaceae;g_Pyrodictium;s_delaneyi;st_Su06	5	RED	1.38514	5	91	0.949217	0	0	0	0.949217	0	1.42383	0	0	0	0	0
25	sp-25	k_Archaea;p_Crenarchaeota;c_Thermoprotei;o_Thermoproteales;f_Thermoproteaceae;g_Pyrobaculum;s_ferrireducens;st_1860	5	RED	0.000420041	6.5	92.5	0.713267	0	0	0	0.713267	0	1.42653	0	0	0	0	0
43	sp-43	k_Archaea;p_Thermoproteota;c_Thermoprotei;o_Thermoproteales;f_Thermoproteaceae;g_Pyrobaculum;s_aerophilum;st_IM2	5	RED	0.00022647	7	100	0.760167	0	0	0	0.760167	0	0.760167	0	0	0	0	0.380084
31	sp-31	k_Archaea;p_Euryarchaeota;c_Archaeoglobi;o_Archaeoglobales;f_Archaeoglobaceae;g_Geoglobus;s_ahangari;st_234	5	RED	2.42964	6.9	88	0.983768	0.983768	0	0	4.91884	0	1.96754	0	0	0	0	0.491884
30	sp-30	k_Archaea;p_Euryarchaeota;c_Archaeoglobi;o_Archaeoglobales;f_Archaeoglobaceae;g_Geoglobus;s_acetivorans;st_SBH6	5	RED	2.47948	6.8	81	0	0.458716	0	0	0.917431	0	1.83486	0	0	0	3.66972	0.458716
36	sp-36	k_Archaea;p_Euryarchaeota;c_Thermococci;o_Thermococcales;f_Thermococcaceae;g_Thermococcus;s_indicus;st_IOH1	5	RED	0.00502176	6	80	5.81879	0.415628	0	0	2.49377	0	2.49377	0	0	0	0	1.24688
34	sp-34	k_Archaea;p_Euryarchaeota;c_Thermococci;o_Thermococcales;f_Thermococcaceae;g_Palaeococcus;s_ferrophilus;st_DMJ	5	OXI	0.0938025	6	83	5.10638	0.425532	0	0	1.70213	0	2.12766	0	0	0	0	1.2766
387	sp-387	k_Bacteria;p_Thermotogota;c_Thermotogae;o_Thermotogales;f_Thermotogaceae;g_Thermotoga;s_maritima;st_MSB8	5	RED	0.00020121	6.5	80	2.16216	0	0	0	4.32432	0	2.7027	0	0	0	0	2.16216
35	sp-35	k_Archaea;p_Euryarchaeota;c_Thermococci;o_Thermococcales;f_Thermococcaceae;g_Thermococcus;s_celericrescens;st_TS2	5	RED	0.0227991	7	80	5.34964	0.382117	0	0	2.2927	0	1.52847	0	0	0	0	1.52847
37	sp-37	k_Archaea;p_Euryarchaeota;c_Thermococci;o_Thermococcales;f_Thermococcaceae;g_Thermococcus;s_siculi;st_RG-20	5	RED	0.0227991	7	85	5.6101	0.467508	0	0	1.87003	0	2.80505	0	0	0	0	2.33754
29	sp-29	k_Archaea;p_Euryarchaeota;c_Archaeoglobi;o_Archaeoglobales;f_Archaeoglobaceae;g_Ferroglobus;s_placidus;st_AEDII12DO	5	OXI	0.000200652	7	85	1.92382	0.384763	0	0	1.92382	0	1.15429	0	0	0	3.07811	0.384763
20	sp-20	k_Archaea;p_Crenarchaeota;c_Thermoprotei;o_Sulfolobales;f_Sulfolobaceae;g_Sulfolobus;s_acidocaldarius;st_98-3	5	O/R	0.00225202	2.5	72.5	0	0	0	0	0.85034	0	2.12585	1.27551	0	0	0	0.42517
14	sp-14	k_Archaea;p_Crenarchaeota;c_Thermoprotei;o_Sulfolobales;f_Sulfolobaceae;g_Metallosphaera;s_javensis;st_J1	5	RED	0.00409086	3	70	1.19713	0	0	0	0.798085	0	1.99521	2.7933	0	0	0	0
11	sp-11	k_Archaea;p_Crenarchaeota;c_Thermoprotei;o_Sulfolobales;f_Sulfolobaceae;g_Acidianus;s_copahuensis;st_ALE1	5	O/R	0.00409086	3	75	0	0	0	0	0.782779	0	2.73973	2.73973	0	0	0	0
10	sp-10	k_Archaea;p_Crenarchaeota;c_Thermoprotei;o_Sulfolobales;f_Sulfolobaceae;g_Acidianus;s_brierleyi;st_So4a	5	O/R	0.00413177	1.75	70	0	0	0	0	1.53233	0	1.53233	1.53233	0	0	0	0
24	sp-24	k_Archaea;p_Crenarchaeota;c_Thermoprotei;o_Sulfolobales;f_Sulfolobaceae;g_Sulfurisphaera;s_tokodaii;st_7	5	O/R	0.00409086	2.75	80	0	0	0	0	0.665557	0	1.66389	1.99667	0	0	0	0
18	sp-18	k_Archaea;p_Crenarchaeota;c_Thermoprotei;o_Sulfolobales;f_Sulfolobaceae;g_Saccharolobus;s_shibatae;st_B12	5	O/R	0.00409086	3	81	0	0	0	0	0.631911	0	1.89573	0.631911	0	0	0	0.315956
17	sp-17	k_Archaea;p_Crenarchaeota;c_Thermoprotei;o_Sulfolobales;f_Sulfolobaceae;g_Saccharolobus;s_caldissimus;st_HS-3	5	O/R	0.02792	3	85	0.602773	0	0	0	0.602773	0	1.80832	1.50693	0	0	0	0.602773
23	sp-23	k_Archaea;p_Crenarchaeota;c_Thermoprotei;o_Sulfolobales;f_Sulfolobaceae;g_Sulfurisphaera;s_ohwakuensis;st_TA-1	5	O/R	0.00409086	2	84	0	0	0	0	0.656383	0	1.64096	1.96915	0	0	0	0
13	sp-13	k_Archaea;p_Crenarchaeota;c_Thermoprotei;o_Sulfolobales;f_Sulfolobaceae;g_Acidianus;s_sulfidivorans;st_JP7	5	O/R	0.00409086	1.1	74	0.857265	0	0	0	0.857265	0	2.5718	1.71453	0	0	0	0
7	sp-7	k_Archaea;p_Candidatus Thermoplasmatota;c_Thermoplasmata;o_Thermoplasmatales;f_Thermoplasmataceae;g_Thermoplasma;s_acidophilum;st_122-1B2	5	RED	0.00398715	1.5	59	0	0	0	0	1.27388	0	2.54777	0	0	0	0	0
21	sp-21	k_Archaea;p_Crenarchaeota;c_Thermoprotei;o_Sulfolobales;f_Sulfolobaceae;g_Sulfuracidifex;s_metallicus;st_Kra23	5	O/R	0.00225202	2.5	65	0	0	0	0	0.841751	0	2.10438	1.6835	0	0	0	0
296	sp-296	k_Bacteria;p_Pseudomonadota;c_Gammaproteobacteria;o_Chromatiales;f_Ectothiorhodospiraceae;g_Acidihalobacter;s_aeolianus;st_V6	6	OXI	4.00904	1.8	36	0.889152	0	0	0	2.96384	4.14938	1.7783	0.592768	0	0	0	0.296384
161	sp-161	k_Bacteria;p_Nitrospirae;c_Nitrospira;o_Nitrospirales;f_Nitrospiraceae;g_Leptospirillum;s_ferriphilum;st_P3a	6	OXI	4.01303	1.6	33.5	0.854701	0	0	0	2.13675	3.84615	2.5641	0.42735	0	0	0	0
4	sp-4	k_Archaea;p_Candidatus Thermoplasmatota;c_Thermoplasmata;o_Thermoplasmatales;f_Ferroplasmaceae;g_Ferroplasma;s_acidarmanus;st_Fer1	6	O/R	4.01705	1.35	38.5	0	0	0	0	1.02512	0	2.05023	0.512558	0	0	0	0
3	sp-3	k_Archaea;p_Candidatus Thermoplasmatota;c_Thermoplasmata;o_Thermoplasmatales;f_Ferroplasmaceae;g_Acidiplasma;s_cupricumulans;st_BH2	6	O/R	3.51691	1.1	53.5	0	0	0	0	0	0	2.17984	0.544959	0	0	0	0
5	sp-5	k_Archaea;p_Candidatus Thermoplasmatota;c_Thermoplasmata;o_Thermoplasmatales;f_Ferroplasmaceae;g_Ferroplasma;s_acidiphilum;st_Y	6	O/R	5.02331	1.7	27.5	0	0	0	0	0	0	2.18699	0.546747	0	0	0	0
173	sp-173	k_Bacteria;p_Pseudomonadota;c_Acidithiobacillia;o_Acidithiobacillales;f_Acidithiobacillaceae;g_Acidithiobacillus;s_ferrooxidans;st_TM	6	O/R	5.27158	2.5	32.5	0.655523	0	0	0	4.91642	7.53851	1.31105	1.31105	0	0	0	0.327761
2	sp-2	k_Archaea;p_Candidatus Thermoplasmatota;c_Thermoplasmata;o_Thermoplasmatales;f_Ferroplasmaceae;g_Acidiplasma;s_aeolicum;st_V	6	O/R	5.0185	1.5	43.5	0	0	0	0	0	0	2.10305	0.525762	0	0	0	0
106	sp-106	k_Bacteria;p_Bacillota;c_Clostridia;o_Eubacteriales;f_Clostridiales Family XVII. Incertae Sedis;g_Sulfobacillus;s_thermosulfidooxidans;st_ST	6	O/R	4.90591	1.8	38	1.23191	0	0	0	0	0	2.46381	0.307977	0	0	0	0.307977
274	sp-274	k_Bacteria;p_Pseudomonadota;c_Gammaproteobacteria;o_Alteromonadales;f_Ferrimonadaceae;g_Paraferrimonas;s_haliotis;st_AFRC7-2-1	NA	RED	5.58402	7.5	28	1.7194	0.343879	0	0	4.12655	2.40715	1.7194	0	0	0.343879	1.37552	0
261	sp-261	k_Bacteria;p_Pseudomonadota;c_Deltaproteobacteria;o_Desulfuromonadales;f_Geobacteraceae;g_Geotalea;s_uraniireducens;st_Rf4	NA	RED	5.58402	6.5	32	0.43956	0	0	0	0.879121	2.41758	1.97802	0.21978	0	0.43956	4.17582	0.659341
170	sp-170	k_Bacteria;p_Pseudomonadota;c_Acidithiobacillia;o_Acidithiobacillales;f_Acidithiobacillaceae;g_Acidithiobacillus;s_ferridurans;st_11Fe	NA	O/R	7.02282	2.1	29	0.658761	0.329381	0	0	1.97628	5.59947	1.31752	0.988142	0	0	0	0.329381
107	sp-107	k_Bacteria;p_Bacillota;c_Clostridia;o_Eubacteriales;f_Clostridiales Family XVII. Incertae Sedis;g_Sulfobacillus;s_thermotolerans;st_Kr1	NA	O/R	8.69508	2.25	40	1.22926	0	0	0	0.614628	0	1.84388	0	0	0	0	0.614628
22	sp-22	k_Archaea;p_Crenarchaeota;c_Thermoprotei;o_Sulfolobales;f_Sulfolobaceae;g_Sulfurisphaera;s_javensis;st_KD-1	NA	RED	9.86701	3.75	82.5	0	0	0	0	0.716846	0	2.15054	1.43369	0	0	0	0

## Sheet: S3_raw_data
Correlative #	ID	TAXONOMY	First Order Guild Assignment	Fe_OPT_gL	ºC	ºC_RGN_MIN	ºC_RGN_MAX	ºC_OPT_MIN	ºC_OPT_MAX	pH	pH_RGN_MIN	pH_RGN_MAX	pH_OPT_MIN	pH_OPT_MAX	SAL	w/v(%NaCl)_RGN_MIN	w/v(%NaCl)_RGN_MAX	w/v(%NaCl)_OPT_MIN	w/v(%NaCl)_OPT_MAX	𝛍m_LON_MIN	𝛍m_LON_MAX	𝛍m_WID_MIN	𝛍m_WID_MAX	SHAPE	GRAM	SPORE	MOTILE
2	sp-2	k_Archaea;p_Candidatus Thermoplasmatota;c_Thermoplasmata;o_Thermoplasmatales;f_Ferroplasmaceae;g_Acidiplasma;s_aeolicum;st_V	O/R	5.0185	MTHE	15	65	42	45	EACI	0	4	1.4	1.6	NA	NA	NA	NA	NA	0.1	2	0.1	2	PLE	NA	NA	0
3	sp-3	k_Archaea;p_Candidatus Thermoplasmatota;c_Thermoplasmata;o_Thermoplasmatales;f_Ferroplasmaceae;g_Acidiplasma;s_cupricumulans;st_BH2	O/R	3.51691	MTHE	22	63	53	54	HACI	0.4	1.8	1	1.2	NA	NA	NA	NA	NA	NA	NA	NA	NA	ROD	NA	NA	0
4	sp-4	k_Archaea;p_Candidatus Thermoplasmatota;c_Thermoplasmata;o_Thermoplasmatales;f_Ferroplasmaceae;g_Ferroplasma;s_acidarmanus;st_Fer1	O/R	4.01705	MES	32	51	35	42	HACI	0.35	3	1	1.7	NA	NA	NA	NA	NA	NA	NA	NA	NA	PLE	0	NA	NA
5	sp-5	k_Archaea;p_Candidatus Thermoplasmatota;c_Thermoplasmata;o_Thermoplasmatales;f_Ferroplasmaceae;g_Ferroplasma;s_acidiphilum;st_Y	O/R	5.02331	PSYT	15	45	20	35	EACI	1.3	2.2	1.7	1.7	NA	NA	NA	NA	NA	NA	NA	NA	NA	PLE	0	NA	NA
6	sp-6	k_Archaea;p_Candidatus Thermoplasmatota;c_Thermoplasmata;o_Thermoplasmatales;f_Ferroplasmaceae;g_Ferroplasma;s_thermophilum;st_L1	O/R	6.02557	MTHE	30	60	45	45	HACI	0.2	2.5	1	1	NA	NA	NA	NA	NA	NA	NA	NA	NA	COC	0	0	NA
10	sp-10	k_Archaea;p_Crenarchaeota;c_Thermoprotei;o_Sulfolobales;f_Sulfolobaceae;g_Acidianus;s_brierleyi;st_So4a	O/R	0.00413177	ETHE	45	75	70	70	EACI	1	6	1.5	2	SHAL	0.1	4	NA	NA	0.4	1	0.4	1	COC	0	0	0
11	sp-11	k_Archaea;p_Crenarchaeota;c_Thermoprotei;o_Sulfolobales;f_Sulfolobaceae;g_Acidianus;s_copahuensis;st_ALE1	O/R	0.00409086	ETHE	55	80	75	75	EACI	1	5	3	3	NA	NA	NA	NA	NA	0.1	5	0.1	5	COC	0	0	0
13	sp-13	k_Archaea;p_Crenarchaeota;c_Thermoprotei;o_Sulfolobales;f_Sulfolobaceae;g_Acidianus;s_sulfidivorans;st_JP7	O/R	0.00409086	ETHE	45	83	74	74	HACI	0.35	3	0.8	1.4	HAT	0.1	4	0.5	0.5	0.1	5	0.1	5	COC	0	0	0
15	sp-15	k_Archaea;p_Crenarchaeota;c_Thermoprotei;o_Sulfolobales;f_Sulfolobaceae;g_Metallosphaera;s_sedula;st_TH2	O/R	0.00163907	ETHE	50	80	75	75	EACI	1	4.5	NA	NA	NA	NA	NA	NA	NA	0.8	0.8	0.8	0.8	COC	0	0	NA
17	sp-17	k_Archaea;p_Crenarchaeota;c_Thermoprotei;o_Sulfolobales;f_Sulfolobaceae;g_Saccharolobus;s_caldissimus;st_HS-3	O/R	0.02792	HTHE	65	93	85	85	EACI	1.5	6	3	3	NA	NA	NA	NA	NA	1	1.5	1	1.5	COC	NA	0	0
18	sp-18	k_Archaea;p_Crenarchaeota;c_Thermoprotei;o_Sulfolobales;f_Sulfolobaceae;g_Saccharolobus;s_shibatae;st_B12	O/R	0.00409086	HTHE	55	86	81	81	EACI	1.5	6	3	3	NA	NA	NA	NA	NA	NA	NA	NA	NA	COC	NA	0	0
19	sp-19	k_Archaea;p_Crenarchaeota;c_Thermoprotei;o_Sulfolobales;f_Sulfolobaceae;g_Saccharolobus;s_solfataricus;st_P1	O/R	0.000421303	HTHE	50	87	87	87	MACI	3.5	5	4.5	4.5	NA	NA	NA	NA	NA	NA	NA	NA	NA	COC	NA	0	0
20	sp-20	k_Archaea;p_Crenarchaeota;c_Thermoprotei;o_Sulfolobales;f_Sulfolobaceae;g_Sulfolobus;s_acidocaldarius;st_98-3	O/R	0.00225202	ETHE	55	80	70	75	EACI	1	5.9	2	3	NA	NA	NA	NA	NA	0.5	1.5	0.5	1.5	PLE	NA	0	0
21	sp-21	k_Archaea;p_Crenarchaeota;c_Thermoprotei;o_Sulfolobales;f_Sulfolobaceae;g_Sulfuracidifex;s_metallicus;st_Kra23	O/R	0.00225202	ETHE	50	75	65	65	EACI	1	4.5	2	3	HAT	0	3	0	0.75	1	1.2	1	1.2	COC	0	0	0
23	sp-23	k_Archaea;p_Crenarchaeota;c_Thermoprotei;o_Sulfolobales;f_Sulfolobaceae;g_Sulfurisphaera;s_ohwakuensis;st_TA-1	O/R	0.00409086	HTHE	63	92	84	84	EACI	1	5	2	2	NA	NA	NA	NA	NA	0.8	1.2	0.8	1.2	COC	NA	0	0
24	sp-24	k_Archaea;p_Crenarchaeota;c_Thermoprotei;o_Sulfolobales;f_Sulfolobaceae;g_Sulfurisphaera;s_tokodaii;st_7	O/R	0.00409086	HTHE	70	85	80	80	EACI	2	5	2.5	3	NA	NA	NA	NA	NA	NA	NA	NA	NA	COC	NA	0	0
54	sp-54	k_Bacteria;p_Actinomycetota;c_Acidimicrobiia;o_Acidimicrobiales;f_Acidimicrobiaceae;g_Acidiferrimicrobium;s_australe;st_USS-CCA1	O/R	NA	PSYT	20	39	30	30	EACI	1.7	4.5	3	3	NA	NA	NA	NA	NA	0.8	2.2	0.8	2.2	ROD	1	0	1
55	sp-55	k_Bacteria;p_Actinomycetota;c_Acidimicrobiia;o_Acidimicrobiales;f_Acidimicrobiaceae;g_Acidimicrobium;s_ferrooxidans;st_ICP	O/R	0.00200652	MTHE	45	50	NA	NA	EACI	2	2	NA	NA	NA	NA	NA	NA	NA	0.7	1.5	0.7	1.5	ROD	1	0	1
57	sp-57	k_Bacteria;p_Actinomycetota;c_Acidimicrobiia;o_Acidimicrobiales;f_Acidimicrobiaceae;g_Acidithrix;s_ferrooxidans;st_PY-F3	O/R	0.698059	MPSY	5	40	10	30	MACI	2	4.4	NA	NA	NHAT	0	0.6	0	0	0.8	2	0.8	2	FIL	1	0	1
58	sp-58	k_Bacteria;p_Actinomycetota;c_Acidimicrobiia;o_Acidimicrobiales;f_Acidimicrobiaceae;g_Ferrimicrobium;s_acidiphilum;st_T23	O/R	1.11674	MES	NA	NA	35	37	EACI	NA	NA	1.4	2	NA	NA	NA	NA	NA	NA	NA	NA	NA	ROD	0	0	1
59	sp-59	k_Bacteria;p_Actinomycetota;c_Acidimicrobiia;o_Acidimicrobiales;f_Acidimicrobiaceae;g_Ferrithrix;s_thermotolerans;st_Y005	O/R	1.11674	MTHE	NA	NA	43	50	EACI	NA	NA	1.6	1.8	NA	NA	NA	NA	NA	1.5	1.5	1.5	1.5	FIL	0	0	0
64	sp-64	k_Bacteria;p_Aquificota;c_Aquificae;o_Aquificales;f_Hydrogenothermaceae;g_Sulfurihydrogenibium;s_azorense;st_Az-Fu1	O/R	0.000200852	ETHE	50	73	68	68	NEU	5.5	7	6	6	NHAT	0	0.25	0.1	0.1	NA	NA	NA	NA	ROD	0	0	1
72	sp-72	k_Bacteria;p_Bacillota;c_Bacilli;o_Bacillales;f_Alicyclobacillaceae;g_Alicyclobacillus;s_montanus;st_USBA-GBX-503	O/R	0.558576	MTHE	25	55	45	45	EACI	1.5	4.5	3	4	NHAT	0	1	NA	NA	1.2	1.5	1.2	1.5	ROD	1	1	1
74	sp-74	k_Bacteria;p_Bacillota;c_Bacilli;o_Bacillales;f_Alicyclobacillaceae;g_Alicyclobacillus;s_tolerans;st_K1	O/R	0.558576	THET	20	55	37	42	EACI	1.5	5	2.5	2.7	NA	NA	NA	NA	NA	0.5	0.8	0.5	0.8	ROD	1	1	0
76	sp-76	k_Bacteria;p_Bacillota;c_Bacilli;o_Bacillales;f_Alicyclobacillaceae;g_Ferroacidibacillus;s_organovorans;st_SLC66	O/R	0.5584	MES	21	37.5	30	30	EACI	1.5	4.1	2.9	2.9	NA	NA	NA	NA	NA	1.5	5	0.5	0.5	ROD	1	1	1
77	sp-77	k_Bacteria;p_Bacillota;c_Bacilli;o_Bacillales;f_Alicyclobacillaceae;g_Sulfoacidibacillus;s_ferrooxidans;st_S0AB	O/R	0.000417201	MES	NA	NA	33	33	EACI	0.9	1.7	1.7	1.7	NA	NA	NA	NA	NA	2	7	NA	NA	ROD	1	1	1
78	sp-78	k_Bacteria;p_Bacillota;c_Bacilli;o_Bacillales;f_Alicyclobacillaceae;g_Sulfoacidibacillus;s_thermotolerans;st_Y002	O/R	0.5584	MTHE	31	50	43	43	EACI	1.6	2	1.8	1.8	NA	NA	NA	NA	NA	NA	NA	NA	NA	ROD	1	1	1
102	sp-102	k_Bacteria;p_Bacillota;c_Clostridia;o_Eubacteriales;f_Clostridiales Family XVII. Incertae Sedis;g_Sulfobacillus;s_acidophilus;st_NAL	O/R	0.559374	MTHE	NA	NA	45	50	EACI	NA	NA	2	2	NA	NA	NA	NA	NA	NA	NA	NA	NA	ROD	1	1	1
103	sp-103	k_Bacteria;p_Bacillota;c_Clostridia;o_Eubacteriales;f_Clostridiales Family XVII. Incertae Sedis;g_Sulfobacillus;s_benefaciens;st_BRGM2	O/R	1.11674	THET	30	47	38.5	38.5	EACI	0.8	2.2	1.5	1.5	NA	NA	NA	NA	NA	0.7	1.3	0.7	1.3	ROD	1	1	1
104	sp-104	k_Bacteria;p_Bacillota;c_Clostridia;o_Eubacteriales;f_Clostridiales Family XVII. Incertae Sedis;g_Sulfobacillus;s_harzensis;st_BGR 140	O/R	1.11674	MTHE	25	55	45	45	EACI	1.5	5	3	3	NA	NA	NA	NA	NA	0.3	0.5	0.3	0.5	ROD	1	1	1
105	sp-105	k_Bacteria;p_Bacillota;c_Clostridia;o_Eubacteriales;f_Clostridiales Family XVII. Incertae Sedis;g_Sulfobacillus;s_sibiricus;st_N1	O/R	8.69508	MTHE	30	55	50	50	EACI	NA	NA	1.8	1.8	NA	NA	NA	NA	NA	0.3	0.5	0.3	0.5	ROD	1	NA	NA
106	sp-106	k_Bacteria;p_Bacillota;c_Clostridia;o_Eubacteriales;f_Clostridiales Family XVII. Incertae Sedis;g_Sulfobacillus;s_thermosulfidooxidans;st_ST	O/R	4.90591	MES	NA	NA	38	38	EACI	NA	NA	1.8	1.8	NA	NA	NA	NA	NA	NA	NA	NA	NA	ROD	1	1	1
107	sp-107	k_Bacteria;p_Bacillota;c_Clostridia;o_Eubacteriales;f_Clostridiales Family XVII. Incertae Sedis;g_Sulfobacillus;s_thermotolerans;st_Kr1	O/R	8.69508	THET	20	60	40	40	EACI	1.2	5	2	2.5	NA	NA	NA	NA	NA	1	3	1	3	ROD	1	1	1
146	sp-146	k_Bacteria;p_Bacteroidota;c_Bacteroidia;o_Marinilabiliales;f_Prolixibacteraceae;g_Prolixibacter;s_denitrificans;st_MIC1-1	O/R	0.00278894	PSYT	15	40	35	37	ACIT	4.5	8	6.5	6.5	SHAL	1	13	2	2	0.5	2	0.5	2	ROD	0	0	0
169	sp-169	k_Bacteria;p_Pseudomonadota;c_Acidithiobacillia;o_Acidithiobacillales;f_Acidithiobacillaceae;g_Acidithiobacillus;s_ferrianus;st_MG	O/R	1.36295	MES	NA	NA	30	30	EACI	NA	NA	2	2	HAT	0	1.8	NA	NA	0.7	4	0.7	4	ROD	0	0	1
170	sp-170	k_Bacteria;p_Pseudomonadota;c_Acidithiobacillia;o_Acidithiobacillales;f_Acidithiobacillaceae;g_Acidithiobacillus;s_ferridurans;st_11Fe	O/R	7.02282	MES	NA	NA	29	29	EACI	NA	NA	2.1	2.1	NA	NA	NA	NA	NA	1.2	1.8	1.2	1.8	ROD	0	0	1
171	sp-171	k_Bacteria;p_Pseudomonadota;c_Acidithiobacillia;o_Acidithiobacillales;f_Acidithiobacillaceae;g_Acidithiobacillus;s_ferriphilus;st_M20	O/R	1.36295	PSYT	5	NA	30	30	EACI	NA	NA	2	2	HAT	0	1.5	NA	NA	0.8	2	0.8	2	ROD	0	0	1
172	sp-172	k_Bacteria;p_Pseudomonadota;c_Acidithiobacillia;o_Acidithiobacillales;f_Acidithiobacillaceae;g_Acidithiobacillus;s_ferrivorans;st_NO-37	O/R	1.34159	PSYT	4	37	27	32	EACI	1.9	3.4	2.5	2.5	NA	NA	NA	NA	NA	1.9	1.9	1.9	1.9	ROD	0	0	1
173	sp-173	k_Bacteria;p_Pseudomonadota;c_Acidithiobacillia;o_Acidithiobacillales;f_Acidithiobacillaceae;g_Acidithiobacillus;s_ferrooxidans;st_TM	O/R	5.27158	PSYT	10	37	30	35	EACI	1.3	4.5	2.5	2.5	NHAT	NA	NA	0	0	0.5	0.8	0.5	0.8	ROD	0	0	0
190	sp-190	k_Bacteria;p_Pseudomonadota;c_Alphaproteobacteria;o_Rhodobacterales;f_Paracoccaceae;g_Rhodobacter;s_ferrooxidans;st_SW2	O/R	0.000680203	MPSY	NA	NA	18	20	NEU	5.2	7.5	6.5	6.5	NA	NA	NA	NA	NA	NA	NA	NA	NA	ROD	NA	NA	NA
266	sp-266	k_Bacteria;p_Pseudomonadota;c_Gammaproteobacteria;o_Acidiferrobacterales;f_Acidiferrobacteraceae;g_Acidiferrobacter;s_thiooxydans;st_m-1	O/R	2.28891	THET	NA	47	38	38	EACI	1.2	NA	2	2	NHAT	0	0.5	0	0	NA	NA	NA	NA	ROD	0	0	0
365	sp-365	k_Bacteria;p_Thermodesulfobacteriota;c_Desulfuromonadia;o_Geobacterales;f_Geobacteraceae;g_Geobacter;s_metallireducens;st_GS-15	O/R	2.87776	MES	NA	NA	30	35	NEU	NA	NA	NA	NA	NA	NA	NA	NA	NA	NA	NA	NA	NA	ROD	0	0	0
16	sp-16	k_Archaea;p_Crenarchaeota;c_Thermoprotei;o_Sulfolobales;f_Sulfolobaceae;g_Metallosphaera;s_yellowstonensis;st_MK1	OXI	NA	ETHE	55	85	65	75	EACI	1.5	3.5	2	3	NA	NA	NA	NA	NA	NA	NA	NA	NA	NA	NA	NA	NA
29	sp-29	k_Archaea;p_Euryarchaeota;c_Archaeoglobi;o_Archaeoglobales;f_Archaeoglobaceae;g_Ferroglobus;s_placidus;st_AEDII12DO	OXI	0.000200652	HTHE	65	95	85	85	NEU	6	8.5	7	7	SHAL	0.5	4.5	1.8	2	1.5	8	0.5	0.5	COC	NA	0	1
34	sp-34	k_Archaea;p_Euryarchaeota;c_Thermococci;o_Thermococcales;f_Thermococcaceae;g_Palaeococcus;s_ferrophilus;st_DMJ	OXI	0.0938025	HTHE	60	88	83	83	ACIT	4	8	6	6	NA	NA	NA	NA	NA	NA	NA	NA	NA	COC	NA	0	1
66	sp-66	k_Bacteria;p_Bacillota;c_Bacilli;o_Bacillales;f_Alicyclobacillaceae;g_Alicyclobacillus;s_aeris;st_ZJ-6	OXI	0.558576	MES	25	35	30	30	MACI	2	6	3.5	3.5	HAT	0	2	NA	NA	1	2	0.1	0.2	ROD	1	1	1
67	sp-67	k_Bacteria;p_Bacillota;c_Bacilli;o_Bacillales;f_Alicyclobacillaceae;g_Alicyclobacillus;s_cellulosilyticus;st_Sueoka	OXI	0.00413177	MTHE	40	67.5	55	55	MACI	3.5	6.5	4.8	4.8	NHAT	0	0.5	NA	NA	NA	NA	NA	NA	ROD	0	1	0
68	sp-68	k_Bacteria;p_Bacillota;c_Bacilli;o_Bacillales;f_Alicyclobacillaceae;g_Alicyclobacillus;s_curvatus;st_ALEF1	OXI	0.558576	MES	20	40	30	30	MACI	2.5	4.5	3.5	3.5	NHAT	0	0.5	NA	NA	NA	NA	NA	NA	ROD	1	1	1
69	sp-69	k_Bacteria;p_Bacillota;c_Bacilli;o_Bacillales;f_Alicyclobacillaceae;g_Alicyclobacillus;s_cycloheptanicus;st_SCH	OXI	0.558576	MTHE	NA	NA	48	48	MACI	NA	NA	3.5	4.5	NA	NA	NA	NA	NA	2	9	0.4	0.6	ROD	1	1	0
70	sp-70	k_Bacteria;p_Bacillota;c_Bacilli;o_Bacillales;f_Alicyclobacillaceae;g_Alicyclobacillus;s_disulfidooxidans;st_SD-11	OXI	0.558576	PSYT	4	40	35	35	EACI	0.5	6	1.5	2.5	NA	NA	NA	NA	NA	1.5	2	0.3	0.5	ROD	1	1	0
71	sp-71	k_Bacteria;p_Bacillota;c_Bacilli;o_Bacillales;f_Alicyclobacillaceae;g_Alicyclobacillus;s_ferrooxydans;st_TC-34	OXI	2.81193	PSYT	17	40	28	28	EACI	2	6	3	3	HAT	0	3	NA	NA	1.5	2	0.3	0.5	ROD	1	1	0
73	sp-73	k_Bacteria;p_Bacillota;c_Bacilli;o_Bacillales;f_Alicyclobacillaceae;g_Alicyclobacillus;s_pomorum;st_3A	OXI	0.558576	MTHE	30	60	45	50	MACI	3	6	4	4.5	NA	NA	NA	NA	NA	1.1	2.3	0.3	0.8	ROD	1	1	1
75	sp-75	k_Bacteria;p_Bacillota;c_Bacilli;o_Bacillales;f_Alicyclobacillaceae;g_Effusibacillus;s_pohliae;st_MP4	OXI	0.0140597	MTHE	42	60	55	55	MACI	4.5	7.5	5	5	NA	NA	NA	NA	NA	3.5	8	0.2	0.3	ROD	1	1	0
79	sp-79	k_Bacteria;p_Bacillota;c_Bacilli;o_Bacillales;f_Bacillaceae;g_Bacillus;s_ferrooxidans;st_YT-3	OXI	0.00640193	MES	15	50	30	30	ACIT	3	11	6.5	7	MHAL	0	10.5	NA	NA	0.6	0.9	0.7	0.7	ROD	1	1	0
83	sp-83	k_Bacteria;p_Bacillota;c_Bacilli;o_Bacillales;f_Bacillaceae;g_Priestia;s_megaterium;st_1060	OXI	NA	PSYT	5	48	28	37	NA	NA	NA	NA	NA	NA	NA	NA	NA	NA	1	1.5	0.35	0.4	ROD	1	1	1
101	sp-101	k_Bacteria;p_Bacillota;c_Clostridia;o_Eubacteriales;f_Clostridiales Family XVII. Incertae Sedis;g_Candidatus Hydrogenisulfobacillus;s_filiaventi;st_R50	OXI	0.0002792	MTHE	NA	NA	55	55	EACI	2.5	4	3	3	NA	NA	NA	NA	NA	0.8	1.1	0.5	0.6	ROD	NA	0	0
148	sp-148	k_Bacteria;p_Chlorobiota;c_Chlorobiia;o_Chlorobiales;f_Chlorobiaceae;g_Chlorobium;s_ferrooxidans;st_KoFox	OXI	0.558713	PSYT	18	30	22	25	NEU	6.3	7.1	6.5	6.7	NA	NA	NA	NA	NA	2	3	0.2	0.2	ROD	0	0	0
149	sp-149	k_Bacteria;p_Chlorobiota;c_Chlorobiia;o_Chlorobiales;f_Chlorobiaceae;g_Chlorobium;s_incertae-sedis;st_N1	OXI	NA	PSYT	10	37	25	25	NEU	6.3	8.4	7	7.3	NA	NA	NA	NA	NA	1	3	0.5	0.5	ROD	0	0	0
150	sp-150	k_Bacteria;p_Chlorobiota;c_Chlorobiia;o_Chlorobiales;f_Chlorobiaceae;g_Chlorobium;s_masyuteum;st_BLA1	OXI	0.000421303	MES	NA	NA	20	20	NEU	NA	NA	6.8	6.8	NA	NA	NA	NA	NA	3	4	0.5	0.5	ROD	0	0	0
151	sp-151	k_Bacteria;p_Chlorobiota;c_Chlorobiia;o_Chlorobiales;f_Chlorobiaceae;g_Chlorobium;s_phaeoferrooxidans;st_KB01	OXI	NA	NA	NA	NA	NA	NA	NEU	NA	NA	NA	NA	NA	NA	NA	NA	NA	1.5	3	0.5	0.5	ROD	0	0	0
161	sp-161	k_Bacteria;p_Nitrospirae;c_Nitrospira;o_Nitrospirales;f_Nitrospiraceae;g_Leptospirillum;s_ferriphilum;st_P3a	OXI	4.01303	MES	NA	NA	30	37	EACI	NA	NA	1.4	1.8	NA	NA	NA	NA	NA	NA	NA	NA	NA	SPI	0	1	1
162	sp-162	k_Bacteria;p_Nitrospirae;c_Nitrospira;o_Nitrospirales;f_Nitrospiraceae;g_Leptospirillum;s_ferrodiazotrophum;st_UBA1	OXI	4.01504	NA	NA	NA	NA	NA	EACI	NA	NA	NA	NA	NA	NA	NA	NA	NA	1.5	3.3	0.15	0.2	SPI	0	NA	1
163	sp-163	k_Bacteria;p_Nitrospirae;c_Nitrospira;o_Nitrospirales;f_Nitrospiraceae;g_Leptospirillum;s_ferrooxidans;st_L15	OXI	4.01303	NA	NA	NA	NA	NA	EACI	1.5	4	2.5	3	NA	NA	NA	NA	NA	0.5	1	0.12	0.18	SPI	0	0	1
164	sp-164	k_Bacteria;p_Nitrospirae;c_Nitrospira;o_Nitrospirales;f_Nitrospiraceae;g_Leptospirillum;s_rubarum;st_incertae-sedis	OXI	4.01504	NA	NA	NA	NA	NA	EACI	NA	NA	NA	NA	NA	NA	NA	NA	NA	0.9	2	0.4	0.5	SPI	0	NA	1
165	sp-165	k_Bacteria;p_Nitrospirae;c_Nitrospira;o_Nitrospirales;f_Nitrospiraceae;g_Leptospirillum;s_thermoferrooxidans;st_L-88	OXI	4.01504	NA	NA	NA	NA	NA	EACI	NA	NA	NA	NA	NA	NA	NA	NA	NA	1.5	2.5	0.3	0.5	SPI	0	0	1
174	sp-174	k_Bacteria;p_Pseudomonadota;c_Acidithiobacillia;o_Acidithiobacillales;f_Acidithiobacillaceae;g_Acidithiobacillus;s_ferruginosus;st_CF3	OXI	NA	NA	NA	NA	NA	NA	EACI	NA	NA	NA	NA	NA	NA	NA	NA	NA	1.5	2.5	0.4	0.6	ROD	0	0	NA
175	sp-175	k_Bacteria;p_Pseudomonadota;c_Alphaproteobacteria;o_Hyphomicrobiales;f_Hyphomicrobiaceae;g_Pedomicrobium;s_americanum;st_IFAM G-1381	OXI	0.000397688	PSYT	15	41	32	38	NEU	NA	NA	6.6	7.5	NA	NA	NA	NA	NA	2	6	0.5	0.8	ROD	0	0	1
176	sp-176	k_Bacteria;p_Pseudomonadota;c_Alphaproteobacteria;o_Hyphomicrobiales;f_Hyphomicrobiaceae;g_Pedomicrobium;s_australicum;st_IFAM ST-1306	OXI	0.000397688	PSYT	15	36	29	32	NEU	NA	NA	6.9	7.5	NA	NA	NA	NA	NA	2.3	3.3	0.6	0.9	ROD	0	0	1
177	sp-177	k_Bacteria;p_Pseudomonadota;c_Alphaproteobacteria;o_Hyphomicrobiales;f_Hyphomicrobiaceae;g_Pedomicrobium;s_ferrugineum;st_IFAM S-1290	OXI	0.000397688	PSYT	18	43	29	30	NEU	6.6	8.7	NA	NA	NA	NA	NA	NA	NA	2.5	4.5	0.35	0.55	ROD	0	0	1
178	sp-178	k_Bacteria;p_Pseudomonadota;c_Alphaproteobacteria;o_Hyphomicrobiales;f_Hyphomicrobiaceae;g_Rhodomicrobium;s_udaipurense;st_JA643	OXI	NA	PSYT	10	40	30	30	NEU	5.5	8	6.5	7.5	HAT	0	2	NA	NA	0.9	3.6	0.3	0.5	ROD	0	1	1
179	sp-179	k_Bacteria;p_Pseudomonadota;c_Alphaproteobacteria;o_Hyphomicrobiales;f_Hyphomicrobiaceae;g_Rhodomicrobium;s_vannielii;st_ATH3.1.1	OXI	0.00083342	NA	NA	NA	NA	NA	NEU	NA	NA	NA	NA	NA	NA	NA	NA	NA	1	1.5	0.4	0.6	OVO	0	0	0
180	sp-180	k_Bacteria;p_Pseudomonadota;c_Alphaproteobacteria;o_Hyphomicrobiales;f_Nitrobacteraceae;g_Rhodopseudomonas;s_palustris;st_ATH2.1.6	OXI	0.000641397	THET	25	40	30	30	NEU	6	9	6.5	8.5	HAT	0	4	0	0	3	5	0.5	1	ROD	0	0	1
181	sp-181	k_Bacteria;p_Pseudomonadota;c_Alphaproteobacteria;o_Hyphomicrobiales;f_Phyllobacteriaceae;g_Hoeflea;s_siderophila;st_Hf1	OXI	0.022797	PSYT	9	38	30	30	NEU	6.2	8.5	7.5	7.5	SHAL	0.1	8.5	1	1	2	4	0.8	1	ROD	0	0	1
182	sp-182	k_Bacteria;p_Pseudomonadota;c_Alphaproteobacteria;o_Hyphomicrobiales;f_Rhizobiaceae;g_Ciceribacter;s_ferrooxidans;st_F8825	OXI	0.220276	THET	20	42	37	37	NEU	6.9	9	7.5	7.5	HAT	0	3.5	0	0	3	6	0.9	1	ROD	0	0	1
183	sp-183	k_Bacteria;p_Pseudomonadota;c_Alphaproteobacteria;o_Hyphomicrobiales;f_Rhizobiaceae;g_Ciceribacter;s_thiooxidans;st_F43b	OXI	NA	THET	20	42	37	37	NEU	6	9	7.5	7.5	HAT	0	3.5	0	0	1.5	2.5	0.4	0.6	ROD	0	0	1
186	sp-186	k_Bacteria;p_Pseudomonadota;c_Alphaproteobacteria;o_Rhodobacterales;f_Paracoccaceae;g_Paracoccus;s_denitrificans;st_17741	OXI	0.0105893	PSYT	8	40	36	36	NEU	6	10	7.6	7.6	HAT	0	7	0	0	1.5	1.8	0.4	0.4	ROD	0	0	0
187	sp-187	k_Bacteria;p_Pseudomonadota;c_Alphaproteobacteria;o_Rhodobacterales;f_Paracoccaceae;g_Paracoccus;s_ferrooxidans;st_BDN-1	OXI	0.00368275	PSYT	10	45	30	30	NEU	5	8.5	7	7	NA	NA	NA	NA	NA	2	3	0.5	0.5	ROD	0	0	0
188	sp-188	k_Bacteria;p_Pseudomonadota;c_Alphaproteobacteria;o_Rhodobacterales;f_Paracoccaceae;g_Paracoccus;s_pantotrophus;st_KS1	OXI	0.0105373	MES	NA	NA	28	37	NEU	NA	NA	NA	NA	NA	NA	NA	NA	NA	3	4	0.5	0.5	COC	0	0	1
189	sp-189	k_Bacteria;p_Pseudomonadota;c_Alphaproteobacteria;o_Rhodobacterales;f_Paracoccaceae;g_Rhodobacter;s_capsulatus;st_SB1003	OXI	0.000822204	MES	NA	NA	25	30	NEU	NA	NA	NA	NA	NA	NA	NA	NA	NA	2.8	4.6	0.6	0.7	ROD	0	0	1
191	sp-191	k_Bacteria;p_Pseudomonadota;c_Alphaproteobacteria;o_Rhodobacterales;f_Paracoccaceae;g_Rhodovulum;s_iodosum;st_N1	OXI	0.558822	MPSY	NA	NA	20	25	NEU	NA	NA	6.5	6.5	MHAL	2.5	5	NA	NA	4	8	0.7	0.8	ROD	0	0	0
192	sp-192	k_Bacteria;p_Pseudomonadota;c_Alphaproteobacteria;o_Rhodobacterales;f_Paracoccaceae;g_Rhodovulum;s_lacipunicei;st_JA322	OXI	0.5584	MES	25	35	30	30	NEU	6.5	9	7	8.5	HAT	0	5	0	0	4.5	5	0.5	0.6	ROD	0	0	0
193	sp-193	k_Bacteria;p_Pseudomonadota;c_Alphaproteobacteria;o_Rhodobacterales;f_Paracoccaceae;g_Rhodovulum;s_marinum;st_JA128	OXI	0.5584	MES	25	35	30	30	NEU	5.5	7.5	6	6.8	MHAL	0.05	8	0.5	3	2	25	0.5	0.8	ROD	0	0	0
194	sp-194	k_Bacteria;p_Pseudomonadota;c_Alphaproteobacteria;o_Rhodobacterales;f_Paracoccaceae;g_Rhodovulum;s_robiginosum;st_N2	OXI	0.558822	MES	NA	NA	25	28	NEU	NA	NA	6.5	6.5	MHAL	2.5	5	NA	NA	NA	NA	NA	NA	ROD	0	0	0
195	sp-195	k_Bacteria;p_Pseudomonadota;c_Alphaproteobacteria;o_Rhodobacterales;f_Paracoccaceae;g_Rhodovulum;s_sulfidophilum;st_W4	OXI	0.00113985	MES	NA	NA	25	25	NEU	5	9	NA	NA	MHAL	0.05	7	0.5	4	2	3	0.6	0.7	ROD	0	0	0
211	sp-211	k_Bacteria;p_Pseudomonadota;c_Alphaproteobacteria;o_Rhodospirillales;f_Rhodospirillaceae;g_Ferrovibrio;s_denitrificans;st_Sp-1	OXI	NA	MES	NA	NA	35	35	NEU	NA	NA	6.2	6.2	HAT	0	2.5	NA	NA	2.4	3.5	0.5	0.7	VIB	0	0	1
213	sp-213	k_Bacteria;p_Pseudomonadota;c_Betaproteobacteria;o_Burkholderiales;f_Comamonadaceae;g_Acidovorax;s_delafieldii;st_2AN	OXI	0.00368085	NA	NA	NA	NA	NA	NEU	NA	NA	NA	NA	NA	NA	NA	NA	NA	1	10	0.3	0.3	ROD	0	0	1
214	sp-214	k_Bacteria;p_Pseudomonadota;c_Betaproteobacteria;o_Burkholderiales;f_Comamonadaceae;g_Acidovorax;s_incertae-sedis;st_BoFeN1	OXI	0.00368085	NA	NA	NA	NA	NA	NEU	NA	NA	NA	NA	NA	NA	NA	NA	NA	NA	NA	NA	NA	ROD	0	0	1
215	sp-215	k_Bacteria;p_Pseudomonadota;c_Betaproteobacteria;o_Burkholderiales;f_Comamonadaceae;g_Acidovorax;s_incertae-sedis;st_BrG1	OXI	0.00368085	PSYT	6	40	28	35	NEU	6	8.5	6.7	7.5	HAT	0	1.5	NA	NA	2.5	3.2	0.4	0.7	ROD	0	0	1
216	sp-216	k_Bacteria;p_Pseudomonadota;c_Betaproteobacteria;o_Burkholderiales;f_Comamonadaceae;g_Acidovorax;s_incertae-sedis;st_KS	OXI	0.00368085	NA	NA	NA	NA	NA	NEU	NA	NA	NA	NA	NA	NA	NA	NA	NA	3	6	0.5	0.5	ROD	0	0	1
217	sp-217	k_Bacteria;p_Pseudomonadota;c_Betaproteobacteria;o_Burkholderiales;f_Comamonadaceae;g_Acidovorax;s_temperans;st_CCUG 11779	OXI	0.00368085	NA	NA	NA	NA	NA	NEU	NA	NA	NA	NA	NA	NA	NA	NA	NA	5.6	8.9	0.3	0.3	ROD	0	0	1
218	sp-218	k_Bacteria;p_Pseudomonadota;c_Betaproteobacteria;o_Burkholderiales;f_Comamonadaceae;g_Diaphorobacter;s_ebreus;st_TPSY	OXI	0.000401705	NA	NA	NA	NA	NA	NEU	NA	NA	NA	NA	NA	NA	NA	NA	NA	1.15	3	0.25	0.4	ROD	0	0	1
220	sp-220	k_Bacteria;p_Pseudomonadota;c_Betaproteobacteria;o_Burkholderiales;f_incertae-sedis;g_Aquabacterium;s_incertae-sedis;st_BrG2	OXI	0.00111473	PSYT	6	40	28	28	NEU	6	8.5	7	7.5	NHAT	0	1	NA	NA	2	5	0.4	0.6	ROD	0	0	NA
221	sp-221	k_Bacteria;p_Pseudomonadota;c_Betaproteobacteria;o_Burkholderiales;f_incertae-sedis;g_Leptothrix;s_cholodnii;st_LMG 7171	OXI	0.107429	PSYT	10	35	NA	NA	NEU	6.5	8.5	NA	NA	NA	NA	NA	NA	NA	2.5	4.2	0.8	1	ROD	0	0	1
222	sp-222	k_Bacteria;p_Pseudomonadota;c_Betaproteobacteria;o_Burkholderiales;f_incertae-sedis;g_Leptothrix;s_discophora;st_SS-1	OXI	0.107429	PSYT	15	33	NA	NA	NEU	6	8	NA	NA	NA	NA	NA	NA	NA	2.5	6	1	1	ROD	0	0	1
223	sp-223	k_Bacteria;p_Pseudomonadota;c_Betaproteobacteria;o_Burkholderiales;f_incertae-sedis;g_Leptothrix;s_mobilis;st_Feox-1	OXI	0.107429	PSYT	10	37	NA	NA	NEU	6.5	8.5	NA	NA	NA	NA	NA	NA	NA	4	5.5	0.5	0.8	ROD	0	0	1
224	sp-224	k_Bacteria;p_Pseudomonadota;c_Betaproteobacteria;o_Burkholderiales;f_incertae-sedis;g_Leptothrix;s_ochracea;st_L12	OXI	0.107429	NA	NA	NA	NA	NA	NEU	NA	NA	NA	NA	NA	NA	NA	NA	NA	1.5	2.5	0.3	0.5	ROD	0	0	1
225	sp-225	k_Bacteria;p_Pseudomonadota;c_Betaproteobacteria;o_Burkholderiales;f_incertae-sedis;g_Sphaerotilus;s_natans;st_D-501	OXI	0.00713313	MES	NA	NA	25	25	NEU	NA	NA	6.5	7.5	HAT	0	2	0	0	1.5	8	0.2	0.5	ROD	0	0	NA
226	sp-226	k_Bacteria;p_Pseudomonadota;c_Betaproteobacteria;o_Burkholderiales;f_incertae-sedis;g_Thiomonas;s_delicata;st_THI 091	OXI	0.000200852	PSYT	15	42	30	35	ACIT	5	7	5.5	6	NA	NA	NA	NA	NA	3	3.5	0.6	0.7	ROD	NA	NA	0
227	sp-227	k_Bacteria;p_Pseudomonadota;c_Betaproteobacteria;o_Burkholderiales;f_incertae-sedis;g_Thiomonas;s_ferrovorans;st_FB-6	OXI	0.00111473	PSYT	NA	NA	22	22	ACIT	NA	NA	5	5	NA	NA	NA	NA	NA	NA	NA	NA	NA	ROD	NA	NA	0
228	sp-228	k_Bacteria;p_Pseudomonadota;c_Betaproteobacteria;o_Burkholderiales;f_incertae-sedis;g_Thiomonas;s_metallidurans;st_FB-Cd	OXI	0.00111473	PSYT	NA	NA	22	22	MACI	3	6	NA	NA	NA	NA	NA	NA	NA	1	6	0.5	0.6	ROD	NA	NA	0
229	sp-229	k_Bacteria;p_Pseudomonadota;c_Betaproteobacteria;o_Ferritrophicales;f_Ferritrophicaceae;g_Ferritrophicum;s_radicicola;st_CCJ	OXI	0.0962413	PSYT	19	37	NA	NA	ACIT	4.5	7	NA	NA	NA	NA	NA	NA	NA	NA	NA	NA	NA	ROD	0	0	1
230	sp-230	k_Bacteria;p_Pseudomonadota;c_Betaproteobacteria;o_Ferrovales;f_Ferrovaceae;g_Ferrovum;s_myxofaciens;st_P3G	OXI	1.11907	PSYT	4	35	32	32	EACI	2	3.5	3	3	NA	NA	NA	NA	NA	3	5	0.5	0.8	OVO	0	0	1
231	sp-231	k_Bacteria;p_Pseudomonadota;c_Betaproteobacteria;o_incertae-sedis;f_incertae-sedis;g_incertae-sedis;s_incertae-sedis;st_TW2	OXI	NA	NA	NA	NA	NA	NA	NEU	NA	NA	NA	NA	NA	NA	NA	NA	NA	2	3	0.55	0.65	NA	NA	NA	NA
232	sp-232	k_Bacteria;p_Pseudomonadota;c_Betaproteobacteria;o_Neisseriales;f_Chromobacteriaceae;g_Chromobacterium;s_violaceum;st_LMG 3953	OXI	NA	MES	NA	NA	32	32	ALKT	5	9.5	6	6	HAT	0	3.5	0	0.1	1.31	3.23	0.46	0.72	ROD	0	0	1
233	sp-233	k_Bacteria;p_Pseudomonadota;c_Betaproteobacteria;o_Neisseriales;f_Chromobacteriaceae;g_Pseudogulbenkiania;s_ferrooxidans;st_2002	OXI	0.0200852	PSYT	15	40	NA	NA	NEU	6.75	8	NA	NA	NHAT	0	1	0	0	NA	NA	NA	NA	ROD	0	0	1
234	sp-234	k_Bacteria;p_Pseudomonadota;c_Betaproteobacteria;o_Nitrosomonadales;f_Gallionellaceae;g_Ferrigenium;s_altingense;st_AG	OXI	NA	MES	NA	NA	25	25	NEU	NA	NA	6	7	NA	NA	NA	NA	NA	NA	NA	NA	NA	ROD	0	0	1
235	sp-235	k_Bacteria;p_Pseudomonadota;c_Betaproteobacteria;o_Nitrosomonadales;f_Gallionellaceae;g_Ferrigenium;s_bremense;st_BP	OXI	NA	MES	NA	NA	28	28	NEU	NA	NA	6.9	7.2	NA	NA	NA	NA	NA	1.5	4.5	0.8	1.2	ROD	0	0	1
236	sp-236	k_Bacteria;p_Pseudomonadota;c_Betaproteobacteria;o_Nitrosomonadales;f_Gallionellaceae;g_Ferrigenium;s_kumadai;st_An22	OXI	1.3749	PSYT	12	37	25	30	NEU	5.2	6.8	5.9	6.1	NHAT	0	0.146	0	0	3.3	6	0.6	0.7	ROD	0	0	1
237	sp-237	k_Bacteria;p_Pseudomonadota;c_Betaproteobacteria;o_Nitrosomonadales;f_Gallionellaceae;g_Ferrigenium;s_straubiae;st_KS	OXI	NA	MES	NA	NA	28	28	NEU	NA	NA	6.8	7.2	NA	NA	NA	NA	NA	2	5	0.5	0.5	ROD	0	0	1
238	sp-238	k_Bacteria;p_Pseudomonadota;c_Betaproteobacteria;o_Nitrosomonadales;f_Gallionellaceae;g_Ferriphaselus;s_amnicola;st_OYT1	OXI	2.4804	PSYT	8	30	25	30	NEU	5.6	7.3	6.1	6.5	NHAT	0	0.8	NA	NA	3	7	0.7	0.7	ROD	0	0	1
239	sp-239	k_Bacteria;p_Pseudomonadota;c_Betaproteobacteria;o_Nitrosomonadales;f_Gallionellaceae;g_Gallionella;s_capsiferriformans;st_ES-2	OXI	0.2792	PSYT	4	30	NA	NA	NEU	5.5	7.5	6	6.5	NA	NA	NA	NA	NA	2.3	3.8	0.55	0.7	OVO	0	0	1
240	sp-240	k_Bacteria;p_Pseudomonadota;c_Betaproteobacteria;o_Nitrosomonadales;f_Gallionellaceae;g_Gallionella;s_ferruginea;st_R-1	OXI	0.2792	PSYT	10	35	22	22	NEU	5.6	7	6.3	6.3	NA	NA	NA	NA	NA	3	6	0.3	0.5	ROD	0	0	1
241	sp-241	k_Bacteria;p_Pseudomonadota;c_Betaproteobacteria;o_Nitrosomonadales;f_Gallionellaceae;g_Sideroxyarcus;s_emersonii;st_MIZ01	OXI	2.4804	PSYT	10	40	30	35	NEU	5.5	7	6	6	NA	NA	NA	NA	NA	NA	NA	NA	NA	ROD	0	0	1
242	sp-242	k_Bacteria;p_Pseudomonadota;c_Betaproteobacteria;o_Nitrosomonadales;f_Gallionellaceae;g_Sideroxydans;s_incertae-sedis;st_CL21	OXI	1.54656	PSYT	3.5	30	21	21	MACI	4	6	4.6	4.6	NA	NA	NA	NA	NA	2	4	0.5	0.5	ROD	0	0	1
243	sp-243	k_Bacteria;p_Pseudomonadota;c_Betaproteobacteria;o_Nitrosomonadales;f_Gallionellaceae;g_Sideroxydans;s_lithotrophicus;st_ES-1	OXI	1.54656	PSYT	10	35	30	30	NEU	5.5	7.5	6	6.5	NA	NA	NA	NA	NA	1	3	0.2	0.5	ROD	0	0	1
244	sp-244	k_Bacteria;p_Pseudomonadota;c_Betaproteobacteria;o_Nitrosomonadales;f_Gallionellaceae;g_Sideroxydans;s_paludicola;st_BrT	OXI	1.54656	PSYT	19	37	NA	NA	ACIT	4.5	7	NA	NA	NA	NA	NA	NA	NA	3.6	4.6	0.8	1.1	ROD	1	0	1
246	sp-246	k_Bacteria;p_Pseudomonadota;c_Betaproteobacteria;o_Nitrosomonadales;f_Thiobacillaceae;g_Thiobacillus;s_denitrificans;st_AB7	OXI	0.000400504	MES	NA	NA	28	32	NEU	NA	NA	6.8	7.4	NA	NA	NA	NA	NA	2	5	0.5	0.5	ROD	0	0	1
250	sp-250	k_Bacteria;p_Pseudomonadota;c_Deltaproteobacteria;o_Desulfovibrionales;f_Desulfovibrionaceae;g_Desulfovibrio;s_incertae-sedis;st_A2	OXI	0.0313445	NA	NA	NA	NA	NA	NEU	NA	NA	NA	NA	NA	NA	NA	NA	NA	5	10	0.8	1	VIB	0	NA	NA
264	sp-264	k_Bacteria;p_Pseudomonadota;c_Deltaproteobacteria;o_Syntrophobacterales;f_Syntrophobacteraceae;g_Desulfoferrobacter;s_suflitae;st_DRH4	OXI	0.000200852	MES	NA	NA	37	40	NEU	NA	NA	6.5	7.2	HAT	0.1	2.7	0	0	2.3	4	0.5	0.5	OVO	0	0	0
292	sp-292	k_Bacteria;p_Pseudomonadota;c_Gammaproteobacteria;o_Chromatiales;f_Chromatiaceae;g_Chromatium;s_incertae-sedis;st_L7	OXI	NA	MPSY	NA	NA	18	20	NEU	6	7.5	7	7	NA	NA	NA	NA	NA	NA	NA	NA	NA	ROD	0	0	0
293	sp-293	k_Bacteria;p_Pseudomonadota;c_Gammaproteobacteria;o_Chromatiales;f_Chromatiaceae;g_Thiodictyon;s_incertae-sedis;st_F4	OXI	NA	NA	NA	NA	NA	NA	NEU	NA	NA	6	6	NA	NA	NA	NA	NA	1	3	0.4	0.5	ROD	0	NA	NA
294	sp-294	k_Bacteria;p_Pseudomonadota;c_Gammaproteobacteria;o_Chromatiales;f_Chromatiaceae;g_Thiodictyon;s_incertae-sedis;st_L7	OXI	NA	NA	NA	NA	NA	NA	NEU	NA	NA	NA	NA	NA	NA	NA	NA	NA	5	15	0.4	0.6	ROD	0	NA	NA
295	sp-295	k_Bacteria;p_Pseudomonadota;c_Gammaproteobacteria;o_Chromatiales;f_Chromatiaceae;g_Thiodictyon;s_syntrophicum;st_Cad16	OXI	0.000210651	MPSY	5	25	20	23	NEU	NA	NA	6.8	7.2	NA	NA	NA	NA	NA	2	20	0.5	0.5	OVO	0	0	0
296	sp-296	k_Bacteria;p_Pseudomonadota;c_Gammaproteobacteria;o_Chromatiales;f_Ectothiorhodospiraceae;g_Acidihalobacter;s_aeolianus;st_V6	OXI	4.00904	THET	26	42	36	36	EACI	1.5	3	1.8	1.8	SHAL	0.35	7.5	2.5	2.5	10	20	0.5	0.5	ROD	0	0	1
297	sp-297	k_Bacteria;p_Pseudomonadota;c_Gammaproteobacteria;o_Chromatiales;f_Ectothiorhodospiraceae;g_Acidihalobacter;s_ferrooxydans;st_V8	OXI	2.73712	THET	26	43	36	36	EACI	1	3	1.8	1.8	SHAL	0.35	5	2.5	2.5	1	3	0.5	0.5	ROD	0	0	1
298	sp-298	k_Bacteria;p_Pseudomonadota;c_Gammaproteobacteria;o_Chromatiales;f_Ectothiorhodospiraceae;g_Acidihalobacter;s_prosperus;st_LM3	OXI	2.00462	THET	20	45	33	36	EACI	1	4.5	1.8	2	SHAL	0.39	3.5	NA	NA	2	5	0.3	0.5	ROD	0	0	1
299	sp-299	k_Bacteria;p_Pseudomonadota;c_Gammaproteobacteria;o_Chromatiales;f_Ectothiorhodospiraceae;g_Acidihalobacter;s_yilgarnensis;st_F5	OXI	2.73712	MES	24	33	30	30	EACI	2	4	2.5	2.5	SHAL	0	7.5	2.5	2.5	3	7	0.2	0.5	ROD	0	0	1
300	sp-300	k_Bacteria;p_Pseudomonadota;c_Gammaproteobacteria;o_Enterobacterales;f_Enterobacteriaceae;g_Citrobacter;s_freundii;st_PXL1	OXI	NA	MES	NA	NA	37	37	NEU	NA	NA	7.4	7.4	NA	NA	NA	NA	NA	1.5	10	0.2	0.5	ROD	0	0	1
301	sp-301	k_Bacteria;p_Pseudomonadota;c_Gammaproteobacteria;o_Enterobacterales;f_Enterobacteriaceae;g_Escherichia;s_coli;st_B	OXI	NA	PSYT	10	41	37	37	NEU	NA	NA	NA	NA	NA	NA	NA	NA	NA	1.6	2.7	0.3	0.4	ROD	0	0	1
302	sp-302	k_Bacteria;p_Pseudomonadota;c_Gammaproteobacteria;o_Enterobacterales;f_Enterobacteriaceae;g_Salmonella;s_enterica;st_LT2	OXI	NA	NA	NA	NA	NA	NA	NA	NA	NA	NA	NA	NA	NA	NA	NA	NA	1	3	NA	NA	ROD	NA	NA	NA
304	sp-304	k_Bacteria;p_Pseudomonadota;c_Gammaproteobacteria;o_Enterobacterales;f_Yersiniaceae;g_Serratia;s_marcescens;st_KRED	OXI	NA	NA	NA	NA	NA	NA	NA	NA	NA	NA	NA	SHAL	0	7	NA	NA	0.7	1.5	0.5	0.5	ROD	0	1	1
306	sp-306	k_Bacteria;p_Pseudomonadota;c_Gammaproteobacteria;o_Pseudomonadales;f_Marinobacteraceae;g_Marinobacter;s_atlanticus;st_CP1	OXI	0.0116794	NA	NA	NA	NA	NA	NEU	6	8	6.5	6.5	MHAL	1	14	NA	NA	2	5	0.6	0.7	ROD	0	0	0
307	sp-307	k_Bacteria;p_Pseudomonadota;c_Gammaproteobacteria;o_Pseudomonadales;f_Marinobacteraceae;g_Marinobacter;s_mangrovi;st_CHFG3-1-5	OXI	0.0116794	MES	NA	NA	32	37	NEU	NA	NA	6	8	SHAL	NA	NA	2	3	3.5	9	0.4	0.6	ROD	0	0	1
308	sp-308	k_Bacteria;p_Pseudomonadota;c_Gammaproteobacteria;o_Pseudomonadales;f_Marinobacteraceae;g_Marinobacter;s_santoriniensis;st_NKSG1	OXI	0.0227991	MES	NA	NA	35	40	NEU	5.5	9	7	8	MHAL	0.5	16	5	10	1.2	12	0.8	1.1	ROD	0	0	1
309	sp-309	k_Bacteria;p_Pseudomonadota;c_Gammaproteobacteria;o_Pseudomonadales;f_Marinobacteraceae;g_Marinobacter;s_subterrani;st_JG233	OXI	0.0116794	PSYT	2	37	30	30	NEU	5	9	6	6	MHAL	0.5	13	7	7	3.5	6	0.75	1	ROD	0	0	1
310	sp-310	k_Bacteria;p_Pseudomonadota;c_Gammaproteobacteria;o_Pseudomonadales;f_Pseudomonadaceae;g_Stutzerimonas;s_stutzeri;st_5190	OXI	0.0010005	MES	25	41	28	28	NEU	NA	NA	7.6	7.6	MHAL	4	9	NA	NA	2.3	4.3	0.5	0.9	ROD	0	0	1
312	sp-312	k_Bacteria;p_Pseudomonadota;c_Gammaproteobacteria;o_Xanthomonadales;f_Xanthomonadaceae;g_Thermomonas;s_incertae-sedis;st_BrG3	OXI	NA	PSYT	6	40	32	35	NEU	6	9	7	8	NHAT	0	1.5	NA	NA	2	6	0.6	0.6	ROD	NA	NA	NA
313	sp-313	k_Bacteria;p_Pseudomonadota;c_Zetaproteobacteria;o_incertae-sedis;f_incertae-sedis;g_Ghiorsea;s_bivora;st_TAG-1	OXI	0.00010435	MPSY	5	30	20	25	ACIT	5	7.5	6	7	NA	NA	NA	NA	NA	2.6	3	0.5	0.5	ROD	0	0	1
314	sp-314	k_Bacteria;p_Pseudomonadota;c_Zetaproteobacteria;o_Mariprofundales;f_Mariprofundaceae;g_Mariprofundus;s_aestuarium;st_CP-5	OXI	3.0869	PSYT	15	35	25	30	NEU	5.5	8.3	6.9	7.2	EHAL	7	31.5	14	17.5	5	5	0.4	0.6	ROD	0	0	1
315	sp-315	k_Bacteria;p_Pseudomonadota;c_Zetaproteobacteria;o_Mariprofundales;f_Mariprofundaceae;g_Mariprofundus;s_erugo;st_P3	OXI	3.0869	NA	NA	NA	NA	NA	NEU	NA	NA	NA	NA	NA	NA	NA	NA	NA	1	2	0.5	0.5	ROD	0	0	1
316	sp-316	k_Bacteria;p_Pseudomonadota;c_Zetaproteobacteria;o_Mariprofundales;f_Mariprofundaceae;g_Mariprofundus;s_ferrinatatus;st_CP-8	OXI	3.0869	PSYT	15	35	25	30	NEU	5.5	8.3	6.9	7.2	EHAL	7	31.5	14	17.5	1.8	1.8	0.5	0.5	ROD	0	0	1
317	sp-317	k_Bacteria;p_Pseudomonadota;c_Zetaproteobacteria;o_Mariprofundales;f_Mariprofundaceae;g_Mariprofundus;s_ferrooxydans;st_PV-1	OXI	3.0869	PSYT	10	30	30	30	NEU	5.5	7.2	6.2	6.5	NA	NA	NA	NA	NA	3	7	0.5	0.6	ROD	0	0	1
318	sp-318	k_Bacteria;p_Pseudomonadota;c_Zetaproteobacteria;o_Mariprofundales;f_Mariprofundaceae;g_Mariprofundus;s_incertae-sedis;st_GSB2	OXI	3.0869	MES	NA	NA	25	25	NEU	NA	NA	6.75	7.25	SHAL	0.175	3.5	NA	NA	2	10	0.5	0.5	ROD	0	0	1
319	sp-319	k_Bacteria;p_Pseudomonadota;c_Zetaproteobacteria;o_Mariprofundales;f_Mariprofundaceae;g_Mariprofundus;s_micogutta;st_ET2	OXI	3.0869	PSYT	15	30	25	25	NEU	5.8	7	6.4	6.4	SHAL	1	4	2.75	2.75	2.2	3	0.5	0.8	ROD	0	0	1
325	sp-325	k_Bacteria;p_Thermodesulfobacteriota;c_Desulfobacteria;o_Desulfobacterales;f_Desulfobacteriaceae;g_Desulfobacterium;s_corrodens;st_IS4	OXI	0.000310037	NA	NA	NA	NA	NA	NEU	NA	NA	NA	NA	NA	NA	NA	NA	NA	0.9	3.8	0.6	0.8	ROD	NA	NA	NA
331	sp-331	k_Bacteria;p_Thermodesulfobacteriota;c_Desulfovibrionia;o_Desulfovibrionales;f_Desulfovibrionaceae;g_Desulfovibrio;s_ferrophilus;st_IS5	OXI	0.000280894	MES	NA	NA	28	28	NA	NA	NA	NA	NA	NA	NA	NA	NA	NA	3.4	6.3	0.3	0.5	VIB	0	0	1
344	sp-344	k_Bacteria;p_Thermodesulfobacteriota;c_Desulfuromonadia;o_Desulfuromonadales;f_Desulfuromonadaceae;g_Pelobacter;s_ferreus;st_incertae-sedis	OXI	0.00159701	MPSY	NA	NA	20	20	NEU	NA	NA	NA	NA	NA	NA	NA	NA	NA	1.5	3	0.2	0.4	ROD	NA	NA	NA
378	sp-378	k_Bacteria;p_Thermodesulfobacteriota;c_Syntrophobacteria;o_Syntrophobacterales;f_Syntrophobacteraceae;g_Syntrophobacter;s_fumaroxidans;st_MPOB	OXI	0.000420041	MES	20	40	37	37	NEU	6	8	7	7.6	NA	NA	NA	NA	NA	1	1.5	0.5	0.5	ROD	0	0	0
1	sp-1	k_Archaea;p_Candidatus Thermoplasmatota;c_Thermoplasmata;o_Thermoplasmatales;f_Cuniculiplasmataceae;g_Cuniculiplasma;s_divulgatum;st_S5	RED	4.08681e-06	PSYT	10	48	37	40	HACI	0.5	4	1	1.2	NA	NA	NA	NA	NA	1.5	1.8	0.5	0.6	PLE	NA	NA	NA
7	sp-7	k_Archaea;p_Candidatus Thermoplasmatota;c_Thermoplasmata;o_Thermoplasmatales;f_Thermoplasmataceae;g_Thermoplasma;s_acidophilum;st_122-1B2	RED	0.00398715	MTHE	45	63	59	59	HACI	0.5	4	1	2	NA	NA	NA	NA	NA	0.8	0.9	0.4	0.6	COC	0	NA	1
8	sp-8	k_Archaea;p_Candidatus Thermoplasmatota;c_Thermoplasmata;o_Thermoplasmatales;f_Thermoplasmataceae;g_Thermoplasma;s_volcanium;st_GSS1	RED	NA	MTHE	33	67	50	60	EACI	1	4	2	2	NA	NA	NA	NA	NA	NA	NA	NA	NA	COC	0	NA	1
9	sp-9	k_Archaea;p_Crenarchaeota;c_Thermoprotei;o_Desulfurococcales;f_Pyrodictiaceae;g_Pyrodictium;s_delaneyi;st_Su06	RED	1.38514	HTHE	82	97	90	92	MACI	5	9	5	5	SHAL	0.9	3.6	1.9	1.9	2	2	0.2	0.3	COC	NA	NA	NA
12	sp-12	k_Archaea;p_Crenarchaeota;c_Thermoprotei;o_Sulfolobales;f_Sulfolobaceae;g_Acidianus;s_manzaensis;st_NA-1	RED	0.00409086	HTHE	60	90	80	80	EACI	1	2	1.2	1.5	NA	NA	NA	NA	NA	3	3.5	0.5	0.6	COC	0	0	0
14	sp-14	k_Archaea;p_Crenarchaeota;c_Thermoprotei;o_Sulfolobales;f_Sulfolobaceae;g_Metallosphaera;s_javensis;st_J1	RED	0.00409086	ETHE	55	78	70	70	EACI	1.5	5	3	3	NA	NA	NA	NA	NA	1	5	0.3	0.5	COC	0	0	1
22	sp-22	k_Archaea;p_Crenarchaeota;c_Thermoprotei;o_Sulfolobales;f_Sulfolobaceae;g_Sulfurisphaera;s_javensis;st_KD-1	RED	9.86701	HTHE	60	90	80	85	MACI	2.5	6	3.5	4	NHAT	0	1	NA	NA	1.5	5	0.6	0.7	COC	NA	0	0
25	sp-25	k_Archaea;p_Crenarchaeota;c_Thermoprotei;o_Thermoproteales;f_Thermoproteaceae;g_Pyrobaculum;s_ferrireducens;st_1860	RED	0.000420041	HTHE	75	98	90	95	NEU	5.5	7.5	6	7	NHAT	0	1	0	0	1.5	2	0.4	0.5	ROD	NA	0	0
26	sp-26	k_Archaea;p_Crenarchaeota;c_Thermoprotei;o_Thermoproteales;f_Thermoproteaceae;g_Pyrobaculum;s_igneiluti;st_521	RED	0.00409086	HTHE	70	95	90	90	ACIT	4	8	5.5	7.3	SHAL	0	6	0	2	1	3	0.4	0.5	ROD	NA	0	0
27	sp-27	k_Archaea;p_Euryarchaeota;c_Archaeoglobi;o_Archaeoglobales;f_Archaeoglobaceae;g_Ferroglobus;s_indicus;st_297	RED	NA	NA	NA	NA	NA	NA	NA	NA	NA	NA	NA	NA	NA	NA	NA	NA	2	3	0.5	0.5	NA	NA	NA	NA
28	sp-28	k_Archaea;p_Euryarchaeota;c_Archaeoglobi;o_Archaeoglobales;f_Archaeoglobaceae;g_Ferroglobus;s_pacificus;st_139	RED	NA	NA	NA	NA	NA	NA	NA	NA	NA	NA	NA	NA	NA	NA	NA	NA	1.5	5	0.2	0.5	NA	NA	NA	NA
30	sp-30	k_Archaea;p_Euryarchaeota;c_Archaeoglobi;o_Archaeoglobales;f_Archaeoglobaceae;g_Geoglobus;s_acetivorans;st_SBH6	RED	2.47948	HTHE	50	85	81	81	ACIT	5	7.5	6.8	6.8	SHAL	1	6	2.5	2.5	0.65	10	0.25	0.35	COC	NA	0	0
31	sp-31	k_Archaea;p_Euryarchaeota;c_Archaeoglobi;o_Archaeoglobales;f_Archaeoglobaceae;g_Geoglobus;s_ahangari;st_234	RED	2.42964	HTHE	65	90	88	88	NEU	6	8	6.8	7	SHAL	0.9	3.8	1.9	1.9	0.9	3.5	0.3	0.6	COC	NA	0	1
32	sp-32	k_Archaea;p_Euryarchaeota;c_Methanomicrobia;o_Methanosarcinales;f_Candidatus Methanoperedenaceae;g_Candidatus Methanoperedens;s_ferrireducens;st_incertae-sedis	RED	NA	NA	NA	NA	NA	NA	NEU	NA	NA	NA	NA	NA	NA	NA	NA	NA	2	3	0.5	0.5	COC	NA	NA	NA
33	sp-33	k_Archaea;p_Euryarchaeota;c_Methanomicrobia;o_Methanosarcinales;f_Candidatus Methanoperedenaceae;g_Candidatus Methanoperedens;s_nitroreducens;st_ANME-2d	RED	NA	MES	22	35	NA	NA	NEU	7	8	NA	NA	NA	NA	NA	NA	NA	1	3.3	0.3	0.6	COC	NA	NA	NA
35	sp-35	k_Archaea;p_Euryarchaeota;c_Thermococci;o_Thermococcales;f_Thermococcaceae;g_Thermococcus;s_celericrescens;st_TS2	RED	0.0227991	ETHE	50	85	80	80	NEU	5.6	8.3	7	7	MHAL	1	4.5	3	3	NA	NA	NA	NA	COC	NA	0	1
36	sp-36	k_Archaea;p_Euryarchaeota;c_Thermococci;o_Thermococcales;f_Thermococcaceae;g_Thermococcus;s_indicus;st_IOH1	RED	0.00502176	ETHE	70	82	80	80	NEU	5	8	6	6	MHAL	2	4	3	3	NA	NA	NA	NA	COC	NA	0	1
37	sp-37	k_Archaea;p_Euryarchaeota;c_Thermococci;o_Thermococcales;f_Thermococcaceae;g_Thermococcus;s_siculi;st_RG-20	RED	0.0227991	HTHE	50	93	85	85	NEU	5	9	7	7	SHAL	1	4	2	2	1.2	1.5	0.5	0.5	COC	NA	0	0
38	sp-38	k_Archaea;p_Methanobacteriota;c_Methanomicrobia;o_Methanosarcinales;f_Methanosarcinaceae;g_Methanosarcina;s_acetivorans;st_C2A	RED	0.00019115	THET	15	45	40	40	NEU	5.5	8.5	6.5	6.5	MHAL	0.1	5.844	0.5844	3.5064	2	2	0.5	0.5	COC	0	0	0
39	sp-39	k_Archaea;p_Thaumarchaeota;c_Conexivisphaeria;o_Conexivisphaerales;f_Conexivisphaeraceae;g_Conexivisphaera;s_calida;st_NAS-02	RED	0.0916679	ETHE	60	70	NA	NA	MACI	4.5	5.5	NA	NA	NHAT	0	1	NA	NA	NA	NA	NA	NA	COC	NA	0	0
40	sp-40	k_Archaea;p_Thermoproteota;c_Thermoprotei;o_Desulfurococcales;f_Pyrodictiaceae;g_Geogemma;s_barossii;st_121	RED	NA	NA	NA	NA	105	107	NA	NA	NA	NA	NA	NA	NA	NA	NA	NA	1.2	2.5	NA	NA	COC	NA	NA	NA
41	sp-41	k_Archaea;p_Thermoproteota;c_Thermoprotei;o_Desulfurococcales;f_Pyrodictiaceae;g_Geogemma;s_indica;st_296	RED	NA	NA	NA	NA	NA	NA	NA	NA	NA	NA	NA	NA	NA	NA	NA	NA	1	2	NA	NA	NA	NA	NA	NA
42	sp-42	k_Archaea;p_Thermoproteota;c_Thermoprotei;o_Desulfurococcales;f_Pyrodictiaceae;g_Geogemma;s_pacifica;st_136	RED	NA	NA	NA	NA	NA	NA	NA	NA	NA	NA	NA	NA	NA	NA	NA	NA	1	2	NA	NA	NA	NA	NA	NA
43	sp-43	k_Archaea;p_Thermoproteota;c_Thermoprotei;o_Thermoproteales;f_Thermoproteaceae;g_Pyrobaculum;s_aerophilum;st_IM2	RED	0.00022647	HTHE	NA	NA	100	100	NEU	NA	NA	7	7	NA	NA	NA	NA	NA	1.6	2.4	0.5	0.5	NA	NA	NA	NA
44	sp-44	k_Archaea;p_Thermoproteota;c_Thermoprotei;o_Thermoproteales;f_Thermoproteaceae;g_Pyrobaculum;s_islandicum;st_GE03	RED	0.0088268	HTHE	74	102	100	100	NEU	5	7	NA	NA	NA	0	0.5	NA	NA	NA	NA	NA	NA	ROD	0	0	1
45	sp-45	k_Bacteria;p_Acidobacteriota;c_Holophagae;o_Holophagales;f_Holophagaceae;g_Geothrix;s_alkalitolerans;st_SG263	RED	0.5584	PSYT	20	37	30	30	ALKT	6.5	10	7	7	NHAT	0	1	0	0	NA	NA	NA	NA	ROD	0	0	0
46	sp-46	k_Bacteria;p_Acidobacteriota;c_Holophagae;o_Holophagales;f_Holophagaceae;g_Geothrix;s_fermentans;st_H-5	RED	0.000198667	MES	NA	NA	35	35	NEU	NA	NA	NA	NA	NA	NA	NA	NA	NA	1.3	1.8	1.3	1.8	ROD	0	0	0
47	sp-47	k_Bacteria;p_Acidobacteriota;c_Holophagae;o_Holophagales;f_Holophagaceae;g_Geothrix;s_oryzisoli;st_SG189	RED	0.5584	PSYT	20	35	30	30	NEU	6.5	8	7	7	NHAT	0	0.2	0	0	1.2	1.8	1.2	1.8	ROD	0	0	0
48	sp-48	k_Bacteria;p_Acidobacteriota;c_Holophagae;o_Holophagales;f_Holophagaceae;g_Geothrix;s_terrae;st_SG184	RED	0.5584	PSYT	20	35	30	30	NEU	6.5	8.5	7	7	NHAT	0	0.6	0	0	0.6	2.5	0.6	2	ROD	0	0	0
49	sp-49	k_Bacteria;p_Acidobacteriota;c_Terriglobia;o_Bryobacterales;f_Bryobacteraceae;g_Paludibaculum;s_fermentans;st_P105	RED	5.02131e-06	PSYT	4	35	20	28	ACIT	4	7.2	5.5	6	NHAT	0	1	0	0	3	3.5	1.2	1.4	ROD	0	0	0
50	sp-50	k_Bacteria;p_Acidobacteriota;c_Terriglobia;o_Terriglobales;f_Acidobacteriaceae;g_Acidicapsa;s_acidiphila;st_MCF10	RED	0.000280868	MES	NA	NA	30	32	MACI	2.3	5.1	4.1	4.1	NHAT	0	0.6	0	0	1.2	2.8	NA	NA	ROD	0	0	1
51	sp-51	k_Bacteria;p_Acidobacteriota;c_Terriglobia;o_Terriglobales;f_Acidobacteriaceae;g_Acidicapsa;s_ferrireducens;st_MCF9	RED	0.000280868	MES	NA	NA	30	32	MACI	3.2	5.2	4.1	4.1	SHAL	0	1.2	0	0	1.5	3	0.4	1	ROD	0	0	1
52	sp-52	k_Bacteria;p_Acidobacteriota;c_Terriglobia;o_Terriglobales;f_Acidobacteriaceae;g_Acidobacterium;s_capsulatum;st_161	RED	0.000419207	PSYT	20	37	NA	NA	MACI	3	6	NA	NA	HAT	0	3.5	NA	NA	0.9	2.2	0.4	0.4	ROD	0	0	1
53	sp-53	k_Bacteria;p_Acidobacteriota;c_Thermoanaerobaculia;o_Thermoanaerobaculales;f_Thermoanaerobaculaceae;g_Thermoanaerobaculum;s_aquaticum;st_MP-01	RED	0.000191443	ETHE	50	65	60	60	NEU	6	8	6.5	7	NHAT	0	0.5	0	0	1	2	0.6	0.8	ROD	0	0	0
56	sp-56	k_Bacteria;p_Actinomycetota;c_Acidimicrobiia;o_Acidimicrobiales;f_Acidimicrobiaceae;g_Aciditerrimonas;s_ferrireducens;st_IC-180	RED	1.1168	MTHE	35	58	50	50	EACI	2	4.5	3	3	NA	NA	NA	NA	NA	1	2	0.6	0.8	ROD	1	0	1
60	sp-60	k_Bacteria;p_Actinomycetota;c_Acidimicrobiia;o_Acidimicrobiales;f_Acidimicrobiaceae;g_incertae-sedis;s_incertae-sedis;st_A6	RED	NA	MES	NA	NA	25	25	NEU	2	8	4	4	NA	NA	NA	NA	NA	0.9	2.5	0.2	0.3	ROD	1	0	0
61	sp-61	k_Bacteria;p_Actinomycetota;c_Actinomycetes;o_Micrococcales;f_Microbacteriaceae;g_Curtobacterium;s_ammoniigenes;st_B55	RED	NA	PSYT	15	37	NA	NA	MACI	3.5	8	4	4	NA	NA	NA	NA	NA	1	1.5	0.3	0.5	ROD	1	0	0
62	sp-62	k_Bacteria;p_Actinomycetota;c_Actinomycetes;o_Propionibacteriales;f_Nocardioidaceae;g_Propionicimonas;s_ferrireducens;st_Y1A-10 4-9-1	RED	0.5584	MES	20	40	30	30	ACIT	4	9	7	7	HAT	0	4.5	NA	NA	0.85	1.2	0.6	0.8	ROD	1	0	0
63	sp-63	k_Bacteria;p_Actinomycetota;c_Coriobacteriia;o_Anaerosomatales;f_Anaerosomataceae;g_Parvivirga;s_hydrogeniphila;st_Es71-Z0120	RED	0.5584	MTHE	25	70	47	60	NEU	6	8.5	6.8	7.2	HAT	0	3.5	0	0.05	NA	NA	NA	NA	ROD	1	0	0
65	sp-65	k_Bacteria;p_Aquificota;c_Aquificae;o_Aquificales;f_Hydrogenothermaceae;g_Sulfurihydrogenibium;s_subterraneum;st_HGMK-1	RED	0.00118855	ETHE	40	70	60	65	NEU	6.4	8.8	7.5	7.5	SHAL	0	4.8	0.5	0.5	NA	NA	NA	NA	ROD	0	0	1
80	sp-80	k_Bacteria;p_Bacillota;c_Bacilli;o_Bacillales;f_Bacillaceae;g_Bacillus;s_infernus;st_TH-23	RED	1.09288	ETHE	38.7	64.9	61.4	61.4	NEU	7	8.5	7.3	7.8	HAT	0	2	NA	NA	NA	NA	NA	NA	ROD	1	0	0
81	sp-81	k_Bacteria;p_Bacillota;c_Bacilli;o_Bacillales;f_Bacillaceae;g_Calculibacillus;s_koreensis;st_B5	RED	0.0200156	MES	25	45	30	30	NEU	5.5	7.5	7	7	MHAL	0	6	3	4	1.7	1.7	0.5	0.5	ROD	1	0	0
82	sp-82	k_Bacteria;p_Bacillota;c_Bacilli;o_Bacillales;f_Bacillaceae;g_Mesobacillus;s_subterraneus;st_COOI3B	RED	0.8376	THET	25	45	37	40	NEU	6	9.5	7	9	MHAL	0	9	5	5	2.4	3.8	0.5	0.8	ROD	1	0	1
84	sp-84	k_Bacteria;p_Bacillota;c_Bacilli;o_Bacillales;f_Bacillaceae;g_Siminovitchia;s_composti;st_SgZ-9	RED	1.396	MTHE	30	60	50	50	NEU	6	8	7	7.5	SHAL	0	5	0	1.5	1	3	0.7	1	ROD	1	1	0
85	sp-85	k_Bacteria;p_Bacillota;c_Bacilli;o_Bacillales;f_Bacillaceae;g_Siminovitchia;s_thermophila;st_SgZ-10	RED	1.396	MTHE	25	70	50	50	NEU	6	9	7	7.5	SHAL	0	6	0	1	1	2	0.6	0.8	ROD	1	1	1
86	sp-86	k_Bacteria;p_Bacillota;c_Bacilli;o_Bacillales;f_Bacillaceae;g_Tepidibacillus;s_decaturensis;st_Z9	RED	0.404658	THET	20	60	30	40	ACIT	5	8	5.2	5.8	SHAL	1	5	2.5	2.5	1.6	3.2	0.5	0.8	ROD	0	1	1
87	sp-87	k_Bacteria;p_Bacillota;c_Bacilli;o_Bacillales;f_Listeriaceae;g_Listeria;s_monocytogenes;st_10403S	RED	NA	NA	NA	NA	NA	NA	NA	NA	NA	NA	NA	NA	NA	NA	NA	NA	0.6	1	0.6	1	NA	NA	NA	NA
88	sp-88	k_Bacteria;p_Bacillota;c_Bacilli;o_Bacillales;f_Paenibacillaceae;g_Paenibacillus;s_guangzhouensis;st_GSS02	RED	0.0114186	PSYT	16	40	35	35	NEU	6.5	10	7	8	SHAL	0	3	1	1	1	2	0.6	1	ROD	1	1	1
89	sp-89	k_Bacteria;p_Bacillota;c_Clostridia;o_Eubacteriales;f_Clostridiaceae;g_Alkaliphilus;s_metalliredigens;st_QYMF	RED	0.000200652	PSYT	4	45	35	35	MALK	7	11	9.5	9.5	SHAL	0	8	2	2	1.2	1.5	0.5	0.5	ROD	1	1	1
90	sp-90	k_Bacteria;p_Bacillota;c_Clostridia;o_Eubacteriales;f_Clostridiaceae;g_Alkaliphilus;s_namsaraevii;st_X-07-2	RED	1.65963	MES	25	47	30	30	MALK	7	10.7	10.3	10.3	MHAL	0.5	15	4	4	1	1.5	0.5	0.8	ROD	1	1	1
91	sp-91	k_Bacteria;p_Bacillota;c_Clostridia;o_Eubacteriales;f_Clostridiaceae;g_Alkaliphilus;s_peptidifermentans;st_Z_7036	RED	0.000420463	PSYT	6	40	35	35	MALK	7.5	9.7	9.1	9.1	SHAL	0	5	2	2	2.9	2.9	0.8	0.8	ROD	1	1	1
92	sp-92	k_Bacteria;p_Bacillota;c_Clostridia;o_Eubacteriales;f_Clostridiaceae;g_Anaerosolibacter;s_carboniphilus;st_IRF19	RED	0.000420041	MTHE	20	45	40	40	NEU	6.5	10	7.5	8	HAT	0	2	0	0	0.8	1.1	0.4	0.7	ROD	0	0	1
93	sp-93	k_Bacteria;p_Bacillota;c_Clostridia;o_Eubacteriales;f_Clostridiaceae;g_Caloramator;s_australicus;st_RC3	RED	0.100919	ETHE	45	70	60	60	NEU	5	9	7	7	NHAT	0	1	0	0	NA	NA	NA	NA	ROD	1	0	1
94	sp-94	k_Bacteria;p_Bacillota;c_Clostridia;o_Eubacteriales;f_Clostridiaceae;g_Fervidicella;s_metallireducens;st_AeB	RED	0.000100435	MTHE	37	55	50	50	NEU	5	9	7	7	HAT	0	2	0	0.1	NA	NA	NA	NA	ROD	0	1	1
95	sp-95	k_Bacteria;p_Bacillota;c_Clostridia;o_Eubacteriales;f_Clostridiaceae;g_Geosporobacter;s_ferrireducens;st_IRF9	RED	2.0087e-05	MES	25	45	40	40	MALK	6.5	10	9	9.5	HAT	0	4	0	0	0.6	0.9	0.5	0.7	ROD	0	0	1
96	sp-96	k_Bacteria;p_Bacillota;c_Clostridia;o_Eubacteriales;f_Clostridiaceae;g_Isachenkonia;s_alkalipeptolytica;st_Z-1701	RED	2.792	PSYT	10	43	37	37	MALK	7.5	10.2	9	9.3	NA	NA	NA	NA	NA	1.5	3.8	0.5	0.9	ROD	1	0	1
97	sp-97	k_Bacteria;p_Bacillota;c_Clostridia;o_Eubacteriales;f_Clostridiaceae;g_Natronincola;s_ferrireducens;st_Z-0511	RED	0.000280894	PSYT	15	40	35	37	ALKT	7.5	10.2	8.4	8.4	HAT	0	6	0.5	0.7	0.8	1	0.6	0.6	ROD	1	1	1
98	sp-98	k_Bacteria;p_Bacillota;c_Clostridia;o_Eubacteriales;f_Clostridiaceae;g_Thermotalea;s_metallivorans;st_B2-1	RED	0.421453	MTHE	30	55	50	50	NEU	6.5	9	8	8	SHAL	0	4	0	1	2.2	2.2	0.6	0.6	ROD	0	0	1
99	sp-99	k_Bacteria;p_Bacillota;c_Clostridia;o_Eubacteriales;f_Clostridiales Family XVI;g_Carboxydocella;s_ferrireducens;st_incertae-sedis	RED	NA	ETHE	NA	NA	60	60	NEU	NA	NA	6.8	6.8	NA	NA	NA	NA	NA	1.2	1.2	0.5	0.5	ROD	1	0	1
100	sp-100	k_Bacteria;p_Bacillota;c_Clostridia;o_Eubacteriales;f_Clostridiales Family XVI. Incertae Sedis;g_Carboxydocella;s_manganica;st_SLM 61	RED	0.000397334	MTHE	26	70	58	60	NEU	5.5	8	6.5	6.5	HAT	0	2	0.5	0.5	0.8	1.2	0.7	1	ROD	1	0	1
108	sp-108	k_Bacteria;p_Bacillota;c_Clostridia;o_Eubacteriales;f_Desulfitobacteriaceae;g_Desulfitobacterium;s_hafniense;st_DCB-2	RED	0.531228	PSYT	19	40	37	37	NEU	NA	NA	7	7	NA	NA	NA	NA	NA	1	2	0.2	0.4	ROD	0	1	1
109	sp-109	k_Bacteria;p_Bacillota;c_Clostridia;o_Eubacteriales;f_Desulfitobacteriaceae;g_Desulfitobacterium;s_metallireducens;st_853-15A	RED	0.00028089	MES	20	37	30	30	NEU	NA	NA	7	7	NA	NA	NA	NA	NA	1	1.8	0.5	0.8	ROD	1	NA	0
110	sp-110	k_Bacteria;p_Bacillota;c_Clostridia;o_Eubacteriales;f_Desulfitobacteriaceae;g_Desulfosporosinus;s_acididurans;st_M1	RED	0.00041414	PSYT	15	40	30	30	ACIT	3.8	7	5.5	5.5	HAT	0	1.5	0.6	0.6	0.8	1.3	0.3	0.3	ROD	1	1	1
111	sp-111	k_Bacteria;p_Bacillota;c_Clostridia;o_Eubacteriales;f_Desulfitobacteriaceae;g_Desulfosporosinus;s_lacus;st_STP12	RED	0.000280921	PSYT	4	32	30	30	NEU	6.5	7.5	7	7	NA	NA	NA	NA	NA	1	1.5	0.6	0.6	ROD	0	1	1
112	sp-112	k_Bacteria;p_Bacillota;c_Clostridia;o_Eubacteriales;f_Desulfitobacteriaceae;g_Desulfosporosinus;s_orientis;st_765	RED	0.10044	MES	30	42	30	37	NEU	NA	NA	NA	NA	NA	NA	NA	NA	NA	NA	NA	NA	NA	ROD	0	1	1
113	sp-113	k_Bacteria;p_Bacillota;c_Clostridia;o_Eubacteriales;f_Desulfotomaculaceae;g_Desulfotomaculum;s_copahuensis;st_CINDEFI1	RED	0.0724308	MTHE	NA	NA	40	40	EACI	NA	NA	2	2	NA	NA	NA	NA	NA	NA	NA	NA	NA	ROD	1	1	NA
114	sp-114	k_Bacteria;p_Bacillota;c_Clostridia;o_Eubacteriales;f_Eubacteriales Family XII. Incertae Sedis;g_Fusibacter;s_ferrireducens;st_Q10-2	RED	NA	PSYT	8	45	32	32	ALKT	7	10.5	8.5	8.5	MHAL	0	6	3	3	2	2	0.6	0.6	ROD	1	0	1
115	sp-115	k_Bacteria;p_Bacillota;c_Clostridia;o_Eubacteriales;f_Lachnospiraceae;g_Lachnotalea;s_glycerini;st_DLD10	RED	0.000280894	PSYT	12	37	30	30	NEU	5	8	7	7	HAT	0.03	4.5	0.03	0.03	NA	NA	NA	NA	ROD	1	0	0
116	sp-116	k_Bacteria;p_Bacillota;c_Clostridia;o_Eubacteriales;f_Peptococcaceae;g_Desulforamulus;s_ferrireducens;st_GSS09	RED	0.0724308	MTHE	30	55	50	50	NEU	6.7	9	7.5	7.5	SHAL	0	3	1	1	NA	NA	NA	NA	ROD	1	1	1
117	sp-117	k_Bacteria;p_Bacillota;c_Clostridia;o_Eubacteriales;f_Peptococcaceae;g_Desulforamulus;s_hydrothermalis;st_Lam5	RED	0.00229809	MTHE	40	60	55	55	NEU	5.8	8.2	7.1	7.1	HAT	0	1.5	0	0	NA	NA	NA	NA	ROD	0	1	1
118	sp-118	k_Bacteria;p_Bacillota;c_Clostridia;o_Eubacteriales;f_Peptococcaceae;g_Desulforamulus;s_reducens;st_MI-1	RED	0.100426	MES	NA	NA	37	37	NEU	NA	NA	7	7.2	HAT	0	2	0	0	3	5	1	1	ROD	1	1	1
119	sp-119	k_Bacteria;p_Bacillota;c_Clostridia;o_Eubacteriales;f_Peptococcaceae;g_Paradesulfitobacterium;s_aromaticivorans;st_UKTL	RED	2.87776	MES	NA	NA	30	30	NEU	6.5	7.5	6.6	7	NA	NA	NA	NA	NA	1.5	1.5	0.6	0.6	ROD	1	1	1
120	sp-120	k_Bacteria;p_Bacillota;c_Clostridia;o_Eubacteriales;f_Peptococcaceae;g_Paradesulfitobacterium;s_ferrireducens;st_PLL0	RED	2.87776	MES	25	37	30	30	NEU	NA	NA	NA	NA	SHAL	0	3	2	2	2.5	15	1.5	1.5	ROD	1	1	0
121	sp-121	k_Bacteria;p_Bacillota;c_Clostridia;o_Eubacteriales;f_Thermincolaceae;g_Thermincola;s_ferriacetica;st_Z-0001	RED	0.000198862	MTHE	45	70	57	60	NEU	5.9	8	7	7.2	HAT	0	3.5	0	0	2.5	12	0.6	0.8	ROD	1	1	1
122	sp-122	k_Bacteria;p_Bacillota;c_Clostridia;o_Halanaerobiales;f_Halobacteroidaceae;g_Fuchsiella;s_ferrireducens;st_Z-7101	RED	3.93442e-05	MES	25	45	30	37	MALK	8.5	10.2	9.8	9.8	SHAL	0.4598	6.2073	2.7588	2.7588	1.5	12	0.6	0.8	ROD	0	1	1
123	sp-123	k_Bacteria;p_Bacillota;c_Clostridia;o_Halanaerobiales;f_Halobacteroidaceae;g_Orenia;s_metallireducens;st_Z6	RED	0.279604	MTHE	20	60	30	50	NEU	6	9	6	7	SHAL	2.3	20.5	2.8	2.8	NA	NA	NA	NA	ROD	0	1	1
124	sp-124	k_Bacteria;p_Bacillota;c_Clostridia;o_Halanaerobiales;f_incertae-sedis;g_Anoxybacter;s_fermentans;st_DY22613	RED	9.98273e-05	ETHE	42	72	60	62	NEU	5	9	7	7	SHAL	0.65	5.2	2.3	2.3	3.9	6	1	2	ROD	0	0	1
125	sp-125	k_Bacteria;p_Bacillota;c_Clostridia;o_Moorellales;f_Calderihabitantaceae;g_Calderihabitans;s_maritimus;st_KKC1	RED	0.00215937	ETHE	55	68	65	65	NEU	5.2	9.2	7	7.5	MHAL	0.8	14	NA	NA	1	1.6	0.4	0.6	ROD	0	1	0
126	sp-126	k_Bacteria;p_Bacillota;c_Clostridia;o_Moorellales;f_Moorellaceae;g_Moorella;s_humiferrea;st_64-FGQ	RED	0.000280894	MTHE	46	70	65	65	NEU	5.5	8.5	6.8	7	HAT	0	1.5	0	0	NA	NA	NA	NA	ROD	1	1	1
127	sp-127	k_Bacteria;p_Bacillota;c_Clostridia;o_Natranaerobiales;f_Natranaerobiaceae;g_Natranaerobaculum;s_magadiense;st_Z-1001	RED	0.000280894	MTHE	20	57	45	50	MALK	7.5	10.7	9.25	9.5	MHAL	0	9	7	8.14	NA	NA	NA	NA	ROD	1	1	1
128	sp-128	k_Bacteria;p_Bacillota;c_Clostridia;o_Peptostreptococcales;f_Natronincolaceae;g_Natronincola;s_peptidovorans;st_Z-7031	RED	NA	MES	15	40	35	37	NEU	7.5	10.2	8.4	8.8	SHAL	0	7	1	3	0.9	0.9	0.9	0.9	ROD	1	1	1
129	sp-129	k_Bacteria;p_Bacillota;c_Clostridia;o_Thermoanaerobacterales;f_Thermoanaerobacteraceae;g_Carboxydothermus;s_ferrireducens;st_JW/AS-Y7	RED	0.000418789	ETHE	50	74	65	65	NEU	5.5	7.6	6	6.2	NHAT	0	1	0	0	0.8	1.2	0.4	0.6	ROD	1	0	1
130	sp-130	k_Bacteria;p_Bacillota;c_Clostridia;o_Thermoanaerobacterales;f_Thermoanaerobacteraceae;g_Carboxydothermus;s_pertinax;st_Ug1	RED	0.000412233	ETHE	50	73	65	65	ACIT	4.8	8.6	6	6.5	NA	NA	NA	NA	NA	NA	NA	NA	NA	ROD	1	1	1
131	sp-131	k_Bacteria;p_Bacillota;c_Clostridia;o_Thermoanaerobacterales;f_Thermoanaerobacteraceae;g_Carboxydothermus;s_siderophilus;st_1315	RED	0.000397334	ETHE	40	78	70	72	NEU	6.6	8	7	7	NA	NA	NA	NA	NA	1.5	2	0.3	0.5	ROD	1	0	0
132	sp-132	k_Bacteria;p_Bacillota;c_Clostridia;o_Thermoanaerobacterales;f_Thermoanaerobacteraceae;g_Desulfothermobacter;s_acidiphilus;st_3408-1	RED	0.000420041	MTHE	42	70	55	55	MACI	2.9	6.5	4.5	4.5	HAT	0	2	0	0	1.5	1.5	0.5	0.5	ROD	1	1	1
133	sp-133	k_Bacteria;p_Bacillota;c_Clostridia;o_Thermoanaerobacterales;f_Thermoanaerobacteraceae;g_Thermoanaerobacter;s_siderophilus;st_SR4	RED	0.000764292	ETHE	39	78	69	71	ACIT	4.8	8.2	6.3	6.5	HAT	0	3.5	NA	NA	0.5	1.8	0.2	0.6	ROD	1	1	1
134	sp-134	k_Bacteria;p_Bacillota;c_Clostridia;o_Thermosediminibacterales;f_Thermosediminibacteraceae;g_Fervidicola;s_ferrireducens;st_Y170	RED	0.100919	ETHE	55	80	70	70	NEU	5	9	7	7	HAT	0	2	0	0	1.1	2.3	0.2	0.6	ROD	0	0	1
135	sp-135	k_Bacteria;p_Bacillota;c_Clostridia;o_Thermosediminibacterales;f_Thermosediminibacteraceae;g_Thermovenabulum;s_gondwanense;st_R270	RED	0.00434467	ETHE	50	70	65	65	NEU	6	9	7	7	NHAT	0	1	0	0	1.43	1.43	0.29	0.29	ROD	0	0	1
136	sp-136	k_Bacteria;p_Bacillota;c_Negativicutes;o_Selenomonadales;f_Sporomusaceae;g_Desulfosporomusa;s_polytropa;st_STP3	RED	0.000280921	PSYT	4	37	28	28	NEU	6.1	8.2	NA	NA	HAT	0	1.5	NA	NA	0.8	2.2	0.2	0.7	ROD	0	1	1
137	sp-137	k_Bacteria;p_Bacillota;c_Negativicutes;o_Selenomonadales;f_Sporomusaceae;g_Pelosinus;s_fermentans;st_R7	RED	0.000818914	PSYT	4	36	22	30	NEU	5.5	8	7	7	NA	NA	NA	NA	NA	0.8	1.9	0.7	0.9	ROD	0	1	1
138	sp-138	k_Bacteria;p_Bacillota;c_Negativicutes;o_Selenomonadales;f_Sporomusaceae;g_Thermosinus;s_carboxydivorans;st_Nor1	RED	0.000404587	ETHE	40	68	60	60	NEU	6.5	7.6	6.8	7	NA	NA	NA	NA	NA	0.8	0.8	0.8	0.8	ROD	0	0	1
139	sp-139	k_Bacteria;p_Bacillota;c_Negativicutes;o_Veillonellales;f_Veillonellaceae;g_Lucifera;s_butyrica;st_ALE	RED	0.00041838	MES	25	40	37	37	ACIT	3.5	7	5.5	5.5	NHAT	0	0.8	0	0	NA	NA	NA	NA	ROD	1	1	1
140	sp-140	k_Bacteria;p_Bacillota;c_Thermolithobacteria;o_Thermolithobacterales;f_Thermolithobacteraceae;g_Thermolithobacter;s_carboxydivorans;st_R1	RED	0.000412233	ETHE	40	78	70	70	NEU	6.6	6.7	6.8	7	NA	NA	NA	NA	NA	NA	NA	NA	NA	ROD	1	0	1
141	sp-141	k_Bacteria;p_Bacillota;c_Thermolithobacteria;o_Thermolithobacterales;f_Thermolithobacteraceae;g_Thermolithobacter;s_ferrireducens;st_JW/KA-2	RED	0.000420041	ETHE	50	75	73	73	NEU	6.5	8.5	7.1	7.3	NA	NA	NA	NA	NA	2	6	0.2	0.2	ROD	1	0	1
142	sp-142	k_Bacteria;p_Bacillota;c_Tissierellia;o_Tissierellales;f_Tepidimicrobiaceae;g_Tepidimicrobium;s_ferriphilum;st_SB91	RED	0.000418789	MTHE	26	62	50	50	NEU	5.5	9.5	7.5	8	HAT	0	3.5	NA	NA	0.2	0.3	0.2	0.3	ROD	1	0	1
143	sp-143	k_Bacteria;p_Bacillota;c_Tissierellia;o_Tissierellales;f_Thermohalobacteraceae;g_Caloranaerobacter;s_ferrireducens;st_DY22619	RED	9.98273e-05	ETHE	40	70	60	60	ACIT	4.5	8.5	7	7	EHAL	15	50	25	25	0.42	0.42	0.42	0.42	ROD	0	0	1
144	sp-144	k_Bacteria;p_Bacteroidota;c_Bacteroidia;o_Marinilabiliales;f_Marinifilaceae;g_Labilibaculum;s_filiforme;st_59.16B	RED	0.000419011	PSYT	4	25	25	25	NEU	6.5	8	7.4	7.4	SHAL	0.05	6.5	0.5	1	0.8	1.2	0.5	0.6	ROD	0	0	0
145	sp-145	k_Bacteria;p_Bacteroidota;c_Bacteroidia;o_Marinilabiliales;f_Marinifilaceae;g_Labilibaculum;s_manganireducens;st_59.10-2M	RED	0.000409191	PSYT	4	30	30	30	NEU	5.9	8	7.5	8	SHAL	0.5	6.5	1	2.5	1	3	0.5	0.5	ROD	0	0	0
147	sp-147	k_Bacteria;p_Bacteroidota;c_Cytophagia;o_Cytophagales;f_Cyclobacteriaceae;g_Fontibacter;s_ferrireducens;st_SgZ-2	RED	NA	PSYT	15	37	30	30	NEU	6.5	8.5	7	7	SHAL	0	5	1	1	1.4	2	0.3	0.5	ROD	0	0	0
152	sp-152	k_Bacteria;p_Chloroflexota;c_Ardenticatenia;o_Ardenticatenales;f_Ardenticatenaceae;g_Ardenticatena;s_maritima;st_110S	RED	0.022797	ETHE	30	75	55	70	NEU	5.5	8	6.5	7	SHAL	0	6	1	2	1	1	0.3	0.3	FIL	0	0	0
153	sp-153	k_Bacteria;p_Deferribacterota;c_Deferribacteres;o_Deferribacterales;f_Deferribacteraceae;g_Deferribacter;s_autotrophicus;st_SL50	RED	0.00313477	ETHE	25	75	60	60	ACIT	5	7.5	6.5	6.5	SHAL	1	6	2.5	2.5	1.8	2	1	1.13	ROD	0	0	1
154	sp-154	k_Bacteria;p_Deferribacterota;c_Deferribacteres;o_Deferribacterales;f_Deferribacteraceae;g_Deferribacter;s_thermophilus;st_BMA	RED	0.000420041	ETHE	50	65	60	60	ACIT	5	8	6.5	6.5	SHAL	0	5	2	2	NA	NA	NA	NA	ROD	0	0	0
155	sp-155	k_Bacteria;p_Deferribacterota;c_Deferribacteres;o_Deferribacterales;f_incertae-sedis;g_Petrothermobacter;s_organivorans;st_ANA	RED	0.000420041	MTHE	25	60	55	55	NEU	6	8	7	7	SHAL	0	6	2.5	2.5	2.5	5.5	0.7	0.7	ROD	0	0	0
156	sp-156	k_Bacteria;p_Deferribacterota;c_Deferribacteres;o_Deferribacterales;f_Deferribacteraceae;g_Deferribacter;s_abyssi;st_JR	RED	0.00028092	MTHE	45	65	60	60	NEU	6	7.2	6.5	6.7	SHAL	1	5	3	3	2	5	0.7	0.7	ROD	0	0	1
157	sp-157	k_Bacteria;p_Deferribacterota;c_Deferribacteres;o_Deferribacterales;f_Deferrivibrionaceae;g_Deferrivibrio;s_essentukiensis;st_Es71-Z0220	RED	NA	MTHE	30	54	47	47	NEU	6.2	7.9	7.1	7.1	HAT	0	1.8	0.7	0.7	1	2.8	0.5	0.8	VIB	0	0	1
158	sp-158	k_Bacteria;p_Deferribacterota;c_Deferribacteres;o_Deferribacterales;f_Geovibrionaceae;g_Geovibrio;s_ferrireducens;st_PAL-1	RED	NA	MES	NA	NA	35	35	NEU	NA	NA	NA	NA	NHAT	0	2	0	0	1	2.8	0.5	0.8	VIB	0	0	1
159	sp-159	k_Bacteria;p_Deinococcota;c_Deinococci;o_Thermales;f_Thermaceae;g_Thermus;s_tenuipuniceus;st_YIM 76954	RED	NA	ETHE	50	75	60	70	NEU	6	9	7	7	NHAT	0	1	0	0	2.7	2.9	0.5	0.8	ROD	0	0	0
160	sp-160	k_Bacteria;p_Ignavibacteriota;c_Ignavibacteria;o_Ignavibacteriales;f_Melioribacteraceae;g_Melioribacter;s_roseus;st_P3M-2	RED	0.00011108	MTHE	35	60	55	55	NEU	6	8.7	7.5	7.5	HAT	0	6	0.6	0.6	1.7	1.9	0.5	0.9	ROD	0	0	1
166	sp-166	k_Bacteria;p_Pseudomonadota;c_Deltaproteobacteria;o_Desulfuromonadales;f_Geobacteraceae;g_Geothermobacter;s_ehrlichii;st_SSO15	RED	0.000420041	MTHE	35	65	55	55	ACIT	5	7.75	6	6	SHAL	0.5	5	1.9	1.9	2.1	2.5	0.5	0.7	ROD	0	0	1
167	sp-167	k_Bacteria;p_Pseudomonadota;c_Deltaproteobacteria;o_Desulfuromonadales;f_Geobacteraceae;g_Geothermobacter;s_hydrogeniphilus;st_EPR-M	RED	0.000420041	THET	25	45	37.5	40	NEU	5.5	8.6	6.4	6.4	SHAL	1	5	1.5	2	2.6	2.9	0.3	0.5	ROD	0	0	1
168	sp-168	k_Bacteria;p_Pseudomonadota;c_Acidithiobacillia;o_Acidithiobacillales;f_Acidithiobacillaceae;g_Acidithiobacillus;s_caldus;st_KU	RED	2.00965	MTHE	32	52	45	45	EACI	1	3.5	2	2.5	NA	NA	NA	NA	NA	1	1.5	0.3	0.5	ROD	0	0	1
184	sp-184	k_Bacteria;p_Pseudomonadota;c_Alphaproteobacteria;o_Micropepsales;f_Micropepsaceae;g_Rhizomicrobium;s_electricum;st_Mfc52	RED	NA	PSYT	15	40	30	30	NEU	5	7.5	6.7	6.7	NHAT	0	1	0.5	0.5	2.1	3.8	0.4	0.4	ROD	0	0	1
185	sp-185	k_Bacteria;p_Pseudomonadota;c_Alphaproteobacteria;o_Micropepsales;f_Micropepsaceae;g_Rhizomicrobium;s_palustre;st_A48	RED	NA	PSYT	15	40	30	35	NEU	5.5	7.3	6.8	6.8	NHAT	0	1	0	0	1.2	2	0.5	0.6	ROD	0	0	1
196	sp-196	k_Bacteria;p_Pseudomonadota;c_Alphaproteobacteria;o_Rhodobacterales;f_Paracoccaceae;g_Sinirhodobacter;s_ferrireducens;st_SgZ-3	RED	0.837603	MES	20	40	30	30	NEU	6	7.5	7	7	HAT	0	5	0	1	0.8	1.3	0.5	0.6	ROD	0	0	1
197	sp-197	k_Bacteria;p_Pseudomonadota;c_Alphaproteobacteria;o_Rhodospirillales;f_Acetobacteraceae;g_Acidicaldus;s_organivorans;st_Y008	RED	5.2127	MTHE	40	65	50	55	EACI	1.75	3	2.5	3	NA	NA	NA	NA	NA	0.8	1	0.5	0.5	ROD	0	0	1
198	sp-198	k_Bacteria;p_Pseudomonadota;c_Alphaproteobacteria;o_Rhodospirillales;f_Acetobacteraceae;g_Acidiphilium;s_acidophilum;st_700	RED	2.00852e-06	PSYT	10	35	25	30	EACI	1.5	6	3	3.5	NA	NA	NA	NA	NA	1	2	0.8	1.2	ROD	0	0	1
199	sp-199	k_Bacteria;p_Pseudomonadota;c_Alphaproteobacteria;o_Rhodospirillales;f_Acetobacteraceae;g_Acidiphilium;s_angustum;st_KLB	RED	NA	MES	NA	NA	27	30	EACI	NA	NA	2.5	2.5	NA	NA	NA	NA	NA	1	2	0.3	0.3	ROD	0	0	1
200	sp-200	k_Bacteria;p_Pseudomonadota;c_Alphaproteobacteria;o_Rhodospirillales;f_Acetobacteraceae;g_Acidiphilium;s_cryptum;st_Lhet2	RED	4.01705	THET	20	46	35	41	MACI	1.9	5.9	NA	NA	HAT	0	3	0	0	2	2	0.3	0	ROD	0	0	1
201	sp-201	k_Bacteria;p_Pseudomonadota;c_Alphaproteobacteria;o_Rhodospirillales;f_Acetobacteraceae;g_Acidiphilium;s_incertae-sedis;st_PM	RED	NA	NA	NA	NA	NA	NA	MACI	NA	NA	NA	NA	NA	NA	NA	NA	NA	NA	NA	NA	NA	ROD	0	0	1
202	sp-202	k_Bacteria;p_Pseudomonadota;c_Alphaproteobacteria;o_Rhodospirillales;f_Acetobacteraceae;g_Acidiphilium;s_incertae-sedis;st_SJH	RED	0.05584	MES	NA	NA	30	30	EACI	NA	NA	2	2	NA	NA	NA	NA	NA	2	2.3	0.3	0.5	ROD	0	0	NA
203	sp-203	k_Bacteria;p_Pseudomonadota;c_Alphaproteobacteria;o_Rhodospirillales;f_Acetobacteraceae;g_Acidiphilium;s_iwatense;st_MS8	RED	NA	MES	22	35	30	30	MACI	2	5.5	3.5	3.5	HAT	0	3	NA	NA	1.2	1.5	0.3	0.5	OVO	0	0	0
204	sp-204	k_Bacteria;p_Pseudomonadota;c_Alphaproteobacteria;o_Rhodospirillales;f_Acetobacteraceae;g_Acidiphilium;s_multivorum;st_AIU 301	RED	NA	PSYT	17	42	27	35	MACI	1.9	5.6	3.2	4	HAT	0	3	NA	NA	0.7	0.9	0.4	0.7	ROD	0	0	0
205	sp-205	k_Bacteria;p_Pseudomonadota;c_Alphaproteobacteria;o_Rhodospirillales;f_Acetobacteraceae;g_Acidiphilium;s_organovorum;st_43141	RED	NA	MES	NA	NA	37	37	MACI	NA	NA	3	3	NA	NA	NA	NA	NA	0.7	1.1	0.5	0.8	ROD	0	0	1
206	sp-206	k_Bacteria;p_Pseudomonadota;c_Alphaproteobacteria;o_Rhodospirillales;f_Acetobacteraceae;g_Acidiphilium;s_rubrum;st_OP	RED	NA	MES	NA	NA	27	30	EACI	NA	NA	2.5	2.5	NA	NA	NA	NA	NA	1.3	2	0.4	0.7	ROD	0	0	1
207	sp-207	k_Bacteria;p_Pseudomonadota;c_Alphaproteobacteria;o_Rhodospirillales;f_Acetobacteraceae;g_Acidiphilium;s_symbioticum;st_KM2	RED	NA	MES	NA	NA	37	37	MACI	NA	NA	3	3	NA	NA	NA	NA	NA	0.7	2	0.5	0.5	ROD	0	0	0
208	sp-208	k_Bacteria;p_Pseudomonadota;c_Alphaproteobacteria;o_Rhodospirillales;f_Acetobacteraceae;g_Acidisphaera;s_rubrifaciens;st_HS-AP3	RED	0.000421092	MES	20	40	30	35	MACI	3.5	6.2	4.5	5	NHAT	0	1	NA	NA	1.3	1.8	0.5	0.5	COC	0	0	0
209	sp-209	k_Bacteria;p_Pseudomonadota;c_Alphaproteobacteria;o_Rhodospirillales;f_Acetobacteraceae;g_Acidocella;s_aromatica;st_PFBC	RED	0.00596592	PSYT	15	37.5	30	30	MACI	2.5	5	3.8	3.8	NA	NA	NA	NA	NA	1.6	1.6	0.8	0.8	ROD	0	0	1
210	sp-210	k_Bacteria;p_Pseudomonadota;c_Alphaproteobacteria;o_Rhodospirillales;f_Acetobacteraceae;g_Acidocella;s_facilis;st_PW2	RED	0.0105893	MES	25	37	NA	NA	MACI	3	6	NA	NA	HAT	0	3.5	NA	NA	2	3	0.4	0.7	ROD	0	0	1
212	sp-212	k_Bacteria;p_Pseudomonadota;c_Alphaproteobacteria;o_Rhodospirillales;f_Thalassospiraceae;g_Varunaivibrio;s_sulfuroxidans;st_TC8	RED	0.00160716	PSYT	20	35	30	30	ACIT	4.5	8.5	6	7	SHAL	0.5	4.5	1.5	2	1.5	2	0.5	0.8	VIB	0	0	1
219	sp-219	k_Bacteria;p_Pseudomonadota;c_Betaproteobacteria;o_Burkholderiales;f_Comamonadaceae;g_Rhodoferax;s_ferrireducens;st_T118	RED	0.00113985	PSYT	4	30	25	25	NEU	NA	NA	6.7	7.1	NA	NA	NA	NA	NA	NA	NA	NA	NA	ROD	0	0	1
245	sp-245	k_Bacteria;p_Pseudomonadota;c_Betaproteobacteria;o_Nitrosomonadales;f_Sterolibacteriaceae;g_Georgfuchsia;s_toluolica;st_G5G6	RED	2.792	MES	NA	NA	25	30	NEU	NA	NA	7.3	7.3	NA	NA	NA	NA	NA	1.5	4.5	0.4	0.8	ROD	0	0	1
247	sp-247	k_Bacteria;p_Pseudomonadota;c_Betaproteobacteria;o_Rhodocyclales;f_Azonexaceae;g_Ferribacterium;s_limneticum;st_CdA-1	RED	5.58402	NA	NA	NA	NA	NA	NEU	NA	NA	NA	NA	NA	NA	NA	NA	NA	1	2.5	0.4	1	ROD	0	0	1
248	sp-248	k_Bacteria;p_Pseudomonadota;c_Betaproteobacteria;o_Rhodocyclales;f_Rhodocyclaceae;g_Azospira;s_oryzae;st_PS	RED	0.000225399	MES	NA	NA	37	37	NEU	NA	NA	6.5	6.5	NHAT	NA	NA	0	0	NA	NA	NA	NA	ROD	0	0	1
249	sp-249	k_Bacteria;p_Pseudomonadota;c_Deltaproteobacteria;o_Desulfobacterales;f_Desulfobulbaceae;g_Desulfobulbus;s_propionicus;st_1pr3	RED	0.000420041	PSYT	10	43	29	39	NEU	6	8.6	7.1	7.5	NA	NA	NA	NA	NA	1	2.5	0.5	0.8	OVO	0	0	0
251	sp-251	k_Bacteria;p_Pseudomonadota;c_Deltaproteobacteria;o_Desulfovibrionales;f_Desulfovibrionaceae;g_Maridesulfovibrio;s_ferrireducens;st_61	RED	0.0352494	PSYT	-2	30	23	23	NEU	6.3	7.5	7.1	7.5	SHAL	0.7	4	1	2.5	1.5	2.5	0.5	0.8	VIB	0	NA	1
252	sp-252	k_Bacteria;p_Pseudomonadota;c_Deltaproteobacteria;o_Desulfovibrionales;f_Desulfovibrionaceae;g_Maridesulfovibrio;s_frigidus;st_18	RED	0.0352494	PSYT	-2	25	20	23	NEU	6.9	7.5	7.1	7.1	SHAL	2	3.5	2	3	1	3	0.3	0.5	VIB	0	NA	1
253	sp-253	k_Bacteria;p_Pseudomonadota;c_Deltaproteobacteria;o_Desulfuromonadales;f_Geobacteraceae;g_Geomonas;s_azotofigens;st_Red51	RED	0.2792	PSYT	13	42	30	33	NEU	5.5	8	6.5	7	NHAT	0	0.6	0	0.2	1	2	0.4	0.5	ROD	0	0	1
254	sp-254	k_Bacteria;p_Pseudomonadota;c_Deltaproteobacteria;o_Desulfuromonadales;f_Geobacteraceae;g_Geomonas;s_diazotrophica;st_Red69	RED	0.2792	PSYT	15	42	30	33	NEU	5.5	8	6.5	7	NHAT	0	0.8	0	0.2	2	3	0.5	0.6	ROD	0	0	1
255	sp-255	k_Bacteria;p_Pseudomonadota;c_Deltaproteobacteria;o_Desulfuromonadales;f_Geobacteraceae;g_Geomonas;s_edaphica;st_Red53	RED	0.2792	PSYT	10	42	30	33	NEU	5.5	8	6	7	NHAT	0	0.7	0	0.2	2	3	0.4	0.6	ROD	0	0	1
256	sp-256	k_Bacteria;p_Pseudomonadota;c_Deltaproteobacteria;o_Desulfuromonadales;f_Geobacteraceae;g_Geomonas;s_ferrireducens;st_S62	RED	0.2792	PSYT	13	42	30	33	NEU	5.5	8	6	7	NHAT	0	0.7	0	0.2	2.5	3.5	0.5	0.7	ROD	0	0	1
257	sp-257	k_Bacteria;p_Pseudomonadota;c_Deltaproteobacteria;o_Desulfuromonadales;f_Geobacteraceae;g_Geomonas;s_oryzae;st_S43	RED	0.2792	PSYT	13	42	30	33	NEU	5.5	8	6	7	NHAT	0	0.7	0	0.2	6.6	5.7	0.2	1.3	ROD	0	0	1
258	sp-258	k_Bacteria;p_Pseudomonadota;c_Deltaproteobacteria;o_Desulfuromonadales;f_Geobacteraceae;g_Geomonas;s_terrae;st_Red111	RED	0.2792	PSYT	10	42	30	33	NEU	5.5	8	6	7	NHAT	0	0.7	0	0.2	2	4.8	0.7	1.1	ROD	0	0	1
259	sp-259	k_Bacteria;p_Pseudomonadota;c_Deltaproteobacteria;o_Desulfuromonadales;f_Geobacteraceae;g_Geotalea;s_daltonii;st_FRC-32	RED	1.06006	MES	20	35	30	30	NEU	6	8	6.7	7.3	NHAT	0	0.7	0	0	1.7	2.1	0.5	0.6	ROD	0	0	0
260	sp-260	k_Bacteria;p_Pseudomonadota;c_Deltaproteobacteria;o_Desulfuromonadales;f_Geobacteraceae;g_Geotalea;s_toluenoxydans;st_TMJ1	RED	2.1197	MES	NA	NA	25	32	NEU	6.6	7.5	6.6	7	NA	NA	NA	NA	NA	2	3	1.3	1.3	ROD	0	0	0
261	sp-261	k_Bacteria;p_Pseudomonadota;c_Deltaproteobacteria;o_Desulfuromonadales;f_Geobacteraceae;g_Geotalea;s_uraniireducens;st_Rf4	RED	5.58402	PSYT	10	34	32	32	NEU	5.5	7.7	6	7	NA	NA	NA	NA	NA	2	2.5	0.5	0.8	ROD	0	0	1
262	sp-262	k_Bacteria;p_Pseudomonadota;c_Deltaproteobacteria;o_incertae-sedis;f_incertae-sedis;g_Deferrisoma;s_camini;st_S3R1	RED	0.529711	MTHE	36	62	50	50	NEU	5.5	7.5	6.5	6.5	SHAL	1	5	2	2.5	NA	NA	NA	NA	ROD	0	0	1
263	sp-263	k_Bacteria;p_Pseudomonadota;c_Deltaproteobacteria;o_incertae-sedis;f_incertae-sedis;g_Deferrisoma;s_palaeochoriense;st_MAG-PB1	RED	0.000420252	ETHE	30	70	60	60	NEU	5.5	8	6	6	SHAL	0	5.5	1.5	2	4	4	1.2	2	ROD	0	0	1
265	sp-265	k_Bacteria;p_Pseudomonadota;c_Epsilonproteobacteria;o_Campylobacterales;f_Sulfurospirillaceae;g_Sulfurospirillum;s_barnesii;st_SES-3	RED	0.000420041	MES	25	33	33	33	NEU	NA	NA	7.5	7.5	NHAT	0	0.8	0.05	0.05	1	2	NA	NA	SPI	0	0	1
267	sp-267	k_Bacteria;p_Pseudomonadota;c_Gammaproteobacteria;o_Aeromonadales;f_Aeromonadaceae;g_Aeromonas;s_hydrophila;st_	RED	NA	NA	NA	NA	NA	NA	NA	NA	NA	NA	NA	NA	NA	NA	NA	NA	1	1	NA	NA	NA	NA	NA	NA
268	sp-268	k_Bacteria;p_Pseudomonadota;c_Gammaproteobacteria;o_Alteromonadales;f_Ferrimonadaceae;g_Ferrimonas;s_aestuarii;st_IMCC35002	RED	0.00301605	PSYT	15	37	30	30	NEU	6	9	8	8	SHAL	1	6	2	2	3	4	NA	NA	ROD	0	0	1
269	sp-269	k_Bacteria;p_Pseudomonadota;c_Gammaproteobacteria;o_Alteromonadales;f_Ferrimonadaceae;g_Ferrimonas;s_balearica;st_PAT	RED	0.022837	THET	NA	NA	42	42	NA	6	9	NA	NA	HAT	0.5	7.5	0.5	0.5	1	2	NA	NA	ROD	0	0	1
270	sp-270	k_Bacteria;p_Pseudomonadota;c_Gammaproteobacteria;o_Alteromonadales;f_Ferrimonadaceae;g_Ferrimonas;s_futtsuensis;st_FUT3661	RED	0.022797	PSYT	15	30	30	30	NEU	6	9	NA	NA	SHAL	0.7	5	3	3	NA	NA	NA	NA	ROD	0	0	1
271	sp-271	k_Bacteria;p_Pseudomonadota;c_Gammaproteobacteria;o_Alteromonadales;f_Ferrimonadaceae;g_Ferrimonas;s_kyonanensis;st_Asr22-7	RED	0.022797	PSYT	15	32.5	25	28	NEU	6	9	NA	NA	SHAL	2	5	2	2	NA	NA	NA	NA	ROD	0	0	1
272	sp-272	k_Bacteria;p_Pseudomonadota;c_Gammaproteobacteria;o_Alteromonadales;f_Ferrimonadaceae;g_Ferrimonas;s_sediminicola;st_IMCC35001T	RED	0.00301605	PSYT	15	37	30	30	NEU	6	8	7	7	SHAL	1	7	2	2	NA	NA	NA	NA	ROD	0	0	1
273	sp-273	k_Bacteria;p_Pseudomonadota;c_Gammaproteobacteria;o_Alteromonadales;f_Ferrimonadaceae;g_Ferrimonas;s_sediminum;st_JYr13	RED	0.0227991	PSYT	16	42	25	28	ALKT	7	10	7	8	MHAL	0.5	8	3	3	NA	NA	NA	NA	ROD	0	0	1
274	sp-274	k_Bacteria;p_Pseudomonadota;c_Gammaproteobacteria;o_Alteromonadales;f_Ferrimonadaceae;g_Paraferrimonas;s_haliotis;st_AFRC7-2-1	RED	5.58402	PSYT	15	37	28	28	NEU	6	10	7	8	MHAL	0.5	6	3	4	1.3	2	0.5	0.6	ROD	0	0	1
275	sp-275	k_Bacteria;p_Pseudomonadota;c_Gammaproteobacteria;o_Alteromonadales;f_Shewanellaceae;g_Shewanella;s_algae;st_OK-1	RED	0.022797	PSYT	10	40	NA	NA	NEU	NA	NA	NA	NA	NA	NA	NA	NA	NA	1.5	2.5	NA	NA	ROD	0	0	1
276	sp-276	k_Bacteria;p_Pseudomonadota;c_Gammaproteobacteria;o_Alteromonadales;f_Shewanellaceae;g_Shewanella;s_amazonensis;st_SB2B	RED	0.02792	PSYT	4	45	37	37	NEU	6	9	7	8	MHAL	0	3	1	3	NA	NA	NA	NA	ROD	0	0	1
277	sp-277	k_Bacteria;p_Pseudomonadota;c_Gammaproteobacteria;o_Alteromonadales;f_Shewanellaceae;g_Shewanella;s_arctica;st_IR12	RED	NA	PSYT	4	28	20	20	NEU	4.5	9	7.5	7.5	HAT	0.5	3.5	0.5	1	NA	NA	NA	NA	ROD	0	0	1
278	sp-278	k_Bacteria;p_Pseudomonadota;c_Gammaproteobacteria;o_Alteromonadales;f_Shewanellaceae;g_Shewanella;s_electrica;st_C31	RED	NA	NA	NA	NA	NA	NA	NA	NA	NA	NA	NA	NA	NA	NA	NA	NA	1.2	4.5	0.5	1.3	ROD	0	0	1
279	sp-279	k_Bacteria;p_Pseudomonadota;c_Gammaproteobacteria;o_Alteromonadales;f_Shewanellaceae;g_Shewanella;s_electrodiphila;st_MAR441	RED	0.022797	MPSY	0	30	15	15	NEU	NA	NA	NA	NA	MHAL	0.3	7	0.3	3	1.8	2	0.4	0.7	ROD	0	0	0
280	sp-280	k_Bacteria;p_Pseudomonadota;c_Gammaproteobacteria;o_Alteromonadales;f_Shewanellaceae;g_Shewanella;s_eurypsychrophilus;st_YLB-08	RED	NA	MPSY	0	20	4	10	NEU	5	9	7	7	SHAL	0	5	1	2	NA	NA	NA	NA	ROD	0	0	1
281	sp-281	k_Bacteria;p_Pseudomonadota;c_Gammaproteobacteria;o_Alteromonadales;f_Shewanellaceae;g_Shewanella;s_ferrihydritica;st_A3A	RED	NA	NA	NA	NA	NA	NA	NA	NA	NA	NA	NA	NA	NA	NA	NA	NA	1.3	2.6	0.4	0.6	ROD	0	0	1
282	sp-282	k_Bacteria;p_Pseudomonadota;c_Gammaproteobacteria;o_Alteromonadales;f_Shewanellaceae;g_Shewanella;s_frigidimarina;st_ACAM 591	RED	0.022797	MPSY	4	30	20	20	NEU	5.5	9.4	6.2	6.5	HAT	0	9	0	0	2.5	2.5	0.6	0.6	ROD	0	0	1
283	sp-283	k_Bacteria;p_Pseudomonadota;c_Gammaproteobacteria;o_Alteromonadales;f_Shewanellaceae;g_Shewanella;s_gelidimarina;st_ACAM 456	RED	0.022797	MPSY	0	23	15	17	NEU	NA	NA	NA	NA	SHAL	1	6	NA	NA	1.5	2	0.3	0.3	ROD	0	0	1
284	sp-284	k_Bacteria;p_Pseudomonadota;c_Gammaproteobacteria;o_Alteromonadales;f_Shewanellaceae;g_Shewanella;s_livingstonensis;st_NF22	RED	NA	MPSY	4	20	15	15	NA	NA	NA	NA	NA	NA	NA	NA	NA	NA	0.83	1.19	0.38	0.48	ROD	0	0	1
285	sp-285	k_Bacteria;p_Pseudomonadota;c_Gammaproteobacteria;o_Alteromonadales;f_Shewanellaceae;g_Shewanella;s_olleyana;st_ACEM 9	RED	NA	PSYT	2	30	20	22	NA	NA	NA	NA	NA	HAT	0.8	2.5	0.9196	1.38	NA	NA	NA	NA	ROD	0	0	1
286	sp-286	k_Bacteria;p_Pseudomonadota;c_Gammaproteobacteria;o_Alteromonadales;f_Shewanellaceae;g_Shewanella;s_oneidensis;st_MR-1	RED	0.022797	MES	NA	NA	25	35	NEU	NA	NA	7	8	SHAL	NA	NA	0	1.7532	0.83	0.99	0.41	0.49	ROD	0	0	1
287	sp-287	k_Bacteria;p_Pseudomonadota;c_Gammaproteobacteria;o_Alteromonadales;f_Shewanellaceae;g_Shewanella;s_pealeana;st_ANG-SQ1	RED	0.022797	PSYT	4	30	25	30	NEU	6	8	7	7	SHAL	0.7305	4.383	2.922	2.922	1	4	0.3	0.6	ROD	0	0	1
288	sp-288	k_Bacteria;p_Pseudomonadota;c_Gammaproteobacteria;o_Alteromonadales;f_Shewanellaceae;g_Shewanella;s_profunda;st_LT13a	RED	0.022797	PSYT	4	37	25	30	NEU	6.5	8	7	7	MHAL	0	6	5	5	NA	NA	NA	NA	ROD	0	0	1
289	sp-289	k_Bacteria;p_Pseudomonadota;c_Gammaproteobacteria;o_Alteromonadales;f_Shewanellaceae;g_Shewanella;s_psychromarinicola;st_M2	RED	0.022797	MPSY	4	20	10	15	NEU	5.5	8.5	6.5	6.5	MHAL	0.5	10	3	4	1	1.6	0.5	0.5	ROD	0	0	1
290	sp-290	k_Bacteria;p_Pseudomonadota;c_Gammaproteobacteria;o_Alteromonadales;f_Shewanellaceae;g_Shewanella;s_psychropiezotolerans;st_YLB-06	RED	NA	MPSY	0	20	4	10	NEU	5	9	7	7	SHAL	0	5	1	2	0.5	1.2	0.5	1.2	ROD	0	0	1
291	sp-291	k_Bacteria;p_Pseudomonadota;c_Gammaproteobacteria;o_Alteromonadales;f_Shewanellaceae;g_Shewanella;s_shenzhenensis;st_A25	RED	NA	PSYT	4	40	28	28	NEU	5	9	6	6	SHAL	0	10	1	1	0.5	2.5	0.5	2.5	ROD	0	0	1
303	sp-303	k_Bacteria;p_Pseudomonadota;c_Gammaproteobacteria;o_Enterobacterales;f_Erwiniaceae;g_Pantoea;s_agglomerans;st_SP1	RED	NA	MES	5	40	30	30	NEU	6	8.5	6	7.2	NHAT	0	5	0.5	0.5	1.7	3.5	0.5	1	ROD	0	0	1
305	sp-305	k_Bacteria;p_Pseudomonadota;c_Gammaproteobacteria;o_incertae-sedis;f_incertae-sedis;g_Acidibacter;s_ferrireducens;st_MCF85	RED	0.2792	PSYT	8	45	35	35	MACI	2.5	4.5	3.5	4.5	NHAT	0	0.6	NA	NA	3.2	4.2	0.8	0.8	ROD	0	0	0
311	sp-311	k_Bacteria;p_Pseudomonadota;c_Gammaproteobacteria;o_Xanthomonadales;f_Rhodanobacteraceae;g_Metallibacterium;s_scheffleri;st_DKE6	RED	0.00209493	MES	NA	NA	25	30	ACIT	2	6.5	5.5	5.5	NHAT	0	1	NA	NA	4.2	6.2	2.1	2.1	ROD	0	0	0
320	sp-320	k_Bacteria;p_Spirochaetota;c_Spirochaetia;o_Spirochaetales;f_Sphaerochaetaceae;g_Sphaerochaeta;s_globosa;st_Buddy	RED	0.2792	PSYT	15	37	25	30	NEU	5	10	6.5	7.5	NA	NA	NA	NA	NA	NA	NA	NA	NA	PLE	0	0	0
321	sp-321	k_Bacteria;p_Spirochaetota;c_Spirochaetia;o_Spirochaetales;f_Sphaerochaetaceae;g_Sphaerochaeta;s_pleomorpha;st_Grapes	RED	0.2792	PSYT	15	30	35	35	NEU	5	10	6.5	7.5	NA	NA	NA	NA	NA	2	4	0.5	0.5	PLE	0	0	0
322	sp-322	k_Bacteria;p_Thermodesulfobacteriota;c_Desulfobacteria;o_Desulfobacterales;f_Desulfobacteraceae;g_Desulfobacter;s_curvatus;st_AcRM3	RED	0.000420041	MES	NA	NA	28	31	NEU	NA	NA	6.8	7.2	NA	NA	NA	NA	NA	1.6	2.7	0.7	0.7	VIB	0	0	1
323	sp-323	k_Bacteria;p_Thermodesulfobacteriota;c_Desulfobacteria;o_Desulfobacterales;f_Desulfobacteraceae;g_Desulfofrigus;s_fragile;st_LSv21	RED	0.000419623	MPSY	1.8	27	18	18	NEU	NA	NA	7	7.4	SHAL	NA	NA	1	2.5	4.5	7.4	0.6	0.6	ROD	0	0	1
324	sp-324	k_Bacteria;p_Thermodesulfobacteriota;c_Desulfobacteria;o_Desulfobacterales;f_Desulfobacteraceae;g_Desulfofrigus;s_oceanense;st_ASv26	RED	0.000419623	MPSY	1.8	16	10	10	NEU	NA	NA	7	7.5	SHAL	NA	NA	1.5	2.5	1.5	1.5	0.4	0.4	ROD	0	0	1
326	sp-326	k_Bacteria;p_Thermodesulfobacteriota;c_Desulfobulbia;o_Desulfobulbales;f_Desulfocapsaceae;g_Desulfocapsa;s_sulfexigens;st_SB164P1	RED	0.557652	PSYT	4	35	30	30	NEU	6	8.2	6.7	7.3	SHAL	0.15	1.93	0.99	1.93	2	2.5	0.5	0.7	ROD	0	0	1
327	sp-327	k_Bacteria;p_Thermodesulfobacteriota;c_Desulfobulbia;o_Desulfobulbales;f_Desulfocapsaceae;g_Desulfotalea;s_arctica;st_LSv514	RED	0.000419623	MPSY	1.8	26	18	18	NEU	NA	NA	7.2	7.9	SHAL	NA	NA	1.9	2.5	NA	NA	NA	NA	ROD	0	0	0
328	sp-328	k_Bacteria;p_Thermodesulfobacteriota;c_Desulfobulbia;o_Desulfobulbales;f_Desulfocapsaceae;g_Desulfotalea;s_psychrophila;st_LSv54	RED	0.000424078	MPSY	1.8	19	10	10	NEU	NA	NA	7.3	7.6	SHAL	NA	NA	1	1	0.5	2	0.5	2	ROD	0	0	1
329	sp-329	k_Bacteria;p_Thermodesulfobacteriota;c_Desulfovibrionia; o_Desulfovibrionales;f_Desulfonauticaceae;g_Desulfovulcanus;s_ferrireducens;st_Ax17	RED	0.000418789	ETHE	35	70	65	65	NEU	5	9	8	8	MHAL	1.5	6	3	3	NA	NA	NA	NA	ROD	0	0	1
330	sp-330	k_Bacteria;p_Thermodesulfobacteriota;c_Desulfovibrionia;o_Desulfovibrionales;f_Desulfonatronaceae;g_Desulfonatronum;s_buryatense;st_Ki5	RED	0.000280894	MES	20	40	34	34	MALK	7.5	10.5	9.4	9.4	HAT	0.2	4	0.5	0.5	1	2	0.5	1	VIB	0	0	1
332	sp-332	k_Bacteria;p_Thermodesulfobacteriota;c_Desulfovibrionia;o_Desulfovibrionales;f_Desulfovibrionaceae;g_Desulfovibrio;s_gilichinskyi;st_K3S	RED	0.100435	PSYT	-2	36	26	26	NEU	6.8	7.4	7	7.2	SHAL	0.5	4	2	2	1	2.5	0.3	0.35	VIB	0	0	1
333	sp-333	k_Bacteria;p_Thermodesulfobacteriota;c_Desulfovibrionia;o_Desulfovibrionales;f_Desulfovibrionaceae;g_Desulfovibrio;s_mangrovi;st_FT415	RED	NA	PSYT	15	42	37	37	NEU	6	7.5	6.8	6.8	HAT	0	3.6	0.6	0.6	1.3	3.5	0.9	1.2	VIB	0	0	1
334	sp-334	k_Bacteria;p_Thermodesulfobacteriota;c_Desulfovibrionia;o_Desulfovibrionales;f_Desulfovibrionaceae;g_Pseudodesulfovibrio;s_profundus;st_500-1	RED	0.000420041	PSYT	15	65	25	25	ACIT	4.5	9	7	7	MHAL	0.2	10	0.6	8	1	4	0.4	0.7	VIB	0	0	1
335	sp-335	k_Bacteria;p_Thermodesulfobacteriota;c_Desulfuromonadia; o_Geobacterales;f_Geobacteraceae;g_Pelovirga;s_terrestris;st_M08fum	RED	NA	PSYT	10	45	30	30	ALKT	7	11	8.5	9	SHAL	0	8	1	1.5	NA	NA	NA	NA	ROD	0	0	1
336	sp-336	k_Bacteria;p_Thermodesulfobacteriota;c_Desulfuromonadia;o_Desulfuromonadales;f_Desulfuromonadaceae;g_Desulfuromonas;s_acetexigens;st_2873	RED	0.000421303	MES	NA	NA	30	35	NEU	6.4	8.5	7.6	7.8	NA	NA	NA	NA	NA	1	1.7	0.6	0.6	ROD	0	0	1
337	sp-337	k_Bacteria;p_Thermodesulfobacteriota;c_Desulfuromonadia;o_Desulfuromonadales;f_Desulfuromonadaceae;g_Desulfuromonas;s_acetoxidans;st_11070	RED	0.000419623	MES	NA	NA	30	30	NEU	6.5	8.5	7.2	7.5	SHAL	NA	NA	1.5	2	0.8	1.4	0.4	0.5	ROD	0	0	1
338	sp-338	k_Bacteria;p_Thermodesulfobacteriota;c_Desulfuromonadia;o_Desulfuromonadales;f_Desulfuromonadaceae;g_Desulfuromonas;s_carbonis;st_ICBM	RED	0.000586733	MES	NA	NA	25	37	NEU	NA	NA	7	7	MHAL	0	7	0	4.1	1	2	0.3	0.3	ROD	0	0	0
339	sp-339	k_Bacteria;p_Thermodesulfobacteriota;c_Desulfuromonadia;o_Desulfuromonadales;f_Desulfuromonadaceae;g_Desulfuromonas;s_chloroethenica;st_TT4B	RED	0.000420041	MES	21	31	NA	NA	NEU	6.5	7.4	7.4	7.4	NA	NA	NA	NA	NA	2.5	3	0.7	0.7	ROD	0	0	1
340	sp-340	k_Bacteria;p_Thermodesulfobacteriota;c_Desulfuromonadia;o_Desulfuromonadales;f_Desulfuromonadaceae;g_Desulfuromonas;s_michiganensis;st_BB1	RED	0.000557279	MES	NA	NA	25	25	NEU	NA	NA	7	7.5	NA	NA	NA	NA	NA	NA	NA	NA	NA	ROD	0	0	1
341	sp-341	k_Bacteria;p_Thermodesulfobacteriota;c_Desulfuromonadia;o_Desulfuromonadales;f_Desulfuromonadaceae;g_Desulfuromonas;s_palmitatis;st_SDBY1	RED	0.000202757	MTHE	NA	NA	40	40	NEU	NA	NA	NA	NA	NA	NA	NA	NA	NA	NA	NA	NA	NA	ROD	0	0	0
342	sp-342	k_Bacteria;p_Thermodesulfobacteriota;c_Desulfuromonadia;o_Desulfuromonadales;f_Desulfuromonadaceae;g_Desulfuromonas;s_svalbardensis;st_112	RED	0.000199954	MPSY	-2	20	14	14	NEU	6.5	7.5	7.3	7.3	SHAL	0.7	4.5	2.6	2.6	1.2	6	0.5	0.7	ROD	0	0	1
343	sp-343	k_Bacteria;p_Thermodesulfobacteriota;c_Desulfuromonadia;o_Desulfuromonadales;f_Desulfuromonadaceae;g_Desulfuromonas;s_versatilis;st_NIT-T3	RED	0.000200452	PSYT	10	35	25	25	NEU	6.4	8.4	6.8	7.1	SHAL	0.05	3	0.2	1	1	1.5	0.3	0.5	ROD	0	0	0
345	sp-345	k_Bacteria;p_Thermodesulfobacteriota;c_Desulfuromonadia;o_Desulfuromonadales;f_Desulfuromonadaceae;g_Pelobacter;s_propionicus;st_Ott Bd 1	RED	0.00056275	MES	4	45	33	33	NEU	6.5	8.4	7	8	NA	NA	NA	NA	NA	1	1.8	0.9	0.9	ROD	0	0	0
346	sp-346	k_Bacteria;p_Thermodesulfobacteriota;c_Desulfuromonadia;o_Desulfuromonadales;f_Geoalkalibacteraceae;g_Geoalkalibacter;s_ferrihydriticus;st_Z-0531	RED	0.000420463	PSYT	18	39	35	35	ALKT	7.8	10	8.5	8.5	HAT	0	5	0	0	1	5	0.5	0.6	ROD	0	0	1
347	sp-347	k_Bacteria;p_Thermodesulfobacteriota;c_Desulfuromonadia;o_Desulfuromonadales;f_Geoalkalibacteraceae;g_Geoalkalibacter;s_halelectricus;st_SAP-1	RED	NA	PSYT	10	45	30	30	ALKT	6.5	11.5	9.5	9.5	NHAT	0	0.6	0.342	0.342	NA	NA	NA	NA	ROD	0	0	0
348	sp-348	k_Bacteria;p_Thermodesulfobacteriota;c_Desulfuromonadia;o_Desulfuromonadales;f_Geoalkalibacteraceae;g_Geoalkalibacter;s_subterraneus;st_Red1	RED	0.000420463	MTHE	30	50	40	40	ALKT	6	9	7	7	SHAL	0.1	10	2	2	3	5	0.7	0.7	ROD	0	0	1
349	sp-349	k_Bacteria;p_Thermodesulfobacteriota;c_Desulfuromonadia;o_Desulfuromonadales;f_Geopsychrobacteraceae;g_Desulfuromusa;s_bakii;st_Gyprop	RED	NA	NA	NA	NA	NA	NA	NA	NA	NA	NA	NA	NA	NA	NA	NA	NA	2	4	0.5	0.6	NA	NA	NA	NA
350	sp-350	k_Bacteria;p_Thermodesulfobacteriota;c_Desulfuromonadia;o_Desulfuromonadales;f_Geopsychrobacteraceae;g_Desulfuromusa;s_ferrireducens;st_102	RED	0.000200452	MPSY	-2	23	14	17	NEU	6.5	7.9	7	7.3	MHAL	1.5	4.5	2.6	4	NA	NA	NA	NA	ROD	0	0	1
351	sp-351	k_Bacteria;p_Thermodesulfobacteriota;c_Desulfuromonadia;o_Desulfuromonadales;f_Geopsychrobacteraceae;g_Desulfuromusa;s_kysingii;st_Kysw2	RED	0.00028	MES	4	35	32	32	NEU	5.8	8.25	6.5	7.9	NHAT	NA	NA	0.667	0.667	2.5	2.5	0.22	0.22	ROD	0	0	1
352	sp-352	k_Bacteria;p_Thermodesulfobacteriota;c_Desulfuromonadia;o_Desulfuromonadales;f_Geopsychrobacteraceae;g_Desulfuromusa;s_succinoxidans;st_Gylac	RED	NA	NA	NA	NA	NA	NA	NA	NA	NA	NA	NA	NA	NA	NA	NA	NA	1.2	3	0.5	0.7	NA	NA	NA	NA
353	sp-353	k_Bacteria;p_Thermodesulfobacteriota;c_Desulfuromonadia;o_Desulfuromonadales;f_Geopsychrobacteraceae;g_Geopsychrobacter;s_electrodiphilus;st_A1	RED	2.12	PSYT	4	30	20	20	NEU	NA	NA	NA	NA	NA	NA	NA	NA	NA	NA	NA	NA	NA	ROD	0	0	0
354	sp-354	k_Bacteria;p_Thermodesulfobacteriota;c_Desulfuromonadia;o_Desulfuromonadales;f_Syntrophotaleaceae;g_Syntrophotalea;s_carbinolica;st_Gra Bd 1	RED	0.00028137	MES	15	40	35	35	NEU	6	8	6.5	7.2	NA	0	2	NA	NA	2.5	4	0.5	0.5	ROD	0	0	0
355	sp-355	k_Bacteria;p_Thermodesulfobacteriota;c_Desulfuromonadia;o_Desulfuromonadales;f_Syntrophotaleaceae;g_Syntrophotalea;s_venetiana;st_	RED	0.00028137	NA	NA	NA	NA	NA	NA	NA	NA	NA	NA	NA	NA	NA	NA	NA	1.8	1.8	0.6	0.6	ROD	0	0	NA
356	sp-356	k_Bacteria;p_Thermodesulfobacteriota;c_Desulfuromonadia;o_Geobacterales;f_Geobacteraceae;g_Citrifermentans;s_bemidjiense;st_Bem	RED	2.87776	PSYT	15	37	30	30	NEU	NA	NA	7	7	NA	NA	NA	NA	NA	1.5	1.5	0.6	0.6	ROD	0	0	0
357	sp-357	k_Bacteria;p_Thermodesulfobacteriota;c_Desulfuromonadia;o_Geobacterales;f_Geobacteraceae;g_Citrifermentans;s_bremense;st_Dfr1	RED	0.000198667	MES	NA	NA	30	32	NEU	NA	NA	5.5	6.7	NA	NA	NA	NA	NA	0.8	1.3	0.3	0.3	ROD	0	0	0
358	sp-358	k_Bacteria;p_Thermodesulfobacteriota;c_Desulfuromonadia;o_Geobacterales;f_Geobacteraceae;g_Geoanaerobacter;s_pelophilus;st_Dfr2	RED	2.1197	MES	NA	NA	30	32	NEU	NA	NA	6.7	7	NA	NA	NA	NA	NA	1	2	0.6	0.6	ROD	0	0	0
359	sp-359	k_Bacteria;p_Thermodesulfobacteriota;c_Desulfuromonadia;o_Geobacterales;f_Geobacteraceae;g_Geobacter;s_anodireducens;st_SD-1	RED	0.00268589	PSYT	15	42	30	35	NEU	6	8.5	7	7	HAT	0	3	NA	NA	NA	NA	NA	NA	ROD	0	0	0
360	sp-360	k_Bacteria;p_Thermodesulfobacteriota;c_Desulfuromonadia;o_Geobacterales;f_Geobacteraceae;g_Geobacter;s_argillaceus;st_G12	RED	0.424231	PSYT	10	36	30	30	NEU	5.8	7.4	6.2	6.8	NA	NA	NA	NA	NA	1	2	0.6	0.6	ROD	0	0	1
361	sp-361	k_Bacteria;p_Thermodesulfobacteriota;c_Desulfuromonadia;o_Geobacterales;f_Geobacteraceae;g_Geobacter;s_benzoatilyticus;st_Jerry-YX	RED	0.424231	MES	NA	NA	30	30	NEU	NA	NA	7	7	NHAT	0	1	NA	NA	1	2	0.6	0.6	ROD	0	NA	NA
362	sp-362	k_Bacteria;p_Thermodesulfobacteriota;c_Desulfuromonadia;o_Geobacterales;f_Geobacteraceae;g_Geobacter;s_chapellei;st_172	RED	0.424231	MES	NA	NA	25	25	NEU	NA	NA	NA	NA	NA	NA	NA	NA	NA	1	2	0.6	0.6	ROD	0	0	0
363	sp-363	k_Bacteria;p_Thermodesulfobacteriota;c_Desulfuromonadia;o_Geobacterales;f_Geobacteraceae;g_Geobacter;s_grbiciae;st_TACP-2	RED	2.87776	NA	NA	NA	NA	NA	NEU	NA	NA	NA	NA	NA	NA	NA	NA	NA	2	4	0.5	0.5	ROD	0	0	0
364	sp-364	k_Bacteria;p_Thermodesulfobacteriota;c_Desulfuromonadia;o_Geobacterales;f_Geobacteraceae;g_Geobacter;s_hydrogenophilus;st_H-2	RED	0.000198667	MES	NA	NA	35	35	NEU	NA	NA	6.5	6.5	NHAT	0	1	0	0	1	2	0.6	0.6	ROD	0	0	0
366	sp-366	k_Bacteria;p_Thermodesulfobacteriota;c_Desulfuromonadia;o_Geobacterales;f_Geobacteraceae;g_Geobacter;s_pickeringii;st_G13	RED	0.000198667	PSYT	10	36	30	30	NEU	5.8	8	6.6	7.2	NA	NA	NA	NA	NA	2.5	3	0.8	0.8	ROD	0	0	1
367	sp-367	k_Bacteria;p_Thermodesulfobacteriota;c_Desulfuromonadia;o_Geobacterales;f_Geobacteraceae;g_Geobacter;s_psychrophilus;st_P35	RED	0.424231	MPSY	4	30	17	30	NEU	6	9	7	7	HAT	0	3	0	1	1	1.7	0.5	0.5	ROD	0	0	1
368	sp-368	k_Bacteria;p_Thermodesulfobacteriota;c_Desulfuromonadia;o_Geobacterales;f_Geobacteraceae;g_Geobacter;s_soli;st_GSS01	RED	0.424231	PSYT	16	40	30	30	NEU	NA	NA	NA	NA	NA	NA	NA	NA	NA	2	3	0.5	0.5	ROD	0	0	1
369	sp-369	k_Bacteria;p_Thermodesulfobacteriota;c_Desulfuromonadia;o_Geobacterales;f_Geobacteraceae;g_Geobacter;s_sulfurreducens;st_PCA	RED	0.00146512	MES	NA	NA	30	35	NEU	NA	NA	NA	NA	NA	NA	NA	NA	NA	0.6	1.9	0.2	0.4	ROD	0	0	0
370	sp-370	k_Bacteria;p_Thermodesulfobacteriota;c_Desulfuromonadia;o_Geobacterales;f_Geobacteraceae;g_Geomobilimonas;s_luticola;st_OSK6	RED	1.06122	MES	20	40	30	37	NEU	NA	NA	6.5	7.5	NHAT	0	0.5	0	0	NA	NA	NA	NA	ROD	0	0	1
371	sp-371	k_Bacteria;p_Thermodesulfobacteriota;c_Desulfuromonadia;o_Geobacterales;f_Geobacteraceae;g_Geomonas;s_limicola;st_Red745	RED	NA	MES	20	40	30	33	NEU	5	7.5	6	6.5	NHAT	0	0.4	0	0.1	NA	NA	NA	NA	ROD	0	0	1
372	sp-372	k_Bacteria;p_Thermodesulfobacteriota;c_Desulfuromonadia;o_Geobacterales;f_Geobacteraceae;g_Geomonas;s_paludis;st_Red736	RED	NA	MES	20	42	30	33	NEU	5.5	7.5	6	7	NHAT	0	0.8	0	0.2	NA	NA	NA	NA	ROD	0	0	1
373	sp-373	k_Bacteria;p_Thermodesulfobacteriota;c_Desulfuromonadia;o_Geobacterales;f_Geobacteraceae;g_Geomonas;s_silvestris;st_Red330	RED	NA	MES	20	40	30	33	NEU	5	7.5	6.5	7	NHAT	0	0.4	0	0.1	1	3	0.4	0.8	ROD	0	0	1
374	sp-374	k_Bacteria;p_Thermodesulfobacteriota;c_Desulfuromonadia;o_Geobacterales;f_Geobacteraceae;g_Oryzomonas;s_japonica;st_Red96	RED	0.5584	PSYT	16	40	30	33	ACIT	5	7.5	5.5	6.5	NHAT	0	0.7	0	0.1	1	3	0.4	0.8	ROD	0	0	1
375	sp-375	k_Bacteria;p_Thermodesulfobacteriota;c_Desulfuromonadia;o_Geobacterales;f_Geobacteraceae;g_Oryzomonas;s_rubra;st_Red88	RED	0.5584	PSYT	16	40	30	33	ACIT	5	7.5	5.5	6.5	NHAT	0	0.5	0	0.1	1	2.5	0.4	0.8	ROD	0	0	1
376	sp-376	k_Bacteria;p_Thermodesulfobacteriota;c_Desulfuromonadia;o_Geobacterales;f_Geobacteraceae;g_Oryzomonas;s_sagensis;st_Red100	RED	0.5584	PSYT	16	40	30	33	ACIT	5	7.5	6	7	NHAT	0	0.5	0	0.1	NA	NA	NA	NA	ROD	0	0	1
377	sp-377	k_Bacteria;p_Thermodesulfobacteriota;c_Desulfuromonadia;o_Geobacterales;f_Geobacteraceae;g_Trichlorobacter;s_lovleyi;st_SZ	RED	0.000557279	PSYT	10	40	35	35	NEU	6.5	7.2	6.8	6.8	NA	NA	NA	NA	NA	1.8	2.5	1.1	1.6	ROD	0	0	1
379	sp-379	k_Bacteria;p_Thermodesulfobacteriota;c_Thermodesulfobacteria;o_Thermodesulfobacteriales;f_Thermodesulfobacteriaceae;g_Geothermobacterium;s_ferrireducens;st_FW1a	RED	NA	HTHE	65	100	85	90	NEU	NA	NA	6.8	7	NHAT	0	0.75	0	0.05	1	1.2	0.5	0.5	ROD	0	0	1
380	sp-380	k_Bacteria;p_Thermotogota;c_Thermotogae;o_Mesoaciditogales;f_Mesoaciditogaceae;g_Athalassotoga;s_saccharophila;st_NAS-01	RED	0.576358	MTHE	30	60	55	55	ACIT	4.5	7.5	5.5	6	NHAT	0	1	0	0	0.8	2	0.7	0.8	ROD	0	0	0
381	sp-381	k_Bacteria;p_Thermotogota;c_Thermotogae;o_Thermotogales;f_Fervidobacteriaceae;g_Thermosipho;s_activus;st_Rift-s3	RED	0.00142114	ETHE	44	75	65	65	NEU	5.5	8	6	6	SHAL	0.3	6	2.5	2.5	1.5	10	0.3	0.8	ROD	NA	0	1
382	sp-382	k_Bacteria;p_Thermotogota;c_Thermotogae;o_Thermotogales;f_Fervidobacteriaceae;g_Thermosipho;s_affectus;st_ik275mar	RED	0.000420463	ETHE	37	75	70	70	NEU	5.6	8.2	6.6	6.6	SHAL	1	5.5	2	2	1.2	6	0.4	0.9	ROD	0	0	0
383	sp-383	k_Bacteria;p_Thermotogota;c_Thermotogae;o_Thermotogales;f_Fervidobacteriaceae;g_Thermosipho;s_ferriphilus;st_GB 21	RED	0.000336931	ETHE	50	80	72	72	NEU	6	8	7.2	7.2	MHAL	0.5	4.5	3	3	NA	NA	NA	NA	ROD	0	0	0
384	sp-384	k_Bacteria;p_Thermotogota;c_Thermotogae;o_Thermotogales;f_Fervidobacteriaceae;g_Thermosipho;s_ferrireducens;st_JL129W03	RED	0.000336931	ETHE	55	75	70	70	NEU	6	9	6	7	MHAL	1.5	4.5	3	3	NA	NA	NA	NA	ROD	0	0	0
385	sp-385	k_Bacteria;p_Thermotogota;c_Thermotogae;o_Thermotogales;f_Fervidobacteriaceae;g_Thermosipho;s_globiformans;st_MN14	RED	0.00266021	ETHE	40	75	68	68	NEU	5	8.2	6.8	6.8	SHAL	0.25	5.2	2.5	2.5	2	4	0.5	0.5	ROD	0	0	0
386	sp-386	k_Bacteria;p_Thermotogota;c_Thermotogae;o_Thermotogales;f_Fervidobacteriaceae;g_Thermosipho;s_melanesiensis;st_BI429	RED	0.000301279	ETHE	45	80	70	75	ACIT	3.5	9.5	6.5	7.5	MHAL	0.5	6	3	3	1	3.5	0.4	0.6	ROD	0	0	0
387	sp-387	k_Bacteria;p_Thermotogota;c_Thermotogae;o_Thermotogales;f_Thermotogaceae;g_Thermotoga;s_maritima;st_MSB8	RED	0.00020121	HTHE	55	90	80	80	NEU	5.5	9	6.5	6.5	SHAL	0.25	3.75	2.7	2.7	1.5	11	0.6	0.6	ROD	0	NA	1
